# Supplementary material for: Effects of intraoperative hypothermia on patients undergoing laparoscopic surgery: A retrospective cohort study
Source: PLoS One. 2025 Jan 30;20(1):e0314968. doi: 10.1371/journal.pone.0314968 (PMC11781613; doi:10.1371/journal.pone.0314968)
Supplement: S1 File — (CSV) [file pone.0314968.s005.csv]

code	bw	bh	bmi	asa	pobt	ud	udc	udc1	udcoth	udr	udr1	udroth	udn	udn1	udnoth	udh	udm	udms	ude	uded	udehypo	udehyper	udedys	udot	udo	ss	tie	ta	antime	sxtime	eh	httime	nbt	rotm	idn	idnp	didnp	idnt	didnt	idnk	didnk	idne	didne	idnm	didnm	idnd	didnd	ino	mri
1	62	150	27.56	II	36.6	yes	no	NA		no	NA		no	NA		no	no		no	NA	NA	NA	yesw	no		others	Elective	GA	110	80	0	NA	36.1	Nasopharynx	yes	yes	170	no	NA	no	NA	no	NA	no	NA	no	NA	Fentanyl	Cisatracurium
2	72	165	26.45	III	36.7	yes	HTN	NA		no	NA		CVA	NA		no	yes	CA Prostate	no	NA	NA	NA	yesw	no		GU	Elective	GA	250	200	1	60	35.7	Nasopharynx	yes	yes	250	no	NA	no	NA	no	NA	yes	1	no	NA	both	Cisatracurium
3	61.8	158	24.76	I	36.6	none	NA	NA		NA	NA		NA	NA		NA	NA		NA	NA	NA	NA	NA	NA		Gynecology	Elective	GA	230	180	0	NA	36.4	Nasopharynx	yes	yes	100	no	NA	no	NA	no	NA	no	NA	no	NA	Fentanyl	Cisatracurium
4	63.8	150	28.36	III	36.8	yes	other CVS	NA		no	NA		no	NA		no	no		yes	yes	no	no	yesw	no		Gynecology	Elective	GA	220	195	0	NA	36.3	Nasopharynx	yes	yes	100	no	NA	no	NA	no	NA	no	NA	no	NA	Fentanyl	Rocuronium
5	85.3	183	25.47	II	36.6	yes	HTN	other CVS	bradycardia	no	NA		no	NA		no	yes	CA prostate	no	NA	NA	NA	yesw	no		GU	Elective	GA	330	300	0	NA	36.2	Nasopharynx	yes	yes	200	no	NA	no	NA	no	NA	no	NA	no	NA	Fentanyl	Cisatracurium
6	39.6	168	14.03	III	37	yes	no	NA		no	NA		no	NA		Anemia	yes	CA Cardia	no	NA	NA	NA	no	yes	hyponatremia	GI	Elective	GA	100	70	0	NA	36.5	Nasopharynx	yes	yes	120	no	NA	no	NA	no	NA	no	NA	no	NA	Fentanyl	Succinylcholine
7	43.8	160	17.11	II	36.8	yes	HTN	NA		no	NA		no	NA		no	no		no	NA	NA	NA	yesw	no		Gynecology	Elective	GA	130	110	0	NA	36.3	Nasopharynx	yes	yes	100	no	NA	no	NA	no	NA	no	NA	no	NA	Fentanyl	Cisatracurium
8	59.2	150	26.31	II	36.6	yes	HTN	NA		Asthma	NA		no	NA		no	no		no	NA	NA	NA	yesw	no		GI	Elective	GA	135	120	0	NA	36.1	Nasopharynx	yes	yes	80	no	NA	no	NA	no	NA	no	NA	no	NA	Fentanyl	Rocuronium
9	75	167	26.89	II	37	yes	HTN	NA		no	NA		no	NA		no	no		no	NA	NA	NA	no	no		GI	Elective	GA	135	100	0	NA	36.5	Nasopharynx	yes	yes	100	no	NA	no	NA	no	NA	no	NA	no	NA	Fentanyl	Cisatracurium
10	78.8	155	32.8	III	37	yes	HTN	NA		OSA	NA		no	NA		Anemia	no		yes	yes	no	no	yesw	no		GI	Elective	GA	245	200	1	150	35.6	Nasopharynx	yes	yes	200	no	NA	no	NA	no	NA	no	NA	no	NA	Fentanyl	Cisatracurium
11	55.2	160	21.56	III	36.4	yes	other CVS	NA		no	NA		no	NA		no	no		no	NA	NA	NA	yesw	no		GI	Elective	GA	170	140	1	60	35.5	Nasopharynx	yes	yes	110	no	NA	no	NA	no	NA	no	NA	no	NA	Fentanyl	Rocuronium
12	50.8	155	21.14	II	37.2	none	NA	NA		NA	NA		NA	NA		NA	NA		NA	NA	NA	NA	NA	NA		GI	Elective	GA	110	85	0	NA	36.4	Nasopharynx	yes	yes	120	no	NA	no	NA	no	NA	no	NA	no	NA	Fentanyl	Cisatracurium
13	54.6	157	22.15	I	37	none	NA	NA		NA	NA		NA	NA		NA	NA		NA	NA	NA	NA	NA	NA		Gynecology	Elective	GA	75	60	0	NA	36.6	Nasopharynx	yes	yes	100	no	NA	no	NA	no	NA	no	NA	no	NA	Morphine	Cisatracurium
14	61.6	170	21.31	III	36.9	yes	no	NA		no	NA		no	NA		Anemia	yes	CA Rectum	no	NA	NA	NA	no	no		GI	Elective	GA	200	150	1	180	35.2	Nasopharynx	yes	yes	120	no	NA	no	NA	no	NA	no	NA	no	NA	Fentanyl	Cisatracurium
15	66.5	165	24.43	II	37.1	yes	no	NA		no	NA		no	NA		Anemia	no		no	NA	NA	NA	no	no		Gynecology	Elective	GA	130	90	0	NA	36.6	Esophageal	yes	yes	100	no	NA	no	NA	no	NA	no	NA	no	NA	Morphine	Rocuronium
16	70.5	173	23.56	II	37.8	yes	no	NA		other	NA	allergic rhinitis	no	NA		Anemia	yes	CA lower rectum	no	NA	NA	NA	no	no		GI	Elective	GA combined with PNB	690	660	0	NA	37.2	Nasopharynx	yes	yes	180	no	NA	no	NA	no	NA	no	NA	no	NA	Fentanyl	Cisatracurium
17	73.4	156	30.16	III	37	yes	other CVS	NA		no	NA		no	NA		no	no		yes	yes	no	no	yesw	yes	CKD	GI	Elective	GA	135	90	0	NA	36.6	Nasopharynx	yes	yes	200	no	NA	no	NA	no	NA	no	NA	no	NA	Fentanyl	Cisatracurium
18	53	155	22.06	II	36.3	yes	HTN	NA		no	NA		no	NA		Anemia	no		no	NA	NA	NA	no	no		GI	Elective	GA	110	75	0	NA	36.5	Nasopharynx	yes	yes	150	no	NA	no	NA	no	NA	no	NA	no	NA	Fentanyl	Cisatracurium
19	91	155	37.88	III	37.9	yes	HTN	NA		OSA	NA		no	NA		no	no		yes	yes	no	no	yesw	no		GI	Elective	GA combined with PNB	115	95	0	NA	37	Nasopharynx	yes	yes	250	no	NA	no	NA	no	NA	no	NA	yes	40	Fentanyl	Cisatracurium
20	91	153	38.87	III	36.5	yes	HTN	NA		Asthma	OSA		no	NA		no	no		yes	yes	no	no	no	no		GI	Elective	GA	175	125	0	NA	36.4	Nasopharynx	yes	yes	130	no	NA	no	NA	no	NA	no	NA	yes	10	Fentanyl	Rocuronium
21	154.8	166	56.18	III	36.9	yes	HTN	NA		OSA	NA		no	NA		Anemia	no		no	NA	NA	NA	no	no		GI	Elective	GA	315	275	0	NA	36.2	Nasopharynx	yes	yes	300	no	NA	no	NA	no	NA	no	NA	yes	4	Fentanyl	Cisatracurium
22	61	167	21.87	II	36.5	yes	HTN	NA		no	NA		no	NA		no	no		no	NA	NA	NA	yesw	no		GI	Elective	GA	90	75	1	75	35.8	Nasopharynx	yes	yes	100	no	NA	no	NA	no	NA	no	NA	no	NA	both	Cisatracurium
23	44.6	148	20.36	II	36.4	yes	HTN	NA		no	NA		no	NA		Anemia	no		no	NA	NA	NA	yesw	no		Gynecology	Elective	GA	110	70	0	NA	36.4	Nasopharynx	yes	yes	120	no	NA	no	NA	no	NA	no	NA	no	NA	Fentanyl	Cisatracurium
24	103	177	32.88	III	36.6	yes	other CVS	NA		no	NA		no	NA		Anemia	yes	CA Prostate	yes	yes	no	no	no	no		GU	Elective	GA	215	180	1	135	35.6	Nasopharynx	yes	yes	90	no	NA	no	NA	no	NA	no	NA	no	NA	Fentanyl	Cisatracurium
25	52.5	157	21.3	II	36.6	none	NA	NA		NA	NA		NA	NA		NA	NA		NA	NA	NA	NA	NA	NA		GI	Elective	GA	95	65	0	NA	36.6	Nasopharynx	yes	yes	130	no	NA	no	NA	no	NA	no	NA	no	NA	both	Cisatracurium
26	122	166	44.27	III	37.1	yes	no	NA		no	NA		no	NA		no	no		no	NA	NA	NA	yesw	no		GI	Elective	GA	170	140	0	NA	36.8	Esophageal	yes	yes	220	no	NA	no	NA	no	NA	no	NA	no	NA	Fentanyl	Succinylcholine
27	65.7	171	22.47	II	36.6	yes	HTN	NA		no	NA		no	NA		Anemia	yes	Rectal CA	yes	yes	no	no	yesw	no		GI	Elective	GA	575	490	0	NA	36	Nasopharynx	yes	yes	80	no	NA	no	NA	no	NA	no	NA	no	NA	Fentanyl	Cisatracurium
28	69.9	160	27.3	II	36.6	yes	no	NA		no	NA		no	NA		no	no		no	NA	NA	NA	yesw	no		Gynecology	Elective	GA	325	300	1	60	35.7	Esophageal	yes	yes	130	no	NA	no	NA	no	NA	no	NA	no	NA	both	Cisatracurium
29	74.2	168	26.29	II	36.4	yes	HTN	NA		Asthma	NA		no	NA		no	yes	CA Bladder	no	NA	NA	NA	no	no		GU	Elective	GA	505	445	0	NA	36.3	Esophageal	yes	yes	200	no	NA	no	NA	no	NA	no	NA	no	NA	Fentanyl	Cisatracurium
30	58.3	155	24.27	III	37.4	yes	HTN	NA		Recent history of URI	NA		no	NA		Anemia	yes	CA Bladder	no	NA	NA	NA	yesw	no		GU	Elective	GA	495	400	>2	120	35.8	Esophageal	yes	yes	80	no	NA	no	NA	no	NA	no	NA	no	NA	both	Cisatracurium
31	65	158	26.04	II	37.5	yes	no	NA		no	NA		no	NA		no	no		yes	no	no	yes	yesw	no		Gynecology	Elective	GA	75	50	0	NA	36.5	Esophageal	yes	yes	120	no	NA	no	NA	no	NA	yes	2	no	NA	Fentanyl	Cisatracurium
32	57	160	22.27	III	37.2	yes	no	NA		no	NA		no	NA		Anemia	no		no	NA	NA	NA	yesw	no		GI	Elective	GA	115	90	0	NA	37.1	Esophageal	yes	yes	140	no	NA	no	NA	no	NA	no	NA	no	NA	Fentanyl	Cisatracurium
33	56.4	153	24.09	II	36.6	yes	no	NA		no	NA		no	NA		no	yes	CA Lower Rectum	no	NA	NA	NA	no	no		GI	Elective	GA	535	475	1	60	35.8	Nasopharynx	yes	yes	90	no	NA	no	NA	no	NA	no	NA	no	NA	Fentanyl	Cisatracurium
34	62.6	166	22.72	II	36.8	none	NA	NA		NA	NA		NA	NA		NA	NA		NA	NA	NA	NA	NA	NA		others	Elective	GA	100	75	1	60	35.8	Nasopharynx	yes	yes	160	no	NA	no	NA	no	NA	no	NA	no	NA	Fentanyl	Cisatracurium
35	109	180	33.64	III	36.9	yes	HTN	NA		no	NA		no	NA		no	no		yes	yes	no	no	yesw	no		GI	Elective	GA	210	190	0	NA	36.4	Nasopharynx	yes	yes	260	no	NA	no	NA	no	NA	no	NA	no	NA	Fentanyl	Cisatracurium
36	100	165	36.73	III	36.8	none	NA	NA		NA	NA		NA	NA		NA	NA		NA	NA	NA	NA	NA	NA		GU	Elective	GA	340	300	0	NA	36.6	Nasopharynx	yes	yes	250	no	NA	no	NA	no	NA	no	NA	no	NA	Fentanyl	Cisatracurium
37	105	159	41.53	III	35.9	yes	HTN	NA		OSA	NA		no	NA		no	no		no	NA	NA	NA	no	no		GI	Elective	GA	165	120	0	NA	36.2	Nasopharynx	yes	yes	270	no	NA	no	NA	no	NA	no	NA	no	NA	Fentanyl	Cisatracurium
38	70.2	170	24.29	II	36.6	yes	HTN	NA		no	NA		other	NA		no	yes	CA Bladder	yes	yes	no	no	yesw	no		GU	Elective	GA	280	240	0	NA	36.4	Nasopharynx	yes	yes	200	no	NA	no	NA	no	NA	no	NA	no	NA	Fentanyl	Cisatracurium
39	77.7	172	26.26	III	36.9	yes	no	NA		no	NA		no	NA		no	yes	CA Lower rectum	no	NA	NA	NA	no	no		GI	Elective	GA	570	480	1	60	35.7	Nasopharynx	yes	yes	170	no	NA	yes	25	no	NA	yes	1	no	NA	Fentanyl	Cisatracurium
40	65	155	27.06	II	36.5	yes	HTN	NA		no	NA		no	NA		no	no		no	NA	NA	NA	yesw	no		GI	Elective	GA	180	150	1	60	35.6	Nasopharynx	yes	yes	100	no	NA	no	NA	no	NA	no	NA	no	NA	Fentanyl	Cisatracurium
41	54.2	150	24.09	II	36.8	yes	HTN	NA		no	NA		no	NA		no	yes	CA Sigmoid Colon	yes	yes	no	no	yesw	no		GI	Elective	GA	360	300	0	NA	36.1	Nasopharynx	yes	yes	150	no	NA	no	NA	no	NA	no	NA	no	NA	Fentanyl	Rocuronium
42	55.8	160	21.8	II	36.6	yes	HTN	NA		no	NA		no	NA		Anemia	no		yes	yes	no	yes	no	no		GI	Elective	GA	100	70	1	30	35.9	Nasopharynx	yes	yes	150	no	NA	no	NA	no	NA	no	NA	no	NA	Fentanyl	Cisatracurium
43	49.9	156	20.5	II	36.7	none	NA	NA		NA	NA		NA	NA		NA	NA		NA	NA	NA	NA	NA	NA		Gynecology	Elective	GA	105	75	0	NA	36.9	Nasopharynx	yes	yes	120	no	NA	no	NA	no	NA	no	NA	no	NA	Fentanyl	Cisatracurium
44	67.8	160	26.48	I	36.7	none	NA	NA		NA	NA		NA	NA		NA	NA		NA	NA	NA	NA	NA	NA		Gynecology	Elective	GA	195	180	0	NA	36	Nasopharynx	yes	yes	70	no	NA	no	NA	no	NA	no	NA	no	NA	Fentanyl	Rocuronium
45	81.9	171	28.01	II	36.6	yes	HTN	NA		no	NA		no	NA		Anemia	no		no	NA	NA	NA	no	no		GI	Elective	GA	210	190	0	NA	36	Nasopharynx	yes	yes	200	no	NA	no	NA	no	NA	no	NA	no	NA	Fentanyl	Cisatracurium
46	95	153	40.58	III	36.8	yes	no	NA		no	NA		no	NA		no	no		no	NA	NA	NA	yesw	no		GI	Elective	GA	195	145	0	NA	36	Nasopharynx	yes	yes	200	no	NA	no	NA	no	NA	no	NA	no	NA	Fentanyl	Cisatracurium
47	119	165	43.71	III	36.5	none	NA	NA		NA	NA		NA	NA		NA	NA		NA	NA	NA	NA	NA	NA		GI	Elective	GA	190	120	0	NA	36.6	Nasopharynx	yes	yes	200	no	NA	no	NA	no	NA	no	NA	no	NA	Fentanyl	Cisatracurium
48	76	160	29.69	II	37.1	none	NA	NA		NA	NA		NA	NA		NA	NA		NA	NA	NA	NA	NA	NA		GI	Elective	GA	95	80	0	NA	36.8	Nasopharynx	yes	yes	150	no	NA	no	NA	no	NA	no	NA	no	NA	Fentanyl	Cisatracurium
49	103	176	33.25	II	36.6	yes	HTN	other CVS		no	NA		no	NA		no	yes	CA Sigmoid colon	no	NA	NA	NA	yesw	yes	hypophosphateamia	GI	Elective	GA	325	265	0	NA	36.1	Nasopharynx	yes	yes	300	no	NA	no	NA	no	NA	no	NA	no	NA	Fentanyl	Rocuronium
50	60	160	23.44	II	36.6	yes	no	NA		no	NA		no	NA		no	no		no	NA	NA	NA	no	yes	euthyroid	Gynecology	Elective	GA	180	150	1	60	35.8	Nasopharynx	yes	yes	140	no	NA	no	NA	no	NA	no	NA	no	NA	Fentanyl	Cisatracurium
51	86.3	187	24.68	II	37.1	yes	other CVS	NA		no	NA		no	NA		Anemia	yes	hepatic flexor of colon cancer	no	NA	NA	NA	no	no		GI	Elective	GA	440	365	0	NA	36.3	Nasopharynx	yes	yes	140	no	NA	no	NA	no	NA	no	NA	no	NA	Fentanyl	Rocuronium
52	47.9	146	22.47	II	36.5	yes	no	NA		no	NA		no	NA		no	no		no	NA	NA	NA	yesw	no		Gynecology	Elective	GA	205	150	0	NA	36	Nasopharynx	yes	yes	140	no	NA	no	NA	no	NA	no	NA	no	NA	Fentanyl	Cisatracurium
53	60	168	21.26	II	36.5	yes	other CVS	NA		no	NA		no	NA		no	no		no	NA	NA	NA	no	no		Gynecology	Elective	GA	215	160	1	60	35.9	Nasopharynx	yes	yes	180	no	NA	no	NA	no	NA	no	NA	no	NA	Fentanyl	Cisatracurium
54	64	152	27.7	II	37.1	yes	HTN	other CVS		no	NA		no	NA		Anemia	no		yes	yes	no	no	yesw	no		GU	Elective	GA	300	240	0	NA	36.4	Nasopharynx	yes	yes	70	no	NA	no	NA	no	NA	no	NA	no	NA	Fentanyl	Cisatracurium
55	109	149	49.1	III	37.4	yes	other CVS	NA		no	NA		no	NA		no	no		no	NA	NA	NA	no	no		GI	Elective	GA	250	175	0	NA	36.4	Nasopharynx	yes	yes	170	no	NA	no	NA	no	NA	no	NA	no	NA	Fentanyl	Succinylcholine
56	121	158	48.47	III	36.9	yes	no	NA		OSA	NA		no	NA		Anemia	no		yes	yes	no	no	yesw	no		GI	Elective	GA	180	120	0	NA	36.4	Nasopharynx	yes	yes	200	no	NA	no	NA	no	NA	no	NA	no	NA	Fentanyl	Succinylcholine
57	57.9	151	25.39	II	36.6	yes	no	NA		no	NA		no	NA		Anemia	no		no	NA	NA	NA	no	no		Gynecology	Elective	GA	200	180	0	NA	36.4	Nasopharynx	yes	yes	150	no	NA	no	NA	no	NA	no	NA	no	NA	Fentanyl	Cisatracurium
58	150	195	39.45	III	36.4	yes	HTN	NA		no	NA		CVA	NA		Anemia	no		no	NA	NA	NA	no	yes	Acute kidney injury	GI	Elective	GA	270	210	0	NA	36.5	Nasopharynx	yes	yes	280	no	NA	no	NA	no	NA	no	NA	no	NA	Fentanyl	Succinylcholine
59	64	170	22.15	II	36.5	yes	no	NA		no	NA		no	NA		Anemia	no		no	NA	NA	NA	no	no		GU	Elective	GA	305	250	0	NA	36.1	Nasopharynx	yes	yes	90	no	NA	no	NA	no	NA	no	NA	no	NA	Fentanyl	Rocuronium
60	100	170	34.6	II	36.1	yes	HTN	NA		no	NA		other	NA	vertigo	Anemia	no		no	NA	NA	NA	yesw	no		GI	Elective	GA	180	155	0	NA	36.2	Esophageal	yes	yes	250	no	NA	no	NA	no	NA	no	NA	no	NA	Fentanyl	Cisatracurium
61	68	162	25.91	II	37	yes	other CVS	NA		no	NA		no	NA		no	no		no	NA	NA	NA	no	no		GI	Elective	GA	125	110	0	NA	36.3	Nasopharynx	yes	yes	180	no	NA	no	NA	no	NA	no	NA	no	NA	Fentanyl	Cisatracurium
62	60.9	152	26.36	II	36.6	yes	no	NA		no	NA		other	NA		no	no		no	NA	NA	NA	no	no		GU	Elective	GA	295	260	1	75	35.5	Nasopharynx	yes	yes	150	no	NA	no	NA	no	NA	no	NA	no	NA	Fentanyl	Cisatracurium
63	51.3	163	19.31	I	36.6	none	NA	NA		NA	NA		NA	NA		NA	NA		NA	NA	NA	NA	NA	NA		Gynecology	Elective	GA	95	70	0	NA	36	Nasopharynx	yes	yes	200	no	NA	no	NA	no	NA	no	NA	no	NA	Fentanyl	Cisatracurium
64	66.8	159	26.42	III	36.7	yes	HTN	other CVS		no	NA		no	NA		Anemia	no		yes	yes	no	no	yesw	yes	Moderate renal insufficiency, allergy	GI	Elective	GA	130	100	1	75	35.3	Nasopharynx	yes	yes	120	no	NA	no	NA	no	NA	no	NA	no	NA	Fentanyl	Cisatracurium
65	78.3	155	32.59	II	37	yes	no	NA		no	NA		no	NA		no	no		no	NA	NA	NA	no	yes	cirrhosis	GI	Elective	GA	870	805	0	NA	36.1	Tympanic mb.	yes	yes	120	no	NA	no	NA	no	NA	no	NA	no	NA	Fentanyl	Succinylcholine
66	61	160	23.83	I	36.7	none	NA	NA		NA	NA		NA	NA		NA	NA		NA	NA	NA	NA	NA	NA		GU	Elective	GA	85	45	0	NA	36.6	Nasopharynx	yes	yes	170	no	NA	no	NA	no	NA	no	NA	no	NA	Fentanyl	Cisatracurium
67	70	170	24.22	I	36.5	none	NA	NA		NA	NA		NA	NA		NA	NA		NA	NA	NA	NA	NA	NA		GI	Elective	GA	100	70	0	NA	36.4	Nasopharynx	yes	yes	120	no	NA	no	NA	no	NA	no	NA	no	NA	Morphine	Cisatracurium
68	108	173	36.09	III	36.8	yes	HTN	NA		no	NA		no	NA		no	no		no	NA	NA	NA	no	no		GI	Elective	GA	180	150	0	NA	36.6	Nasopharynx	yes	yes	180	no	NA	no	NA	no	NA	no	NA	no	NA	Fentanyl	Cisatracurium
69	60.4	155	25.14	III	36.7	yes	HTN	other CVS		no	NA		no	NA		no	yes	CA Rectum with liver metastasi	no	NA	NA	NA	yesw	yes	allery, Post CMT	GI	Elective	GA	615	525	1	60	35.9	Nasopharynx	yes	yes	150	no	NA	no	NA	no	NA	no	NA	no	NA	Fentanyl	Cisatracurium
70	55.4	153	23.67	II	36.3	yes	no	NA		no	NA		no	NA		no	no		no	NA	NA	NA	no	yes	Allergy	GI	Elective	GA	185	140	1	60	35.5	Nasopharynx	yes	yes	150	no	NA	no	NA	no	NA	no	NA	no	NA	Fentanyl	Cisatracurium
71	87	165	31.96	III	37.2	yes	HTN	NA		OSA	NA		no	NA		no	no		no	NA	NA	NA	yesw	no		GI	Elective	GA	295	250	1	30	35.6	Nasopharynx	yes	yes	120	no	NA	no	NA	no	NA	no	NA	no	NA	Fentanyl	Succinylcholine
72	84.1	159	33.27	III	36.9	yes	HTN	other CVS		no	NA		no	NA		no	no		no	NA	NA	NA	no	no		GI	Elective	GA	155	125	0	NA	36.6	Nasopharynx	yes	yes	150	no	NA	no	NA	no	NA	no	NA	no	NA	Fentanyl	Succinylcholine
73	77.2	169	27.03	II	36.1	yes	HTN	other CVS		OSA	NA		no	NA		no	no		no	NA	NA	NA	yesw	no		GI	Elective	GA combined with PNB	255	215	0	NA	36.1	Nasopharynx	yes	yes	350	no	NA	no	NA	no	NA	no	NA	no	NA	Fentanyl	Succinylcholine
74	101	153	43.15	III	37	yes	HTN	NA		OSA	NA		no	NA		no	no		no	NA	NA	NA	yesw	no		GI	Elective	GA combined with PNB	185	135	0	NA	36.1	Nasopharynx	yes	yes	300	no	NA	no	NA	no	NA	no	NA	no	NA	Fentanyl	Succinylcholine
75	69.9	160	27.3	II	36.8	yes	no	NA		no	NA		no	NA		Anemia	yes	CA lower Rectum	no	NA	NA	NA	no	no		GI	Elective	GA	650	590	1	75	35.5	Nasopharynx	yes	yes	120	no	NA	no	NA	no	NA	no	NA	no	NA	Fentanyl	Cisatracurium
76	63.7	153	27.21	I	36.6	none	NA	NA		NA	NA		NA	NA		NA	NA		NA	NA	NA	NA	NA	NA		Gynecology	Elective	GA	300	280	0	NA	36.5	Nasopharynx	yes	yes	150	no	NA	no	NA	no	NA	no	NA	no	NA	Fentanyl	Cisatracurium
77	53.4	150	23.73	II	36.6	yes	HTN	NA		no	NA		no	NA		no	no		no	NA	NA	NA	yesw	no		GI	Elective	GA	100	70	1	60	35.4	Nasopharynx	yes	yes	120	no	NA	no	NA	no	NA	no	NA	no	NA	Fentanyl	Cisatracurium
78	66.5	170	23.01	III	37	yes	HTN	NA		no	NA		CVA	NA		no	no		no	NA	NA	NA	yesw	no		GI	Elective	GA	90	70	0	NA	36.2	Nasopharynx	yes	yes	90	no	NA	no	NA	no	NA	no	NA	no	NA	Fentanyl	Rocuronium
79	62.8	162	23.93	II	36.8	yes	no	NA		no	NA		no	NA		Anemia	no		no	NA	NA	NA	no	no		Gynecology	Elective	GA	180	145	0	NA	36.2	Nasopharynx	yes	yes	140	no	NA	no	NA	no	NA	no	NA	no	NA	Fentanyl	Cisatracurium
80	67.7	160	26.45	II	36.6	yes	HTN	NA		no	NA		no	NA		no	no		no	NA	NA	NA	yesw	no		GI	Elective	GA	110	65	0	NA	36.2	Nasopharynx	yes	yes	100	no	NA	no	NA	no	NA	no	NA	no	NA	Fentanyl	Cisatracurium
81	52.8	163	19.87	II	37.3	yes	no	NA		no	NA		no	NA		Anemia	no		no	NA	NA	NA	no	no		Gynecology	Elective	GA	155	120	0	NA	36	Nasopharynx	yes	yes	120	no	NA	no	NA	no	NA	no	NA	no	NA	Fentanyl	Rocuronium
82	68.8	170	23.81	II	36.7	yes	no	NA		no	NA		no	NA		no	no		no	NA	NA	NA	no	yes	allergy	Gynecology	Elective	GA	90	60	0	NA	36.7	Nasopharynx	yes	yes	150	no	NA	no	NA	no	NA	no	NA	no	NA	Fentanyl	Cisatracurium
83	44.6	152	19.3	II	36.5	none	NA	NA		NA	NA		NA	NA		NA	NA		NA	NA	NA	NA	NA	NA		Gynecology	Elective	GA	180	140	1	60	35.6	Nasopharynx	yes	yes	150	no	NA	no	NA	no	NA	no	NA	no	NA	Fentanyl	Cisatracurium
84	200	168	70.86	III	36.9	yes	no	NA		OSA	NA		no	NA		no	no		no	NA	NA	NA	no	no		GI	Elective	GA	150	80	0	NA	36.3	Nasopharynx	yes	yes	200	no	NA	no	NA	no	NA	no	NA	no	NA	Fentanyl	Succinylcholine
85	115	160	44.92	III	36	yes	no	NA		OSA	NA		no	NA		no	no		no	NA	NA	NA	yesw	no		GI	Elective	GA	140	120	0	NA	36	Nasopharynx	yes	yes	150	no	NA	no	NA	no	NA	no	NA	no	NA	Fentanyl	Succinylcholine
86	133	171	45.48	III	36.5	yes	HTN	NA		OSA	NA		no	NA		no	no		no	NA	NA	NA	no	yes	GERD	GI	Elective	GA	325	235	1	75	35.6	Nasopharynx	yes	yes	200	no	NA	no	NA	no	NA	no	NA	no	NA	Fentanyl	Succinylcholine
87	107	180	33.02	II	36	none	NA	NA		NA	NA		NA	NA		NA	NA		NA	NA	NA	NA	NA	NA		GI	Elective	GA	235	205	1	30	35.6	Nasopharynx	yes	yes	200	no	NA	no	NA	no	NA	no	NA	no	NA	Fentanyl	Cisatracurium
88	70.2	155	29.22	II	36.9	yes	HTN	NA		OSA	NA		no	NA		no	no		yes	yes	no	no	yesw	no		Gynecology	Elective	GA	165	125	0	NA	37.1	Nasopharynx	yes	yes	150	no	NA	no	NA	no	NA	no	NA	no	NA	Fentanyl	Cisatracurium
89	55.5	158	22.23	II	36.5	yes	no	NA		no	NA		no	NA		no	no		no	NA	NA	NA	no	yes	PONV	Gynecology	Elective	GA	110	55	1	45	35	Nasopharynx	yes	yes	170	no	NA	no	NA	no	NA	no	NA	no	NA	Fentanyl	Cisatracurium
90	57.3	150	25.47	II	36.6	yes	other CVS	NA		no	NA		no	NA		no	yes	endometrial cancer	no	NA	NA	NA	no	no		Gynecology	Elective	GA	215	180	0	NA	36.1	Nasopharynx	yes	yes	100	no	NA	no	NA	no	NA	no	NA	no	NA	Fentanyl	Cisatracurium
91	73	156	30	III	37.2	yes	other CVS	NA		no	NA		no	NA		no	no		yes	yes	no	no	yesw	yes	allegy	GI	Elective	GA	125	90	0	NA	36.2	Nasopharynx	yes	yes	160	no	NA	no	NA	no	NA	no	NA	no	NA	Fentanyl	Cisatracurium
92	60.5	154	25.51	II	36.6	yes	no	NA		no	NA		no	NA		no	no		no	NA	NA	NA	no	yes	GERD	GI	Elective	GA	85	65	0	NA	36.4	Nasopharynx	yes	yes	120	no	NA	no	NA	no	NA	no	NA	no	NA	Fentanyl	Succinylcholine
93	59.5	164	22.12	III	36.7	yes	HTN	NA		no	NA		no	NA		no	no		no	NA	NA	NA	yesw	yes	Hepatitis	GI	Elective	GA	135	115	1	30	35.8	Nasopharynx	yes	yes	130	no	NA	no	NA	no	NA	no	NA	no	NA	Fentanyl	Cisatracurium
94	67	155	27.89	II	36.6	yes	HTN	NA		no	NA		no	NA		no	no		no	NA	NA	NA	yesw	yes	Hypo K+	GI	Elective	GA	275	240	0	NA	36	Nasopharynx	yes	yes	130	no	NA	no	NA	no	NA	no	NA	no	NA	Fentanyl	Cisatracurium
95	52.4	146	24.58	II	36.4	yes	no	NA		no	NA		no	NA		no	no		no	NA	NA	NA	yesw	no		GI	Elective	GA	90	50	1	60	35.5	Tympanic mb.	yes	yes	170	no	NA	no	NA	no	NA	no	NA	no	NA	Fentanyl	Cisatracurium
96	54.6	150	24.27	II	36.4	yes	no	NA		no	NA		no	NA		no	no		no	NA	NA	NA	yesw	no		Gynecology	Elective	GA	125	75	2	60	35.5	Nasopharynx	yes	yes	250	no	NA	no	NA	no	NA	no	NA	no	NA	Fentanyl	Cisatracurium
97	135	160	52.73	III	37	yes	HTN	other CVS	CHF	COPD	OSA		no	NA		no	no		no	NA	NA	NA	yesw	no		GI	Elective	GA	180	140	1	150	35.2	Nasopharynx	yes	yes	200	no	NA	no	NA	no	NA	no	NA	no	NA	Fentanyl	Succinylcholine
98	82.7	157	33.55	III	37.1	yes	HTN	NA		OSA	NA		no	NA		no	no		no	NA	NA	NA	yesw	no		others	Elective	GA	120	70	1	45	35.7	Nasopharynx	yes	yes	200	no	NA	no	NA	no	NA	no	NA	no	NA	Fentanyl	Cisatracurium
99	30.5	148	13.92	III	37.5	yes	other CVS	NA		no	NA		no	NA		Anemia	no		no	NA	NA	NA	no	no		GI	Elective	GA	540	465	0	NA	36.4	Nasopharynx	yes	yes	70	no	NA	no	NA	no	NA	no	NA	no	NA	Fentanyl	Succinylcholine
100	63	155	26.22	II	36.6	yes	no	NA		no	NA		other	NA		no	no		no	NA	NA	NA	yesw	no		Gynecology	Elective	GA	175	150	0	NA	36.4	Nasopharynx	yes	yes	100	no	NA	no	NA	no	NA	no	NA	no	NA	Fentanyl	Rocuronium
101	52	152	22.51	II	36.7	none	NA	NA		NA	NA		NA	NA		NA	NA		NA	NA	NA	NA	NA	NA		Gynecology	Elective	GA	105	85	0	NA	36.5	Nasopharynx	yes	yes	150	no	NA	no	NA	no	NA	no	NA	no	NA	Fentanyl	Cisatracurium
102	52.1	156	21.41	II	36.6	yes	no	NA		other	NA	old TB	no	NA		Anemia	no		no	NA	NA	NA	no	yes	herbal use	GI	Elective	GA	100	80	1	15	35.9	Nasopharynx	yes	yes	100	no	NA	no	NA	no	NA	no	NA	no	NA	Fentanyl	Cisatracurium
103	65.9	157	26.74	II	36.6	yes	HTN	NA		no	NA		no	NA		Anemia	no		yes	yes	no	no	yesw	no		GI	Elective	GA	120	100	0	NA	36	Nasopharynx	yes	yes	120	no	NA	no	NA	no	NA	no	NA	no	NA	Fentanyl	Cisatracurium
104	63.6	164	23.65	II	36.6	yes	no	NA		no	NA		no	NA		no	no		no	NA	NA	NA	no	yes	gastribis	Gynecology	Elective	GA	75	50	0	NA	36.3	Nasopharynx	yes	yes	150	no	NA	no	NA	no	NA	no	NA	no	NA	Fentanyl	Cisatracurium
105	41.6	144	20.06	II	36.6	yes	HTN	NA		no	NA		no	NA		Anemia	yes	CA sigmoid colon	no	NA	NA	NA	no	no		GI	Elective	GA	185	145	1	115	35.5	Esophageal	yes	yes	100	no	NA	no	NA	no	NA	yes	2	no	NA	Fentanyl	Cisatracurium
106	52.5	159	20.77	II	36.6	yes	HTN	NA		other	NA	bronchiectasis	no	NA		no	no		no	NA	NA	NA	yesw	no		GI	Elective	GA	75	60	0	NA	36.3	Nasopharynx	yes	yes	150	no	NA	no	NA	no	NA	yes	1	no	NA	Fentanyl	Cisatracurium
107	50.2	150	22.31	II	36.6	yes	no	NA		no	NA		no	NA		no	yes	CA Corpus and CA breast	no	NA	NA	NA	no	yes	mild renal insufficiency	Gynecology	Elective	GA	275	235	0	NA	36.2	Nasopharynx	yes	yes	160	no	NA	no	NA	no	NA	no	NA	no	NA	Fentanyl	Cisatracurium
108	75	166	27.22	II	36.4	none	NA	NA		NA	NA		NA	NA		NA	NA		NA	NA	NA	NA	NA	NA		Gynecology	Elective	GA	105	65	0	NA	36.5	Nasopharynx	yes	yes	300	no	NA	no	NA	no	NA	no	NA	no	NA	Fentanyl	Cisatracurium
109	67	160	26.17	II	36	none	NA	NA		NA	NA		NA	NA		NA	NA		NA	NA	NA	NA	NA	NA		Gynecology	Elective	GA	165	135	0	NA	36.8	Nasopharynx	yes	yes	170	no	NA	no	NA	no	NA	no	NA	no	NA	Fentanyl	Cisatracurium
110	65.2	169	22.83	II	36.5	none	NA	NA		NA	NA		NA	NA		NA	NA		NA	NA	NA	NA	NA	NA		GI	Elective	GA	130	80	1	60	35	Nasopharynx	yes	yes	180	no	NA	no	NA	no	NA	no	NA	no	NA	Fentanyl	Cisatracurium
111	54.4	162	20.73	II	36.8	yes	no	NA		COPD	NA		other	NA		no	no		no	NA	NA	NA	no	no		GU	Elective	GA	170	130	1	120	35.6	Nasopharynx	yes	yes	200	no	NA	no	NA	no	NA	no	NA	no	NA	Fentanyl	Cisatracurium
112	46.9	153	20.04	I	36.9	none	NA	NA		NA	NA		NA	NA		NA	NA		NA	NA	NA	NA	NA	NA		Gynecology	Elective	GA	190	160	0	NA	36.1	Nasopharynx	yes	yes	140	no	NA	no	NA	no	NA	yes	1.5	no	NA	Fentanyl	Cisatracurium
113	84	173	28.07	II	36.3	yes	no	NA		no	NA		CVA	NA		no	no		no	NA	NA	NA	no	no		GI	Elective	GA	90	45	1	75	35.7	Nasopharynx	yes	yes	150	no	NA	no	NA	no	NA	no	NA	no	NA	Fentanyl	Cisatracurium
114	73.5	177	23.46	II	36.6	yes	other CVS	NA		no	NA		no	NA		Anemia	no		no	NA	NA	NA	no	yes	hypoalbuminemia	GU	Elective	GA	240	215	1	165	35.8	Nasopharynx	yes	yes	350	no	NA	no	NA	no	NA	no	NA	no	NA	Fentanyl	Cisatracurium
115	51.3	154	21.63	I	36.9	yes	no	NA		no	NA		no	NA		no	yes	Adenocarcinoma of cervix	no	NA	NA	NA	no	no		Gynecology	Elective	GA	120	70	0	NA	36.9	Nasopharynx	yes	yes	130	no	NA	no	NA	no	NA	no	NA	no	NA	Fentanyl	Cisatracurium
116	88.5	177	28.25	II	36.5	yes	HTN	NA		no	NA		no	NA		no	no		no	NA	NA	NA	no	no		GI	Elective	GA	145	135	1	45	35.4	Nasopharynx	yes	yes	150	no	NA	no	NA	no	NA	no	NA	no	NA	Fentanyl	Cisatracurium
117	66.6	160	26.02	II	36	yes	HTN	NA		no	NA		no	NA		no	no		no	NA	NA	NA	yesw	no		GI	Elective	GA	180	160	1	30	35.4	Nasopharynx	yes	yes	200	no	NA	no	NA	no	NA	no	NA	no	NA	Fentanyl	Cisatracurium
118	139	173	46.44	III	36.5	yes	other CVS	NA		OSA	NA		no	NA		no	no		no	NA	NA	NA	no	no		GI	Elective	GA	500	435	1	105	35.4	Nasopharynx	yes	yes	350	no	NA	no	NA	no	NA	no	NA	no	NA	Fentanyl	Cisatracurium
119	76.8	170	26.57	II	37.2	none	NA	NA		NA	NA		NA	NA		NA	NA		NA	NA	NA	NA	NA	NA		GI	Elective	GA	140	120	1	15	35.9	Nasopharynx	yes	yes	150	no	NA	no	NA	no	NA	no	NA	no	NA	both	Cisatracurium
120	60	160	23.44	III	37	yes	HTN	NA		COPD	NA		CVA	Epilepsy		Anemia	no		yes	no	yes	no	yesw	no		GI	Elective	GA	205	160	0	NA	36	Nasopharynx	yes	yes	90	no	NA	no	NA	no	NA	no	NA	no	NA	Fentanyl	Rocuronium
121	61	162	23.24	II	36.5	yes	no	NA		no	NA		no	NA		no	no		no	NA	NA	NA	no	yes	GERD	GI	Elective	GA	95	70	0	NA	36.7	Nasopharynx	yes	yes	100	no	NA	no	NA	no	NA	no	NA	no	NA	Fentanyl	Cisatracurium
122	65.6	164.5	24.24	II	36.4	none	NA	NA		NA	NA		NA	NA		NA	NA		NA	NA	NA	NA	NA	NA		GI	Elective	GA	130	85	1	30	35.8	Nasopharynx	yes	yes	200	no	NA	no	NA	no	NA	no	NA	no	NA	Fentanyl	Cisatracurium
123	68.5	160	26.76	III	36.5	yes	HTN	NA		OSA	NA		no	NA		no	no		no	NA	NA	NA	no	no		Gynecology	Elective	GA	250	225	0	NA	36.4	Nasopharynx	yes	yes	170	no	NA	no	NA	no	NA	no	NA	no	NA	both	Cisatracurium
124	59.4	168	21.05	II	36.5	yes	HTN	NA		no	NA		no	NA		Anemia	no		yes	yes	no	no	no	no		GI	Elective	GA	195	165	0	NA	36.1	Nasopharynx	yes	yes	100	no	NA	no	NA	no	NA	no	NA	no	NA	Fentanyl	Cisatracurium
125	73	165	26.81	II	37.1	yes	HTN	NA		other	NA	RML nodule	no	NA		no	no		no	NA	NA	NA	no	no		others	Elective	GA	125	105	0	NA	36.3	Nasopharynx	yes	yes	120	no	NA	no	NA	no	NA	no	NA	no	NA	Fentanyl	Cisatracurium
126	103	161	39.74	III	36.8	yes	no	NA		OSA	NA		no	NA		no	no		no	NA	NA	NA	no	no		GI	Elective	GA	180	120	0	NA	36	Nasopharynx	yes	yes	150	no	NA	no	NA	no	NA	no	NA	no	NA	Fentanyl	Succinylcholine
127	140	165	51.42	III	36.5	yes	no	NA		Asthma	NA		no	NA		no	no		no	NA	NA	NA	no	no		GI	Elective	GA	210	165	0	NA	36	Tympanic mb.	yes	yes	250	no	NA	no	NA	no	NA	no	NA	no	NA	Fentanyl	Succinylcholine
128	62.4	163	23.49	II	37.4	yes	no	NA		no	NA		no	NA		Anemia	no		no	NA	NA	NA	no	no		Gynecology	Elective	GA	120	105	0	NA	36.4	Tympanic mb.	yes	yes	120	no	NA	no	NA	no	NA	no	NA	no	NA	Fentanyl	Cisatracurium
129	83.9	174	27.71	III	36.3	yes	HTN	NA		no	NA		CVA	NA		no	no		no	NA	NA	NA	no	no		GU	Elective	GA	180	160	1	105	35.8	Esophageal	yes	yes	200	no	NA	no	NA	no	NA	no	NA	no	NA	Fentanyl	Cisatracurium
130	85.4	160	33.36	III	36.4	yes	HTN	NA		no	NA		no	NA		no	no		yes	yes	no	no	no	no		Gynecology	Elective	GA	490	445	0	NA	36.2	Nasopharynx	yes	yes	150	no	NA	no	NA	no	NA	no	NA	no	NA	Fentanyl	Cisatracurium
131	40.5	155	16.86	II	36.7	yes	no	NA		no	NA		no	NA		Anemia	no		no	NA	NA	NA	no	no		GU	Elective	GA	210	165	0	NA	36.2	Nasopharynx	yes	yes	120	no	NA	no	NA	no	NA	no	NA	no	NA	Fentanyl	Cisatracurium
132	54.4	159	21.52	I	36.3	none	NA	NA		NA	NA		NA	NA		NA	NA		NA	NA	NA	NA	NA	NA		GI	Elective	GA	135	100	0	NA	36.2	Nasopharynx	yes	yes	140	no	NA	no	NA	no	NA	no	NA	no	NA	Fentanyl	Rocuronium
133	54.7	154	23.06	III	36.5	yes	HTN	NA		no	NA		no	NA		no	no		no	NA	NA	NA	no	no		GI	Elective	GA	125	110	1	45	35.9	Nasopharynx	yes	yes	120	no	NA	no	NA	no	NA	no	NA	no	NA	both	Cisatracurium
134	125	169	43.77	III	37.1	yes	no	NA		OSA	NA		no	NA		no	no		no	NA	NA	NA	no	no		GI	Elective	GA	185	145	0	NA	36	Tympanic mb.	yes	yes	140	no	NA	no	NA	no	NA	no	NA	no	NA	Fentanyl	Succinylcholine
135	98.9	163	37.22	III	37.2	none	NA	NA		NA	NA		NA	NA		NA	NA		NA	NA	NA	NA	NA	NA		Gynecology	Elective	GA	175	110	0	NA	36.3	Nasopharynx	yes	yes	150	no	NA	no	NA	no	NA	no	NA	no	NA	Fentanyl	Cisatracurium
136	162	184	47.85	III	36.4	yes	no	NA		OSA	NA		no	NA		no	no		no	NA	NA	NA	yesw	no		GI	Elective	GA	190	150	0	NA	36.5	Tympanic mb.	yes	yes	250	no	NA	no	NA	no	NA	no	NA	no	NA	Fentanyl	Succinylcholine
137	56.7	160	22.15	III	36	yes	HTN	NA		no	NA		no	NA		no	no		no	NA	NA	NA	no	no		others	Elective	GA	90	65	0	NA	36.2	Nasopharynx	yes	yes	200	no	NA	no	NA	no	NA	no	NA	no	NA	Fentanyl	Cisatracurium
138	54	155	22.48	III	36.2	yes	HTN	other CVS		no	NA		no	NA		no	no		no	NA	NA	NA	no	no		GI	Elective	GA	185	140	0	NA	36	Nasopharynx	yes	yes	80	no	NA	no	NA	no	NA	no	NA	no	NA	Fentanyl	Cisatracurium
139	45	138	23.63	II	36.6	yes	no	NA		no	NA		Epilepsy	NA		no	no		no	NA	NA	NA	yesw	no		GI	Elective	GA	115	80	1	60	35.9	Nasopharynx	yes	yes	120	no	NA	no	NA	no	NA	no	NA	no	NA	both	Cisatracurium
140	56	159	22.15	II	36.7	yes	HTN	NA		no	NA		no	NA		Anemia	yes	colon cancer	no	NA	NA	NA	yesw	no		GI	Elective	GA	320	250	0	NA	36	Nasopharynx	yes	yes	100	no	NA	no	NA	no	NA	no	NA	no	NA	Fentanyl	Cisatracurium
141	60.6	151.5	26.4	III	36.8	yes	other CVS	NA		Asthma	NA		no	NA		Anemia	no		no	NA	NA	NA	no	no		GI	Elective	GA	215	180	0	NA	36.3	Nasopharynx	yes	yes	100	no	NA	no	NA	no	NA	no	NA	no	NA	Fentanyl	Cisatracurium
142	53	156	21.78	II	36.6	yes	no	NA		no	NA		no	NA		no	no		no	NA	NA	NA	yesw	no		GI	Elective	GA	300	240	1	75	35.5	Nasopharynx	yes	yes	120	no	NA	no	NA	no	NA	no	NA	no	NA	Fentanyl	Cisatracurium
143	77	156	31.64	II	36.7	none	NA	NA		NA	NA		NA	NA		NA	NA		NA	NA	NA	NA	NA	NA		Gynecology	Elective	GA	75	50	0	NA	36.3	Nasopharynx	yes	yes	150	no	NA	no	NA	no	NA	no	NA	no	NA	Fentanyl	Cisatracurium
144	53	156	21.78	II	36.4	yes	no	NA		no	NA		no	NA		Anemia	no		no	NA	NA	NA	no	no		Gynecology	Emergency	GA	95	50	0	NA	36.9	Nasopharynx	yes	yes	250	no	NA	no	NA	no	NA	no	NA	no	NA	Fentanyl	Rocuronium
145	84	150	37.33	III	37.1	yes	no	NA		Asthma	NA		no	NA		no	no		no	NA	NA	NA	no	no		GI	Elective	GA	260	195	0	NA	36.7	Nasopharynx	yes	yes	130	no	NA	no	NA	no	NA	no	NA	no	NA	Fentanyl	Cisatracurium
146	57.3	164	21.3	II	36.5	yes	other CVS	NA		no	NA		CVA	NA		no	no		no	NA	NA	NA	yesw	no		GI	Elective	GA	150	115	0	NA	36	Nasopharynx	yes	yes	120	no	NA	no	NA	no	NA	no	NA	no	NA	Fentanyl	Cisatracurium
147	62.5	162	23.81	II	36.8	yes	no	NA		no	NA		no	NA		no	no		no	NA	NA	NA	no	yes	allergic rhinitis	GI	Elective	GA	80	55	1	60	35.6	Nasopharynx	yes	yes	200	no	NA	no	NA	no	NA	no	NA	no	NA	Fentanyl	Cisatracurium
148	63.6	154	26.82	II	36	yes	no	NA		no	NA		no	NA		no	no		no	NA	NA	NA	no	yes	GERD	GI	Elective	GA	465	400	1	150	35.2	Nasopharynx	yes	yes	300	no	NA	no	NA	no	NA	no	NA	no	NA	Fentanyl	Succinylcholine
149	68.5	161	26.43	II	36.7	yes	HTN	NA		no	NA		no	NA		Anemia	no		no	NA	NA	NA	yesw	no		GU	Elective	GA	185	100	1	150	35.5	Nasopharynx	yes	yes	200	no	NA	no	NA	no	NA	no	NA	no	NA	Fentanyl	Cisatracurium
150	64.4	164	23.94	II	36.8	yes	no	NA		no	NA		no	NA		Anemia	no		yes	no	no	yes	no	yes	leukopeina	Gynecology	Elective	GA	380	350	0	NA	36	Nasopharynx	yes	yes	120	no	NA	no	NA	no	NA	no	NA	no	NA	Fentanyl	Rocuronium
151	51.4	145	24.45	II	37.3	yes	no	NA		no	NA		no	NA		no	yes	Colon cancer	no	NA	NA	NA	no	yes	Hepatitis B	GI	Elective	GA	330	260	0	NA	36.6	Nasopharynx	yes	yes	180	no	NA	no	NA	no	NA	no	NA	no	NA	Fentanyl	Cisatracurium
152	44.7	145	21.26	II	36.7	yes	no	NA		no	NA		no	NA		no	no		no	NA	NA	NA	no	yes	Allergy	Gynecology	Elective	GA	115	90	0	NA	37	Nasopharynx	yes	yes	100	no	NA	no	NA	no	NA	no	NA	no	NA	both	Cisatracurium
153	45.1	145	21.45	II	36.2	yes	no	NA		no	NA		no	NA		no	no		no	NA	NA	NA	no	yes	Down's syndrome	GI	Elective	GA	90	55	1	30	35.8	Nasopharynx	yes	yes	100	no	NA	no	NA	no	NA	no	NA	no	NA	Fentanyl	Cisatracurium
154	65	160	25.39	III	36.6	yes	HTN	other CVS		COPD	NA		no	NA		no	no		yes	yes	no	no	yesw	no		GI	Elective	GA	350	285	0	NA	36.4	Nasopharynx	yes	yes	200	no	NA	no	NA	no	NA	no	NA	no	NA	Fentanyl	Cisatracurium
155	97	169	33.96	II	36.5	yes	other CVS	NA		no	NA		no	NA		Anemia	yes	Sigmoid colon cancer	no	NA	NA	NA	yesw	no		GI	Elective	GA	420	360	1	60	35.6	Nasopharynx	yes	yes	150	no	NA	no	NA	no	NA	no	NA	no	NA	Fentanyl	Cisatracurium
156	80	170	27.68	II	36.3	yes	other CVS	NA		no	NA		no	NA		no	no		no	NA	NA	NA	no	no		GI	Elective	GA	125	95	0	NA	36.1	Nasopharynx	yes	yes	200	no	NA	no	NA	no	NA	no	NA	no	NA	Fentanyl	Cisatracurium
157	58.3	151	25.57	I	36.6	none	NA	NA		NA	NA		NA	NA		NA	NA		NA	NA	NA	NA	NA	NA		Gynecology	Elective	GA	150	115	0	NA	36.5	Nasopharynx	yes	yes	100	no	NA	no	NA	no	NA	no	NA	no	NA	Fentanyl	Cisatracurium
158	67.2	150	29.87	II	36.7	yes	HTN	NA		no	NA		no	NA		no	no		yes	yes	no	no	yesw	no		GI	Elective	GA	480	420	1	300	35.2	Nasopharynx	yes	yes	180	no	NA	no	NA	no	NA	no	NA	no	NA	Fentanyl	Cisatracurium
159	64.3	157	26.09	II	36.5	yes	no	NA		no	NA		no	NA		no	no		no	NA	NA	NA	no	yes	GERD	GI	Elective	GA	120	90	0	NA	36.5	Nasopharynx	yes	yes	120	no	NA	no	NA	no	NA	no	NA	no	NA	Fentanyl	Cisatracurium
160	52.4	165	19.25	II	37.2	yes	no	NA		other	NA	old TB	no	NA		no	yes	CA Esophagus	no	NA	NA	NA	no	no		GI	Elective	GA	585	455	1	90	35.5	Nasopharynx	yes	yes	450	no	NA	no	NA	no	NA	yes	4	no	NA	Fentanyl	Cisatracurium
161	68.3	155	28.43	II	36.5	yes	no	NA		no	NA		no	NA		no	no		no	NA	NA	NA	no	yes	B/L KUB stone	GI	Elective	GA	185	155	0	NA	36.8	Nasopharynx	yes	yes	160	no	NA	no	NA	no	NA	no	NA	no	NA	Fentanyl	Cisatracurium
162	63	152	27.27	II	36.1	yes	no	NA		no	NA		no	NA		no	no		no	NA	NA	NA	no	yes	Migraine	GI	Elective	GA	285	255	0	NA	36.1	Rectal	yes	yes	150	no	NA	no	NA	no	NA	no	NA	no	NA	Fentanyl	Cisatracurium
163	66	160	25.78	II	36.5	yes	HTN	NA		no	NA		no	NA		Anemia	no		no	NA	NA	NA	yesw	yes	primary hyperaldosteroinism	GI	Elective	GA	190	150	0	NA	36	Nasopharynx	yes	yes	100	no	NA	no	NA	no	NA	no	NA	no	NA	Fentanyl	Cisatracurium
164	64.6	164	24.02	I	36.8	none	NA	NA		NA	NA		NA	NA		NA	NA		NA	NA	NA	NA	NA	NA		GI	Elective	GA	135	105	0	NA	36.8	Nasopharynx	yes	yes	200	no	NA	no	NA	no	NA	yes	2	no	NA	both	Cisatracurium
165	102	165	37.47	III	37	yes	no	NA		OSA	NA		no	NA		Anemia	no		no	NA	NA	NA	no	no		GI	Elective	GA	245	180	0	NA	36.6	Esophageal	yes	yes	200	no	NA	no	NA	no	NA	no	NA	no	NA	Fentanyl	Succinylcholine
166	73.4	160	28.67	II	36.2	yes	HTN	NA		no	NA		no	NA		no	no		no	NA	NA	NA	yesw	yes	Hepatitis B	GI	Elective	GA	145	120	0	NA	36.2	Tympanic mb.	yes	yes	170	no	NA	no	NA	no	NA	no	NA	no	NA	Fentanyl	Succinylcholine
167	47.6	152	20.6	II	37.1	yes	no	NA		no	NA		no	NA		no	no		no	NA	NA	NA	no	yes	Allergic rhinitis	GI	Elective	GA	210	150	0	NA	36.5	Nasopharynx	yes	yes	140	no	NA	no	NA	no	NA	no	NA	no	NA	Fentanyl	Cisatracurium
168	46.4	155	19.31	II	36.4	yes	no	NA		no	NA		no	NA		no	yes	CA Breast	no	NA	NA	NA	no	no		Gynecology	Elective	GA	85	50	0	NA	36.2	Nasopharynx	yes	yes	100	no	NA	no	NA	no	NA	no	NA	no	NA	Fentanyl	Cisatracurium
169	52.9	162	20.16	I	36.7	none	NA	NA		NA	NA		NA	NA		NA	NA		NA	NA	NA	NA	NA	NA		Gynecology	Elective	GA	210	180	0	NA	36	Nasopharynx	yes	yes	150	no	NA	no	NA	no	NA	no	NA	no	NA	Fentanyl	Cisatracurium
170	64.3	165	23.62	II	36.7	yes	other CVS	NA		no	NA		no	NA		Anemia	yes	Rectal cancer	no	NA	NA	NA	yesw	no		GI	Elective	GA	600	540	1	120	35.1	Nasopharynx	yes	yes	160	no	NA	no	NA	no	NA	no	NA	no	NA	Fentanyl	Rocuronium
171	55.3	163	20.81	II	37.4	yes	no	NA		no	NA		no	NA		no	no		no	NA	NA	NA	no	no		Gynecology	Elective	GA	180	150	0	NA	36.7	Nasopharynx	yes	yes	150	no	NA	no	NA	no	NA	no	NA	no	NA	Fentanyl	Cisatracurium
172	58.9	164	21.9	III	36.7	yes	HTN	NA		no	NA		no	NA		no	yes	CA Prostate2	no	NA	NA	NA	no	no		GU	Elective	GA	215	180	1	90	35.8	Nasopharynx	yes	yes	150	no	NA	no	NA	no	NA	yes	1	no	NA	Fentanyl	Cisatracurium
173	54	162	20.58	I	37.2	none	NA	NA		NA	NA		NA	NA		NA	NA		NA	NA	NA	NA	NA	NA		Gynecology	Elective	GA	140	120	0	NA	36.3	Nasopharynx	yes	yes	170	no	NA	no	NA	no	NA	no	NA	no	NA	Fentanyl	Rocuronium
174	60.7	145	28.87	II	36.5	yes	HTN	NA		no	NA		no	NA		no	no		no	NA	NA	NA	yesw	no		GI	Elective	GA	195	140	0	NA	36.6	Nasopharynx	yes	yes	110	no	NA	no	NA	no	NA	no	NA	no	NA	Fentanyl	Cisatracurium
175	56.6	158	22.67	II	36.5	none	NA	NA		NA	NA		NA	NA		NA	NA		NA	NA	NA	NA	NA	NA		GI	Elective	GA	90	50	0	NA	36	Nasopharynx	yes	yes	130	no	NA	no	NA	no	NA	no	NA	no	NA	Fentanyl	Succinylcholine
176	67.9	162	25.87	II	36.4	yes	other CVS	NA		no	NA		no	NA		no	no		no	NA	NA	NA	no	no		GI	Elective	GA	80	45	0	NA	36.3	Nasopharynx	yes	yes	190	no	NA	no	NA	no	NA	no	NA	no	NA	Fentanyl	Cisatracurium
177	79	167	28.33	II	36.6	none	NA	NA		NA	NA		NA	NA		NA	NA		NA	NA	NA	NA	NA	NA		GU	Elective	GA	255	220	0	NA	36.2	Esophageal	yes	yes	100	no	NA	no	NA	no	NA	yes	1	no	NA	Fentanyl	Cisatracurium
178	70.6	174	23.32	II	36.6	yes	no	NA		no	NA		no	NA		no	no		no	NA	NA	NA	yesw	yes	Hepatitis	GU	Elective	GA	90	55	1	90	35.2	Tympanic mb.	yes	yes	250	no	NA	no	NA	no	NA	no	NA	no	NA	Fentanyl	Succinylcholine
179	59.1	148	26.98	II	36.6	yes	HTN	NA		no	NA		no	NA		no	no		yes	yes	no	no	no	no		GI	Elective	GA	60	50	0	NA	36.4	Nasopharynx	yes	yes	90	no	NA	no	NA	no	NA	no	NA	no	NA	Fentanyl	Succinylcholine
180	57.4	161	22.14	I	36.8	none	NA	NA		NA	NA		NA	NA		NA	NA		NA	NA	NA	NA	NA	NA		Gynecology	Elective	GA	100	75	0	NA	36.4	Nasopharynx	yes	yes	200	no	NA	no	NA	no	NA	no	NA	no	NA	Fentanyl	Succinylcholine
181	140	168	49.6	III	36.7	yes	HTN	NA		OSA	NA		no	NA		no	no		no	NA	NA	NA	no	yes	Allergy	GI	Elective	GA	190	145	0	NA	36.4	Nasopharynx	yes	yes	220	no	NA	no	NA	no	NA	no	NA	no	NA	Fentanyl	Succinylcholine
182	130	170	44.98	III	36.8	yes	no	NA		no	NA		no	NA		no	no		no	NA	NA	NA	no	yes	haital hernia	GI	Elective	GA	220	150	0	NA	36.1	Nasopharynx	yes	yes	150	no	NA	no	NA	no	NA	no	NA	no	NA	Fentanyl	Succinylcholine
183	59.8	158	23.95	II	36.6	yes	no	NA		no	NA		no	NA		no	no		no	NA	NA	NA	yesw	no		GI	Elective	GA	90	55	1	60	35.5	Nasopharynx	yes	yes	180	no	NA	no	NA	no	NA	no	NA	no	NA	Fentanyl	Cisatracurium
184	52	156	21.37	II	37	none	NA	NA		NA	NA		NA	NA		NA	NA		NA	NA	NA	NA	NA	NA		Gynecology	Elective	GA	145	115	0	NA	36.4	Esophageal	yes	yes	100	no	NA	no	NA	no	NA	no	NA	no	NA	both	Cisatracurium
185	77.5	150	34.44	II	36.2	yes	no	NA		no	NA		no	NA		Anemia	no		no	NA	NA	NA	no	no		Gynecology	Elective	GA	125	100	0	NA	36	Nasopharynx	yes	yes	100	no	NA	no	NA	no	NA	no	NA	no	NA	Morphine	Rocuronium
186	70	161	27.01	II	36.7	none	NA	NA		NA	NA		NA	NA		NA	NA		NA	NA	NA	NA	NA	NA		GI	Elective	GA	135	110	0	NA	36.1	Nasopharynx	yes	yes	200	no	NA	no	NA	no	NA	no	NA	no	NA	both	Cisatracurium
187	46.7	156	19.19	II	36.1	yes	no	NA		other	NA	TB Peritoneum	no	NA		no	no		no	NA	NA	NA	no	no		Gynecology	Elective	GA	115	90	0	NA	36.3	Nasopharynx	yes	yes	120	no	NA	no	NA	no	NA	no	NA	no	NA	Fentanyl	Rocuronium
188	61.7	156	25.35	II	36.8	none	NA	NA		NA	NA		NA	NA		NA	NA		NA	NA	NA	NA	NA	NA		Gynecology	Elective	GA	85	60	0	NA	36.2	Nasopharynx	yes	yes	160	no	NA	no	NA	no	NA	no	NA	no	NA	Fentanyl	Cisatracurium
189	63.2	160	24.69	I	36.6	none	NA	NA		NA	NA		NA	NA		NA	NA		NA	NA	NA	NA	NA	NA		GU	Elective	GA	80	60	0	NA	36.1	Nasopharynx	yes	yes	130	no	NA	no	NA	no	NA	no	NA	no	NA	Fentanyl	Cisatracurium
190	55.6	155	23.14	II	37	yes	other CVS	NA		no	NA		no	NA		Anemia	yes	CA Prostate	no	NA	NA	NA	no	no		GU	Elective	GA	440	395	1	300	35.3	Nasopharynx	yes	yes	100	no	NA	no	NA	no	NA	no	NA	no	NA	Fentanyl	Cisatracurium
191	52.1	164	19.37	III	36.6	yes	HTN	other CVS	TVD S/P CABG *3	no	NA		no	NA		no	no		no	NA	NA	NA	no	no		GI	Elective	GA	450	380	1	75	35.8	Esophageal	yes	yes	160	no	NA	no	NA	no	NA	no	NA	no	NA	Fentanyl	Cisatracurium
192	172	149	77.47	III	37	yes	HTN	NA		OSA	NA		no	NA		no	no		no	NA	NA	NA	no	no		GI	Elective	GA	405	335	0	NA	36.2	Tympanic mb.	yes	yes	380	no	NA	no	NA	no	NA	no	NA	yes	118	Fentanyl	Succinylcholine
193	84.2	170	29.13	III	36.6	yes	no	NA		no	NA		other	NA		no	no		yes	yes	no	no	yesw	no		GI	Elective	GA	310	285	1	45	35.8	Nasopharynx	yes	yes	120	no	NA	no	NA	no	NA	no	NA	no	NA	Fentanyl	Cisatracurium
194	59	150	26.22	II	37.1	yes	HTN	other CVS	bradycardia	no	NA		no	NA		Anemia	no		no	NA	NA	NA	yesw	no		GI	Elective	GA	300	260	0	NA	36.7	Nasopharynx	yes	yes	120	no	NA	no	NA	no	NA	no	NA	no	NA	Fentanyl	Succinylcholine
195	55.8	155	23.23	II	36.8	yes	other CVS	NA		no	NA		no	NA		no	no		no	NA	NA	NA	no	no		Gynecology	Elective	GA	105	85	0	NA	36.3	Nasopharynx	yes	yes	140	no	NA	no	NA	no	NA	no	NA	no	NA	Fentanyl	Cisatracurium
196	66	172	22.31	II	37.2	yes	no	NA		no	NA		no	NA		Anemia	yes	CA Head of pancreas	no	NA	NA	NA	no	no		others	Elective	GA	515	450	0	NA	36.4	Nasopharynx	yes	yes	100	no	NA	no	NA	no	NA	no	NA	no	NA	Fentanyl	Cisatracurium
197	50	160	19.53	II	36.4	yes	no	NA		no	NA		no	NA		Anemia	no		no	NA	NA	NA	no	no		Gynecology	Elective	GA	115	85	0	NA	36	Nasopharynx	yes	yes	80	no	NA	no	NA	no	NA	no	NA	no	NA	Fentanyl	Cisatracurium
198	58	159	22.94	II	36.6	yes	no	NA		no	NA		no	NA		Anemia	no		no	NA	NA	NA	no	no		GI	Elective	GA	110	85	0	NA	36	Nasopharynx	yes	yes	110	no	NA	no	NA	no	NA	no	NA	no	NA	Fentanyl	Rocuronium
199	93.6	162	35.67	III	37.3	yes	no	NA		no	NA		no	NA		Anemia	no		no	NA	NA	NA	no	no		GI	Elective	GA	190	155	0	NA	36	Nasopharynx	yes	yes	150	no	NA	no	NA	no	NA	no	NA	no	NA	Fentanyl	Cisatracurium
200	75	166	27.22	III	36.2	yes	HTN	other CVS	AF	no	NA		CVA	NA		Anemia	no		no	NA	NA	NA	yesw	no		GI	Elective	GA	175	140	1	135	35.5	Esophageal	yes	yes	120	no	NA	no	NA	no	NA	no	NA	no	NA	Fentanyl	Cisatracurium
201	49.7	155	20.69	II	36.6	yes	other CVS	NA		no	NA		no	NA		no	no		no	NA	NA	NA	no	no		Gynecology	Elective	GA	80	55	0	NA	36.7	Esophageal	yes	yes	140	no	NA	no	NA	no	NA	no	NA	no	NA	Fentanyl	Cisatracurium
202	54.3	153	23.2	II	36.4	yes	HTN	other CVS	abnormal EKG: prolongQT	no	NA		no	NA		Anemia	no		no	NA	NA	NA	no	no		GI	Elective	GA	125	100	1	45	35.3	Nasopharynx	yes	yes	140	no	NA	no	NA	no	NA	no	NA	no	NA	Fentanyl	Cisatracurium
203	78	167	27.97	II	36.5	yes	HTN	other CVS	BBB	no	NA		no	NA		no	no		no	NA	NA	NA	yesw	no		GI	Elective	GA	110	80	0	NA	36.3	Nasopharynx	yes	yes	90	no	NA	no	NA	no	NA	no	NA	no	NA	Fentanyl	Cisatracurium
204	59.6	156	24.49	II	36	yes	no	NA		no	NA		no	NA		no	yes	CA Rectum	no	NA	NA	NA	no	no		GI	Elective	GA	565	510	0	NA	36.2	Nasopharynx	yes	yes	110	no	NA	no	NA	no	NA	no	NA	no	NA	Fentanyl	Rocuronium
205	56	165	20.57	II	36.5	yes	HTN	NA		no	NA		no	NA		Anemia	yes	CA sigmoid colon	no	NA	NA	NA	yesw	no		GI	Elective	GA	240	195	2	75	35.7	Nasopharynx	yes	yes	110	no	NA	no	NA	no	NA	no	NA	no	NA	Fentanyl	Cisatracurium
206	53	153	22.64	III	36.5	yes	HTN	NA		no	NA		no	NA		Anemia	yes	CA Corpus	yes	yes	no	no	yesw	no		Gynecology	Elective	GA	305	275	0	NA	36.5	Nasopharynx	yes	yes	120	no	NA	no	NA	no	NA	no	NA	no	NA	Fentanyl	Cisatracurium
207	58.4	158	23.39	I	37	none	NA	NA		NA	NA		NA	NA		NA	NA		NA	NA	NA	NA	NA	NA		Gynecology	Elective	GA	180	155	0	NA	36.3	Nasopharynx	yes	yes	130	no	NA	no	NA	no	NA	no	NA	no	NA	Morphine	Rocuronium
208	51.9	158	20.79	II	37	yes	no	NA		no	NA		no	NA		Anemia	no		no	NA	NA	NA	no	no		Gynecology	Elective	GA	105	85	1	30	35.4	Nasopharynx	yes	yes	150	no	NA	no	NA	no	NA	no	NA	no	NA	Fentanyl	Cisatracurium
209	53	157	21.5	II	36.9	yes	no	NA		no	NA		no	NA		Anemia	no		no	NA	NA	NA	no	no		GI	Elective	GA	170	140	0	NA	36.9	Nasopharynx	yes	yes	150	no	NA	no	NA	no	NA	no	NA	no	NA	Fentanyl	Cisatracurium
210	111	166	40.28	III	36.6	yes	no	NA		no	NA		no	NA		no	no		no	NA	NA	NA	no	yes	Rt endometrioma	Gynecology	Elective	GA	320	295	0	NA	36.8	Nasopharynx	yes	yes	170	no	NA	no	NA	no	NA	no	NA	no	NA	Fentanyl	Succinylcholine
211	51.3	173	17.14	II	36.5	yes	no	NA		no	NA		no	NA		no	yes	CA Rectum	no	NA	NA	NA	no	yes	Endometriosis	GI	Elective	GA	695	645	0	NA	36.1	Nasopharynx	yes	yes	160	no	NA	no	NA	no	NA	no	NA	no	NA	Fentanyl	Cisatracurium
212	122	169	42.72	III	37.1	yes	HTN	NA		OSA	NA		no	NA		no	no		no	NA	NA	NA	yesw	yes	GERD	GI	Elective	GA	195	150	0	NA	36.6	Nasopharynx	yes	yes	250	no	NA	no	NA	no	NA	no	NA	no	NA	Fentanyl	Succinylcholine
213	105	157	42.6	III	36.7	yes	no	NA		OSA	NA		no	NA		no	no		no	NA	NA	NA	no	yes	migraine	GI	Elective	GA	200	155	0	NA	36	Nasopharynx	yes	yes	150	no	NA	no	NA	no	NA	no	NA	no	NA	Fentanyl	Cisatracurium
214	65	166	23.59	III	36.6	yes	HTN	other CVS	AV block	Asthma	NA		other	NA		Anemia	no		no	NA	NA	NA	no	yes	Hyperparathyroidism	GI	Elective	GA	135	105	1	45	35.8	Nasopharynx	yes	yes	160	no	NA	no	NA	no	NA	no	NA	no	NA	Fentanyl	Cisatracurium
215	79	163	29.73	III	36.9	yes	HTN	other CVS	DVD S/P CABG (2554)	OSA	NA		CVA	NA		Anemia	no		yes	yes	no	no	no	yes	Renal failure	others	Elective	GA	70	35	1	75	35.3	Nasopharynx	yes	yes	140	no	NA	no	NA	no	NA	no	NA	no	NA	Fentanyl	Cisatracurium
216	59.4	166	21.56	III	36.8	yes	no	NA		no	NA		CVA	NA		Anemia	yes	CA Prostate	no	NA	NA	NA	yesw	yes	CKD	GU	Elective	GA	225	145	1	135	35.6	Nasopharynx	yes	yes	150	no	NA	no	NA	no	NA	no	NA	no	NA	Fentanyl	Cisatracurium
217	61	157	24.75	II	37	yes	no	NA		no	NA		no	NA		Anemia	no		no	NA	NA	NA	yesw	no		GI	Elective	GA	120	90	1	90	35.7	Nasopharynx	yes	yes	110	no	NA	no	NA	no	NA	no	NA	no	NA	Fentanyl	Cisatracurium
218	80	155	33.3	II	37.3	yes	no	NA		no	NA		no	NA		no	no		no	NA	NA	NA	no	yes	Hepatitis B	Gynecology	Elective	GA	130	80	0	NA	36.4	Tympanic mb.	yes	yes	170	no	NA	no	NA	no	NA	no	NA	no	NA	Fentanyl	Cisatracurium
219	62.5	165	22.96	II	36.8	yes	no	NA		no	NA		no	NA		no	no		no	NA	NA	NA	no	yes	Allergy	GI	Elective	GA	65	45	0	NA	36.8	Nasopharynx	yes	yes	200	no	NA	no	NA	no	NA	yes	1	no	NA	Fentanyl	Cisatracurium
220	53	166	19.23	II	36.9	yes	no	NA		no	NA		no	NA		Anemia	yes	CA Rectum	no	NA	NA	NA	no	no		GI	Elective	GA	390	325	1	120	35.7	Nasopharynx	yes	yes	140	no	NA	no	NA	no	NA	no	NA	no	NA	Fentanyl	Cisatracurium
221	63.9	163	24.05	II	37.6	none	NA	NA		NA	NA		NA	NA		NA	NA		NA	NA	NA	NA	NA	NA		GI	Elective	GA	105	70	0	NA	36.3	Nasopharynx	yes	yes	190	no	NA	no	NA	no	NA	no	NA	no	NA	Fentanyl	Cisatracurium
222	54.5	155	22.68	II	36.6	yes	no	NA		other	NA	old TB	no	NA		no	no		no	NA	NA	NA	no	no		Gynecology	Elective	GA	150	100	0	NA	36.5	Nasopharynx	yes	yes	200	no	NA	no	NA	no	NA	no	NA	no	NA	Fentanyl	Cisatracurium
223	68.3	156	28.07	II	36	yes	other CVS	NA		no	NA		no	NA		Anemia	no		no	NA	NA	NA	no	no		GI	Elective	GA	130	95	1	105	35.2	Nasopharynx	yes	yes	140	no	NA	no	NA	no	NA	no	NA	no	NA	both	Cisatracurium
224	40.9	143	20	III	36.6	yes	HTN	other CVS	cardiomegaly, severeAS, coronary syndrome	no	NA		no	NA		Anemia	yes	CA Colon	no	NA	NA	NA	yesw	yes	Hepatitis b	GI	Elective	GA	300	250	1	60	35.8	Tympanic mb.	yes	yes	80	no	NA	no	NA	no	NA	no	NA	no	NA	Fentanyl	Cisatracurium
225	112	172	37.86	III	36.6	yes	HTN	other CVS	prolong QT	no	NA		no	NA		no	no		yes	yes	no	no	no	no		Gynecology	Elective	GA	150	115	0	NA	36.3	Nasopharynx	yes	yes	180	no	NA	no	NA	no	NA	no	NA	no	NA	Fentanyl	Succinylcholine
226	85	174	28.08	III	36.6	yes	HTN	NA		OSA	NA		other	NA		no	no		no	NA	NA	NA	no	yes	Primary Hyperaldosteronism	others	Elective	GA	145	100	1	45	35.9	Nasopharynx	yes	yes	200	no	NA	no	NA	no	NA	no	NA	no	NA	Fentanyl	Cisatracurium
227	104	164	38.67	III	37	yes	HTN	NA		OSA	NA		no	NA		no	no		no	NA	NA	NA	yesw	yes	GERD	GI	Elective	GA	450	390	0	NA	36.8	Nasopharynx	yes	yes	200	no	NA	no	NA	no	NA	no	NA	no	NA	Fentanyl	Succinylcholine
228	230	182	69.44	III	37.6	yes	no	NA		OSA	NA		no	NA		no	no		no	NA	NA	NA	no	no		GI	Elective	GA	190	130	1	60	35.6	Tympanic mb.	yes	yes	400	no	NA	no	NA	no	NA	no	NA	no	NA	Fentanyl	Succinylcholine
229	69.3	170	23.98	II	36.6	yes	HTN	NA		no	NA		no	NA		Anemia	yes	CA Rectum	no	NA	NA	NA	no	no		GI	Elective	GA	330	310	0	NA	36.5	Esophageal	yes	yes	120	no	NA	no	NA	no	NA	no	NA	no	NA	Fentanyl	Cisatracurium
230	52	154	21.93	II	36.6	yes	no	NA		no	NA		other	NA		no	no		no	NA	NA	NA	no	no		Gynecology	Elective	GA	185	155	0	NA	36.5	Esophageal	yes	yes	120	no	NA	no	NA	no	NA	no	NA	no	NA	Fentanyl	Cisatracurium
231	44	154	18.55	II	36.6	yes	other CVS	NA		no	NA		no	NA		Anemia	no		no	NA	NA	NA	yesw	no		GI	Elective	GA	75	60	1	30	35.9	Nasopharynx	yes	yes	100	no	NA	no	NA	no	NA	no	NA	no	NA	Fentanyl	Cisatracurium
232	68.3	158	27.36	II	37	yes	no	NA		no	NA		no	NA		no	no		yes	no	yes	no	no	no		Gynecology	Elective	GA	95	80	0	NA	36.2	Nasopharynx	yes	yes	80	no	NA	no	NA	no	NA	no	NA	no	NA	Fentanyl	Cisatracurium
233	47.7	158	19.11	II	37.3	yes	no	NA		no	NA		no	NA		no	no		no	NA	NA	NA	yesw	no		Gynecology	Elective	GA	245	215	0	NA	36.1	Nasopharynx	yes	yes	140	no	NA	no	NA	no	NA	no	NA	no	NA	Fentanyl	Cisatracurium
234	55.6	156	22.85	II	36.7	yes	HTN	NA		no	NA		no	NA		no	no		yes	no	yes	no	yesw	no		GI	Elective	GA	80	60	0	NA	36.7	Nasopharynx	yes	yes	70	no	NA	no	NA	no	NA	no	NA	no	NA	Fentanyl	Cisatracurium
235	86.3	167	30.94	II	36.2	yes	HTN	NA		no	NA		no	NA		no	no		yes	yes	no	no	yesw	no		GI	Elective	GA	155	130	0	NA	36	Nasopharynx	yes	yes	130	no	NA	no	NA	no	NA	no	NA	no	NA	Fentanyl	Cisatracurium
236	64.2	165	23.58	II	36.2	yes	other CVS	NA		no	NA		no	NA		no	yes	CA Prostate	no	NA	NA	NA	no	no		GU	Elective	GA	315	250	1	120	35.4	Nasopharynx	yes	yes	150	no	NA	no	NA	no	NA	no	NA	no	NA	Fentanyl	Cisatracurium
237	56.2	149	25.31	II	36.6	yes	HTN	NA		no	NA		no	NA		no	yes	CA Cervix	yes	yes	no	no	yesw	no		GU	Elective	GA	265	215	0	NA	36.7	Nasopharynx	yes	yes	90	no	NA	no	NA	no	NA	no	NA	no	NA	Fentanyl	Cisatracurium
238	63.7	160	24.88	II	36.9	yes	no	NA		no	NA		no	NA		no	yes	CA Sigmoid	no	NA	NA	NA	no	no		GI	Elective	GA	310	270	0	NA	36.4	Nasopharynx	yes	yes	120	no	NA	no	NA	no	NA	no	NA	no	NA	Fentanyl	Rocuronium
239	47	176	15.17	III	36.4	yes	no	NA		COPD	other	old TB	CVA	NA		Anemia	yes	CA Rectum	no	NA	NA	NA	no	no		GI	Elective	GA	355	300	0	NA	36	Nasopharynx	yes	yes	100	no	NA	no	NA	no	NA	no	NA	no	NA	Fentanyl	Cisatracurium
240	91	155	37.88	III	36.5	yes	no	NA		Asthma	NA		no	NA		no	no		no	NA	NA	NA	no	no		GI	Elective	GA	160	120	0	NA	36	Nasopharynx	yes	yes	250	no	NA	no	NA	no	NA	no	NA	no	NA	Fentanyl	Succinylcholine
241	91.6	151	40.17	III	36.2	yes	no	NA		OSA	NA		no	NA		no	no		yes	yes	no	no	yesw	no		GI	Elective	GA	175	140	0	NA	36	Nasopharynx	yes	yes	180	no	NA	no	NA	no	NA	no	NA	no	NA	Fentanyl	Succinylcholine
242	81	158	32.45	II	36.6	yes	HTN	NA		no	NA		no	NA		no	no		no	NA	NA	NA	yesw	no		GI	Elective	GA	120	80	0	NA	36	Nasopharynx	yes	yes	250	no	NA	no	NA	no	NA	no	NA	no	NA	Fentanyl	Cisatracurium
243	136	167	48.76	III	37.1	yes	no	NA		OSA	NA		no	NA		no	no		no	NA	NA	NA	no	no		GI	Elective	GA	190	140	0	NA	36.5	Nasopharynx	yes	yes	200	no	NA	no	NA	no	NA	no	NA	no	NA	Fentanyl	Succinylcholine
244	58.9	152	25.49	II	36.6	yes	HTN	NA		no	NA		no	NA		no	no		no	NA	NA	NA	yesw	no		GI	Elective	GA	190	145	2	90	35.6	Nasopharynx	yes	yes	120	no	NA	no	NA	no	NA	no	NA	no	NA	Fentanyl	Cisatracurium
245	58.1	151	25.48	II	36.7	yes	no	NA		no	NA		no	NA		no	yes	CA Rectum	no	NA	NA	NA	no	no		GI	Elective	GA	450	405	1	30	35.9	Nasopharynx	yes	yes	150	no	NA	no	NA	no	NA	no	NA	no	NA	both	Cisatracurium
246	80	175	26.12	II	36.7	yes	no	NA		no	NA		no	NA		no	yes	CA Prostate	no	NA	NA	NA	no	no		GU	Elective	GA	355	290	1	30	35.8	Nasopharynx	yes	yes	140	no	NA	no	NA	no	NA	no	NA	no	NA	Fentanyl	Rocuronium
247	70.8	162	26.98	II	37.7	yes	no	NA		no	NA		no	NA		no	yes	CA Breast	no	NA	NA	NA	no	no		GI	Elective	GA	90	60	0	NA	36.5	Nasopharynx	yes	yes	240	no	NA	no	NA	no	NA	no	NA	no	NA	Fentanyl	Cisatracurium
248	45	158	18.03	I	37.1	none	NA	NA		NA	NA		NA	NA		NA	NA		NA	NA	NA	NA	NA	NA		Gynecology	Elective	GA	120	85	0	NA	36.8	Nasopharynx	yes	yes	140	no	NA	no	NA	no	NA	yes	1	no	NA	Fentanyl	Cisatracurium
249	83	155	34.55	II	36.5	yes	HTN	NA		no	NA		no	NA		no	yes	CA Corpus	yes	yes	no	no	no	no		Gynecology	Elective	GA	180	140	0	NA	36.6	Nasopharynx	yes	yes	200	no	NA	no	NA	no	NA	no	NA	no	NA	both	Cisatracurium
250	104	160	40.63	III	36.6	yes	no	NA		OSA	NA		no	NA		no	no		no	NA	NA	NA	yesw	no		GI	Elective	GA	280	200	0	NA	36.2	Nasopharynx	yes	yes	200	no	NA	no	NA	no	NA	no	NA	no	NA	Fentanyl	Succinylcholine
251	74.1	152	32.07	II	36.7	yes	HTN	NA		no	NA		no	NA		no	no		no	NA	NA	NA	yesw	no		GI	Elective	GA	75	60	1	45	35.7	Nasopharynx	yes	yes	120	no	NA	no	NA	no	NA	no	NA	no	NA	Fentanyl	Succinylcholine
252	140	165	51.42	III	36.9	yes	HTN	NA		OSA	NA		no	NA		no	no		yes	yes	no	no	yesw	no		GI	Elective	GA	485	380	0	NA	36.6	Nasopharynx	yes	yes	200	no	NA	no	NA	no	NA	no	NA	no	NA	Fentanyl	Succinylcholine
253	156	163	58.72	III	37.2	yes	other CVS	NA	tachycardia	OSA	NA		no	NA		no	no		yes	yes	no	no	yesw	no		GI	Elective	GA	275	220	0	NA	36.7	Tympanic mb.	yes	yes	150	no	NA	no	NA	no	NA	no	NA	no	NA	Fentanyl	Cisatracurium
254	140	165	51.42	III	36.9	yes	HTN	NA		OSA	NA		no	NA		no	no		yes	yes	no	no	yesw	no		GI	Elective	GA	485	380	0	NA	36.4	Tympanic mb.	yes	yes	200	no	NA	no	NA	no	NA	no	NA	no	NA	Fentanyl	Succinylcholine
255	58	151	25.44	II	36.8	yes	HTN	NA		no	NA		no	NA		no	no		no	NA	NA	NA	no	yes	Primary Hyperaldosteroinism	GI	Elective	GA	105	75	0	NA	36.7	Nasopharynx	yes	yes	170	no	NA	no	NA	no	NA	no	NA	no	NA	both	Cisatracurium
256	61	150	27.11	II	36.6	yes	other CVS	NA		no	NA		no	NA		no	no		no	NA	NA	NA	no	no		Gynecology	Elective	GA	90	80	0	NA	36	Esophageal	yes	yes	150	no	NA	no	NA	no	NA	no	NA	no	NA	Fentanyl	Cisatracurium
257	54	160	21.09	II	36.9	yes	HTN	NA		no	NA		no	NA		Anemia	yes	CA colon	no	NA	NA	NA	yesw	no		GI	Elective	GA	285	240	0	NA	36	Nasopharynx	yes	yes	200	no	NA	no	NA	no	NA	no	NA	no	NA	Fentanyl	Cisatracurium
258	69	161	26.62	II	36.6	yes	no	NA		no	NA		no	NA		no	yes	Gastric stromal tumor	no	NA	NA	NA	no	no		GI	Elective	GA	135	120	1	30	35.8	Tympanic mb.	yes	yes	120	no	NA	no	NA	no	NA	no	NA	no	NA	Fentanyl	Succinylcholine
259	56.9	162	21.68	III	37	yes	HTN	other CVS		no	NA		no	NA		Coagulopathy	no		no	NA	NA	NA	no	no		GI	Emergency	GA	65	50	0	NA	37.7	Esophageal	yes	yes	60	no	NA	no	NA	no	NA	no	NA	no	NA	Fentanyl	Succinylcholine
260	59.7	167	21.41	II	36.6	yes	HTN	other CVS	AV block, bradycardia	no	NA		CVA	NA		no	no		no	NA	NA	NA	no	no		GI	Elective	GA	85	60	1	60	35.4	Nasopharynx	yes	yes	100	no	NA	no	NA	no	NA	no	NA	no	NA	Fentanyl	Cisatracurium
261	66	162	25.15	I	36.6	none	NA	NA		NA	NA		NA	NA		NA	NA		NA	NA	NA	NA	NA	NA		Gynecology	Elective	GA	60	50	0	NA	36.1	Nasopharynx	yes	yes	120	no	NA	no	NA	no	NA	no	NA	no	NA	Fentanyl	Cisatracurium
262	69	165	25.34	II	36.8	yes	HTN	NA		no	NA		no	NA		no	yes	CA Prostate	no	NA	NA	NA	yesw	no		GU	Elective	GA	165	135	0	NA	36.3	Nasopharynx	yes	yes	120	no	NA	no	NA	no	NA	no	NA	no	NA	Fentanyl	Cisatracurium
263	74	170	25.61	II	36.7	yes	other CVS	NA		no	NA		no	NA		no	no		no	NA	NA	NA	no	no		GI	Elective	GA	110	80	0	NA	36	Nasopharynx	yes	yes	150	no	NA	no	NA	no	NA	no	NA	no	NA	Fentanyl	Cisatracurium
264	38	144.5	18.2	II	37	yes	no	NA		no	NA		no	NA		Anemia	yes	CA Breast	no	NA	NA	NA	no	no		Gynecology	Elective	GA	105	80	0	NA	37.4	Esophageal	yes	yes	100	no	NA	no	NA	no	NA	no	NA	no	NA	Fentanyl	Cisatracurium
265	57.1	152	24.71	III	36.6	yes	other CVS	NA		no	NA		no	NA		Anemia	yes	CA Breast	no	NA	NA	NA	no	no		Gynecology	Elective	GA	100	70	0	NA	37.2	Nasopharynx	yes	yes	120	no	NA	no	NA	no	NA	no	NA	no	NA	Fentanyl	Cisatracurium
266	48.2	140	24.59	II	36.4	yes	no	NA		no	NA		no	NA		no	yes	Uterine Myoma	no	NA	NA	NA	yesw	yes	Rheumatoid	Gynecology	Elective	GA	285	240	0	NA	36.2	Nasopharynx	yes	yes	180	no	NA	no	NA	no	NA	no	NA	no	NA	Fentanyl	Cisatracurium
267	59	160	23.05	II	36.8	yes	no	NA		no	NA		no	NA		Anemia	yes	Adenomyosis	no	NA	NA	NA	no	no		Gynecology	Elective	GA	285	270	0	NA	36	Nasopharynx	yes	yes	140	no	NA	no	NA	no	NA	no	NA	no	NA	Fentanyl	Cisatracurium
268	108	157	43.82	III	37	yes	no	NA		OSA	NA		no	NA		no	no		no	NA	NA	NA	yesw	no		GI	Elective	GA	180	120	0	NA	36	Nasopharynx	yes	yes	170	no	NA	no	NA	no	NA	no	NA	no	NA	Fentanyl	Succinylcholine
269	106	153	45.28	III	36.3	yes	no	NA		OSA	NA		no	NA		no	no		no	NA	NA	NA	no	no		GI	Elective	GA	175	130	0	NA	36.6	Nasopharynx	yes	yes	150	no	NA	no	NA	no	NA	no	NA	no	NA	Fentanyl	Succinylcholine
270	76	159	30.06	III	36.5	yes	HTN	NA		no	NA		no	NA		Anemia	no		no	NA	NA	NA	no	no		GU	Elective	GA	285	240	0	NA	36.3	Esophageal	yes	yes	200	no	NA	no	NA	no	NA	no	NA	no	NA	Fentanyl	Cisatracurium
271	53.7	159	21.24	II	36.3	yes	other CVS	NA		no	NA		no	NA		Anemia	yes	CA Sigmoid	no	NA	NA	NA	no	no		GI	Elective	GA	450	390	1	90	35.8	Nasopharynx	yes	yes	110	no	NA	no	NA	no	NA	no	NA	no	NA	Fentanyl	Succinylcholine
272	65	145	30.92	II	36.6	yes	no	NA		no	NA		no	NA		no	no		no	NA	NA	NA	no	yes	GERD	GI	Elective	GA	145	105	0	NA	36.6	Nasopharynx	yes	yes	140	no	NA	no	NA	no	NA	no	NA	no	NA	Fentanyl	Succinylcholine
273	78	176	25.18	II	36	yes	other CVS	NA		no	NA		no	NA		no	yes	CA Prostate	no	NA	NA	NA	yesw	no		GI	Elective	GA	440	365	1	30	35.9	Nasopharynx	yes	yes	200	no	NA	no	NA	no	NA	no	NA	no	NA	Fentanyl	Rocuronium
274	46.7	168	16.55	III	36.8	yes	HTN	other CVS	small VSD	no	NA		no	NA		Anemia	yes	CA Esophagus	no	NA	NA	NA	no	no		GI	Elective	GA combined with PNB	620	530	2	300	34.9	Nasopharynx	yes	yes	140	no	NA	no	NA	no	NA	yes	1	no	NA	Fentanyl	Succinylcholine
275	46.3	165	17.01	II	36.6	yes	no	NA		no	NA		no	NA		no	no		no	NA	NA	NA	no	yes	Allergy	GI	Elective	GA	85	60	1	60	35.8	Nasopharynx	yes	yes	50	no	NA	no	NA	no	NA	no	NA	no	NA	Fentanyl	Succinylcholine
276	57.6	168	20.41	II	36.5	yes	no	NA		no	NA		no	NA		Anemia	yes	CA Prostate	no	NA	NA	NA	no	no		GI	Elective	GA	235	180	1	90	35.6	Nasopharynx	yes	yes	120	no	NA	no	NA	no	NA	no	NA	no	NA	Fentanyl	Cisatracurium
277	78	165	28.65	III	36	yes	HTN	other CVS	AF, ICM S/P PCF	no	NA		CVA	NA		no	no		no	NA	NA	NA	yesw	yes	CKD	GI	Elective	GA	120	100	0	NA	36.5	Esophageal	yes	yes	150	no	NA	no	NA	no	NA	no	NA	no	NA	Fentanyl	Cisatracurium
278	56	160	21.88	II	37	yes	no	NA		no	NA		no	NA		no	no		yes	no	no	yes	no	no		Gynecology	Elective	GA	85	70	0	NA	36.5	Nasopharynx	yes	yes	100	no	NA	no	NA	no	NA	no	NA	no	NA	Fentanyl	Cisatracurium
279	50	155	20.81	II	36.5	yes	other CVS	NA		no	NA		no	NA		Anemia	no		no	NA	NA	NA	no	no		Gynecology	Elective	GA	150	125	0	NA	36.5	Nasopharynx	yes	yes	80	no	NA	no	NA	no	NA	no	NA	no	NA	Fentanyl	Cisatracurium
280	60.5	152	26.19	I	36.6	none	NA	NA		NA	NA		NA	NA		NA	NA		NA	NA	NA	NA	NA	NA		Gynecology	Elective	GA	100	80	0	NA	35.7	Nasopharynx	yes	yes	230	no	NA	no	NA	no	NA	no	NA	no	NA	Fentanyl	Cisatracurium
281	46.9	153	20.04	II	36.5	yes	no	NA		no	NA		no	NA		no	yes	CA Cervix	no	NA	NA	NA	no	no		GI	Elective	GA	280	225	1	255	35	Nasopharynx	yes	yes	80	no	NA	no	NA	no	NA	no	NA	no	NA	Fentanyl	Cisatracurium
282	40.8	151	17.89	III	36.6	yes	HTN	NA		no	NA		no	NA		no	no		no	NA	NA	NA	yesw	no		GI	Elective	GA	140	105	1	45	35.4	Nasopharynx	yes	yes	100	no	NA	no	NA	no	NA	no	NA	no	NA	Fentanyl	Cisatracurium
283	55	145	26.16	II	36.6	yes	no	NA		no	NA		no	NA		Anemia	no		no	NA	NA	NA	no	no		GI	Elective	GA	165	110	0	NA	36.4	Nasopharynx	yes	yes	220	no	NA	no	NA	no	NA	no	NA	no	NA	Fentanyl	Cisatracurium
284	68	172	22.99	III	37.1	yes	HTN	NA		no	NA		no	NA		no	yes	CA Rectum	no	NA	NA	NA	no	no		GI	Elective	GA	500	410	1	60	35.8	Nasopharynx	yes	yes	200	no	NA	no	NA	no	NA	no	NA	no	NA	Fentanyl	Cisatracurium
285	44.1	154	18.6	II	36.1	yes	HTN	other CVS	av BLOCK	no	NA		no	NA		Anemia	yes	CA Rectum	no	NA	NA	NA	yesw	yes	CKD	GI	Elective	GA	115	90	1	210	35.2	Nasopharynx	yes	yes	100	no	NA	no	NA	no	NA	no	NA	no	NA	Fentanyl	Cisatracurium
286	50	145	23.78	II	36.5	yes	HTN	NA		no	NA		no	NA		no	no		no	NA	NA	NA	yesw	no		GI	Elective	GA	115	85	0	NA	36.4	Nasopharynx	yes	yes	150	no	NA	no	NA	no	NA	no	NA	no	NA	Fentanyl	Cisatracurium
287	53.9	164	20.04	III	37.1	yes	HTN	other CVS	af	no	NA		no	NA		no	yes	CA Sigmoid colon	no	NA	NA	NA	yesw	no		GI	Elective	GA	410	350	1	30	35.8	Nasopharynx	yes	yes	90	no	NA	no	NA	no	NA	no	NA	no	NA	Fentanyl	Cisatracurium
288	58	150	25.78	II	36.4	yes	HTN	NA	.	no	NA		no	NA		no	no		no	NA	NA	NA	yesw	yes	Primary Aldosteronism	others	Elective	GA	100	60	1	75	35.2	Nasopharynx	yes	yes	130	no	NA	no	NA	no	NA	no	NA	no	NA	Fentanyl	Cisatracurium
289	102	158	40.86	III	36.1	yes	no	NA		Asthma	OSA		other	NA		no	no		no	NA	NA	NA	no	no		GI	Elective	GA	180	135	0	NA	36.1	Tympanic mb.	yes	yes	150	no	NA	no	NA	no	NA	no	NA	no	NA	Fentanyl	Succinylcholine
290	152	173	50.79	III	36.6	yes	no	NA		OSA	NA		no	NA		no	no		no	NA	NA	NA	yesw	no		GI	Elective	GA	585	535	1	30	35.8	Tympanic mb.	yes	yes	280	no	NA	no	NA	no	NA	no	NA	no	NA	Fentanyl	Succinylcholine
291	82	165	30.12	II	36.8	yes	no	NA		no	NA		no	NA		no	no		no	NA	NA	NA	no	no		GI	Elective	GA	105	80	0	NA	36.3	Esophageal	yes	yes	170	no	NA	no	NA	no	NA	no	NA	no	NA	Fentanyl	Cisatracurium
292	48.7	165	17.89	I	36.8	none	NA	NA		NA	NA		NA	NA		NA	NA		NA	NA	NA	NA	NA	NA		Gynecology	Elective	GA	85	60	0	NA	36.8	Nasopharynx	yes	yes	130	no	NA	no	NA	no	NA	no	NA	no	NA	Morphine	Cisatracurium
293	64.6	166	23.44	III	36.8	yes	other CVS	NA		no	NA		no	NA		no	yes	CA recto-sigmoid	no	NA	NA	NA	yesw	no		GI	Elective	GA	435	390	0	NA	36	Nasopharynx	yes	yes	250	no	NA	no	NA	no	NA	no	NA	no	NA	Fentanyl	Cisatracurium
294	63.7	150	28.31	II	37	yes	HTN	other CVS	tachycardia	no	NA		no	NA		no	no		no	NA	NA	NA	yesw	no		Gynecology	Elective	GA	325	300	0	NA	37.2	Nasopharynx	yes	yes	200	no	NA	no	NA	no	NA	no	NA	no	NA	Fentanyl	Cisatracurium
295	70	160	27.34	II	36.8	yes	HTN	other CVS	bradycardia	no	NA		no	NA		Anemia	yes	CA Prostate	no	NA	NA	NA	yesw	no		GU	Elective	GA	270	205	0	NA	36.2	Nasopharynx	yes	yes	150	no	NA	no	NA	no	NA	no	NA	no	NA	Fentanyl	Cisatracurium
296	70	165	25.71	II	37.4	yes	HTN	NA		no	NA		no	NA		no	no		yes	yes	no	no	yesw	no		Gynecology	Elective	GA	235	205	0	NA	36.5	Nasopharynx	yes	yes	200	no	NA	no	NA	no	NA	no	NA	no	NA	Fentanyl	Cisatracurium
297	48.2	167	17.28	II	36.8	yes	no	NA		no	NA		other	NA		Anemia	yes	Renal cell carcinoma	no	NA	NA	NA	no	no		GU	Elective	GA	260	215	1	60	35.7	Nasopharynx	yes	yes	150	no	NA	no	NA	no	NA	no	NA	no	NA	Fentanyl	Succinylcholine
298	110	159	43.51	III	36.5	yes	HTN	NA		OSA	NA		no	NA		no	no		yes	yes	no	no	yesw	no		GI	Elective	GA	195	145	0	NA	36.1	Tympanic mb.	yes	yes	200	no	NA	no	NA	no	NA	no	NA	no	NA	Fentanyl	Succinylcholine
299	66.3	150	29.47	II	36.6	yes	no	NA		no	NA		no	NA		no	no		no	NA	NA	NA	no	yes	Allergic rhinitis	GI	Elective	GA	175	120	0	NA	36.3	Nasopharynx	yes	yes	400	no	NA	no	NA	no	NA	no	NA	no	NA	Fentanyl	Cisatracurium
300	127	155	52.86	III	36.7	yes	no	NA		OSA	NA		no	NA		no	no		no	NA	NA	NA	no	no		GI	Elective	GA	180	130	0	NA	35.6	Esophageal	yes	yes	200	no	NA	no	NA	no	NA	no	NA	no	NA	Fentanyl	Succinylcholine
301	58.2	165	21.38	II	36.8	yes	HTN	NA		no	NA		no	NA		Anemia	yes	CA lower rectum	yes	yes	no	no	yesw	no		GI	Elective	GA	475	400	0	NA	36	Nasopharynx	yes	yes	120	no	NA	no	NA	no	NA	yes	2	no	NA	Fentanyl	Rocuronium
302	59.6	160	23.28	II	36.6	yes	other CVS	NA		no	NA		no	NA		no	no		no	NA	NA	NA	no	no		Gynecology	Elective	GA	235	190	0	NA	36.5	Nasopharynx	yes	yes	110	no	NA	no	NA	no	NA	no	NA	no	NA	Fentanyl	Rocuronium
303	101	150.5	44.59	III	37	yes	no	NA		OSA	NA		no	NA		no	no		no	NA	NA	NA	no	no		GI	Elective	GA	195	120	0	NA	36	Tympanic mb.	yes	yes	150	no	NA	no	NA	no	NA	no	NA	no	NA	Fentanyl	Succinylcholine
304	49.6	155	20.65	I	36.9	none	NA	NA		NA	NA		NA	NA		NA	NA		NA	NA	NA	NA	NA	NA		GI	Elective	GA	130	100	0	NA	36.4	Nasopharynx	yes	yes	160	no	NA	no	NA	no	NA	no	NA	no	NA	Fentanyl	Cisatracurium
305	62	160	24.22	I	37	none	NA	NA		NA	NA		NA	NA		NA	NA		NA	NA	NA	NA	NA	NA		Gynecology	Elective	GA	175	120	0	NA	36.5	Nasopharynx	yes	yes	130	no	NA	no	NA	no	NA	no	NA	no	NA	Morphine	Rocuronium
306	45.6	153	19.48	II	36.6	yes	other CVS	NA		no	NA		no	NA		Anemia	yes	CA Breast	no	NA	NA	NA	no	no		GI	Elective	GA	105	85	1	15	35.8	Nasopharynx	yes	yes	100	no	NA	no	NA	no	NA	no	NA	no	NA	Fentanyl	Cisatracurium
307	55.9	168	19.81	II	36.5	yes	HTN	other CVS		no	NA		no	NA		Anemia	yes	CA Rectum	no	NA	NA	NA	no	no		GI	Elective	GA	300	200	1	165	35.2	Nasopharynx	yes	yes	90	no	NA	no	NA	no	NA	no	NA	no	NA	Fentanyl	Cisatracurium
308	71.2	165	26.15	II	36.4	yes	HTN	other CVS	cardiomegaly	no	NA		no	NA		Anemia	no		yes	yes	no	no	yesw	no		GI	Elective	GA	180	155	1	150	35.9	Nasopharynx	yes	yes	120	no	NA	no	NA	no	NA	no	NA	no	NA	Fentanyl	Cisatracurium
309	57	157	23.12	III	36.7	yes	HTN	NA		no	NA		no	NA		Anemia	no		yes	yes	no	no	no	yes	ESRD	others	Elective	GA	65	25	0	NA	36.1	Esophageal	yes	yes	150	no	NA	no	NA	no	NA	yes	1	no	NA	Fentanyl	Cisatracurium
310	58	147	26.84	III	37	yes	HTN	other CVS	prolong QT	no	NA		CVA	NA		Anemia	no		yes	yes	no	no	no	no		GI	Elective	GA	195	170	1	60	35.8	Nasopharynx	yes	yes	150	no	NA	no	NA	no	NA	no	NA	no	NA	Fentanyl	Cisatracurium
311	58	159	22.94	II	36.2	yes	no	NA		no	NA		no	NA		no	no		no	NA	NA	NA	yesw	yes	Graves disease	Gynecology	Elective	GA	245	210	1	255	35.5	Nasopharynx	yes	yes	170	no	NA	no	NA	no	NA	no	NA	no	NA	Fentanyl	Succinylcholine
312	130	157	52.74	III	37.3	yes	no	NA		OSA	NA		CVA	NA		no	no		no	NA	NA	NA	no	no		GI	Elective	GA	320	265	0	NA	36	Tympanic mb.	yes	yes	150	no	NA	no	NA	no	NA	no	NA	no	NA	Fentanyl	Succinylcholine
313	86.7	178	27.36	II	36.9	yes	other CVS	NA		no	NA		no	NA		no	no		no	NA	NA	NA	no	no		GI	Elective	GA	105	85	0	NA	36.3	Nasopharynx	yes	yes	150	no	NA	no	NA	no	NA	yes	4	no	NA	Morphine	Rocuronium
314	54.3	168	19.24	III	37.5	yes	HTN	other CVS	AF	no	NA		no	NA		Anemia	yes	CA Rectum	yes	no	yes	no	yesw	no		Gynecology	Elective	GA	160	105	0	NA	36.3	Nasopharynx	yes	yes	200	no	NA	no	NA	no	NA	yes	2	no	NA	Fentanyl	Cisatracurium
315	47.5	165	17.45	II	37.1	yes	no	NA		no	NA		no	NA		Anemia	no		no	NA	NA	NA	no	no		GI	Elective	GA	300	280	0	NA	36	Nasopharynx	yes	yes	150	no	NA	no	NA	no	NA	no	NA	no	NA	both	Succinylcholine
316	76.5	165	28.1	III	36.1	yes	HTN	other CVS	cost cardiac arrest ,old MI	no	NA		no	NA		Anemia	no		yes	yes	no	no	no	yes	ESRD	GI	Emergency	GA	145	125	0	NA	36	Nasopharynx	yes	yes	140	no	NA	no	NA	no	NA	no	NA	no	NA	Fentanyl	Cisatracurium
317	54.8	154	23.11	III	36.7	yes	other CVS	NA		no	NA		no	NA		no	no		no	NA	NA	NA	no	no		Gynecology	Elective	GA	95	65	0	NA	36.3	Nasopharynx	yes	yes	120	no	NA	no	NA	no	NA	no	NA	no	NA	Morphine	Cisatracurium
318	56.4	160	22.03	II	36.6	yes	no	NA		no	NA		no	NA		no	no		no	NA	NA	NA	no	no		Gynecology	Elective	GA	125	100	0	NA	36.6	Nasopharynx	yes	yes	120	no	NA	no	NA	no	NA	no	NA	no	NA	Morphine	Cisatracurium
319	53	150	23.56	II	36.9	yes	HTN	NA		no	NA		no	NA		no	no		no	NA	NA	NA	no	yes	Primary hyperaldosteronism	others	Elective	GA	130	95	0	NA	36.1	Nasopharynx	yes	yes	200	no	NA	no	NA	no	NA	no	NA	no	NA	Fentanyl	Cisatracurium
320	53.5	161	20.64	II	37.3	none	NA	NA		NA	NA		NA	NA		NA	NA		NA	NA	NA	NA	NA	NA		Gynecology	Elective	GA	220	190	0	NA	36.4	Nasopharynx	yes	yes	120	no	NA	no	NA	no	NA	no	NA	no	NA	Fentanyl	Cisatracurium
321	58.3	160	22.77	II	36.7	yes	HTN	NA		no	NA		no	NA		no	no		no	NA	NA	NA	no	no		Gynecology	Elective	GA	135	115	0	NA	36.3	Nasopharynx	yes	yes	150	no	NA	no	NA	no	NA	no	NA	no	NA	Fentanyl	Cisatracurium
322	49.5	159	19.58	II	36.7	yes	no	NA		no	NA		no	NA		Anemia	no		no	NA	NA	NA	no	no		GI	Elective	GA	190	155	0	NA	36.1	Nasopharynx	yes	yes	100	no	NA	no	NA	no	NA	no	NA	no	NA	Fentanyl	Cisatracurium
323	52.6	152	22.77	II	36.8	yes	no	NA		no	NA		no	NA		no	no		no	NA	NA	NA	no	yes	Allergic rhinitis	GI	Elective	GA	60	45	0	NA	36.2	Nasopharynx	yes	yes	90	no	NA	no	NA	no	NA	no	NA	no	NA	Fentanyl	Cisatracurium
324	136	161	52.47	III	36.8	yes	HTN	other CVS	cardiomegaly	OSA	NA		no	NA		no	no		no	NA	NA	NA	no	no		GI	Elective	GA	320	255	0	NA	36.6	Nasopharynx	yes	yes	150	no	NA	no	NA	no	NA	no	NA	no	NA	Fentanyl	Succinylcholine
325	78.7	156	32.34	II	37.1	yes	no	NA		no	NA		no	NA		no	no		no	NA	NA	NA	no	no		Gynecology	Elective	GA	120	95	0	NA	36.2	Nasopharynx	yes	yes	190	no	NA	no	NA	no	NA	no	NA	no	NA	Fentanyl	Cisatracurium
326	42.6	152	18.44	II	37	yes	no	NA		no	NA		no	NA		no	yes	Myoma uteri	yes	no	yes	no	no	no		Gynecology	Elective	GA	355	330	0	NA	36.3	Nasopharynx	yes	yes	160	no	NA	no	NA	no	NA	yes	2	no	NA	Fentanyl	Cisatracurium
327	105	167	37.65	III	36	yes	no	NA		no	NA		no	NA		no	no		no	NA	NA	NA	no	yes	Fatty liver	GI	Elective	GA	190	145	0	NA	36.1	Esophageal	yes	yes	170	no	NA	no	NA	no	NA	no	NA	no	NA	Fentanyl	Succinylcholine
328	64.9	158	26	II	36.7	yes	HTN	NA		no	NA		no	NA		no	yes	CA Sigmoid	no	NA	NA	NA	no	no		GI	Elective	GA	600	510	0	NA	36.9	Nasopharynx	yes	yes	120	no	NA	no	NA	no	NA	no	NA	no	NA	Fentanyl	Cisatracurium
329	58.8	159	23.26	II	37	yes	no	NA		no	NA		no	NA		no	no		no	NA	NA	NA	yesw	yes	GERD	GI	Elective	GA	155	130	0	NA	36.1	Nasopharynx	yes	yes	120	no	NA	no	NA	no	NA	yes	1	no	NA	Fentanyl	Succinylcholine
330	63	155	26.22	II	37.2	yes	other CVS	NA		no	NA		no	NA		no	no		no	NA	NA	NA	no	no		GI	Elective	GA	115	80	0	NA	36.6	Nasopharynx	yes	yes	130	no	NA	no	NA	no	NA	no	NA	no	NA	Fentanyl	Cisatracurium
331	73	170	25.26	II	36.7	yes	other CVS	NA		no	NA		CVA	NA		no	yes	CA Prostate	no	NA	NA	NA	no	no		GU	Elective	GA	360	330	0	NA	36.8	Nasopharynx	yes	yes	120	no	NA	no	NA	no	NA	no	NA	no	NA	Fentanyl	Cisatracurium
332	141	163	53.07	III	37	yes	other CVS	NA		OSA	NA		no	NA		Anemia	yes	CA Corpus	no	NA	NA	NA	no	yes	GERD	Gynecology	Elective	GA	210	180	0	NA	36.8	Nasopharynx	yes	yes	200	no	NA	no	NA	no	NA	no	NA	no	NA	Fentanyl	Succinylcholine
333	58.3	172	19.71	II	36.8	yes	no	NA		no	NA		no	NA		Anemia	yes	Rt Ovarian tumor	no	NA	NA	NA	no	yes	MDD	Gynecology	Elective	GA	125	95	0	NA	36.8	Nasopharynx	yes	yes	130	no	NA	no	NA	no	NA	no	NA	no	NA	Fentanyl	Cisatracurium
334	67	160	26.17	II	36.7	yes	HTN	NA		no	NA		no	NA		no	no		no	NA	NA	NA	yesw	no		GI	Elective	GA	90	75	0	NA	37.1	Nasopharynx	yes	yes	150	no	NA	no	NA	no	NA	no	NA	no	NA	Fentanyl	Succinylcholine
335	73.7	160	28.79	II	36.6	yes	HTN	NA		no	NA		no	NA		no	no		no	NA	NA	NA	yesw	no		GI	Elective	GA	135	110	0	NA	36.1	Nasopharynx	yes	yes	120	no	NA	no	NA	no	NA	no	NA	no	NA	Fentanyl	Cisatracurium
336	54.6	155	22.73	II	36.5	yes	no	NA		no	NA		no	NA		Anemia	yes	Endometrioma	no	NA	NA	NA	no	no		Gynecology	Elective	GA	110	90	0	NA	36.4	Nasopharynx	yes	yes	130	no	NA	no	NA	no	NA	no	NA	no	NA	Morphine	Rocuronium
337	54.4	155	22.64	II	36.5	yes	no	NA		no	NA		no	NA		no	yes	Myoma uteri	no	NA	NA	NA	no	yes	Allergy	Gynecology	Elective	GA	235	200	0	NA	36.2	Nasopharynx	yes	yes	160	no	NA	no	NA	no	NA	no	NA	no	NA	both	Rocuronium
338	68	165	24.98	II	36.4	yes	other CVS	NA		no	NA		other	NA		no	no		no	NA	NA	NA	no	no		GI	Emergency	GA	170	140	0	NA	36	Nasopharynx	yes	yes	200	no	NA	no	NA	no	NA	no	NA	no	NA	Fentanyl	Succinylcholine
339	56.5	160	22.07	II	36.8	yes	other CVS	NA		no	NA		no	NA		no	no		no	NA	NA	NA	no	no		Gynecology	Elective	GA	105	90	0	NA	36.1	Nasopharynx	yes	yes	110	no	NA	no	NA	no	NA	no	NA	no	NA	Fentanyl	Cisatracurium
340	49	165	18	II	36.5	yes	other CVS	NA		no	NA		no	NA		Anemia	no		no	NA	NA	NA	no	no		GI	Elective	GA	315	265	1	120	35.4	Nasopharynx	yes	yes	150	no	NA	no	NA	no	NA	no	NA	no	NA	Fentanyl	Rocuronium
341	75.8	157	30.75	II	36.6	yes	other CVS	NA		no	NA		no	NA		no	yes	CA Rectum	no	NA	NA	NA	no	no		GI	Elective	GA	235	175	1	175	35.8	Nasopharynx	yes	yes	150	no	NA	no	NA	no	NA	no	NA	no	NA	Fentanyl	Cisatracurium
342	55.7	155	23.18	II	37	yes	no	NA		Asthma	NA		no	NA		Anemia	yes	CA Rectum	no	NA	NA	NA	no	no		others	Elective	GA	140	100	>2	120	35	Nasopharynx	yes	yes	200	no	NA	no	NA	no	NA	no	NA	no	NA	Fentanyl	Cisatracurium
343	76	154	32.05	II	36.8	yes	no	NA		Asthma	NA		no	NA		no	no		no	NA	NA	NA	yesw	no		GI	Elective	GA	190	155	2	90	35.9	Nasopharynx	yes	yes	170	no	NA	no	NA	no	NA	no	NA	no	NA	Fentanyl	Cisatracurium
344	68.5	153	29.26	II	37	yes	HTN	NA		no	NA		no	NA		Anemia	no		yes	yes	no	no	no	yes	CKD	GI	Elective	GA	150	120	1	30	35.9	Nasopharynx	yes	yes	130	no	NA	no	NA	no	NA	no	NA	no	NA	Fentanyl	Cisatracurium
345	53	163	19.95	II	36.5	yes	HTN	NA		no	NA		no	NA		no	yes	CA Rectosigmoid colon	no	NA	NA	NA	no	yes	Old TB	GI	Elective	GA	535	460	0	NA	36.1	Nasopharynx	yes	yes	140	no	NA	no	NA	no	NA	no	NA	no	NA	Fentanyl	Cisatracurium
346	56.8	152	24.58	II	36.6	yes	HTN	other CVS	bondel branch block	other	NA	allergic rhinitis	no	NA		no	no		yes	yes	no	no	yesw	no		GI	Elective	GA	155	140	0	NA	36.7	Nasopharynx	yes	yes	120	no	NA	no	NA	no	NA	no	NA	no	NA	Fentanyl	Cisatracurium
347	66	164	24.54	II	36.3	yes	HTN	NA		Asthma	NA		CVA	NA		Anemia	yes	CA Sigmoid colon	no	NA	NA	NA	yesw	no		GI	Elective	GA	540	470	0	NA	36.7	Nasopharynx	yes	yes	140	no	NA	no	NA	no	NA	no	NA	no	NA	both	Succinylcholine
348	42.8	152.5	18.4	I	36.2	none	NA	NA		NA	NA		NA	NA		NA	NA		NA	NA	NA	NA	NA	NA		Gynecology	Elective	GA	115	90	0	NA	36.7	Nasopharynx	yes	yes	120	no	NA	no	NA	no	NA	yes	2	no	NA	Fentanyl	Rocuronium
349	82.8	153	35.37	III	36.6	yes	no	NA		other	NA	snoring	no	NA		no	no		no	NA	NA	NA	yesw	no		Gynecology	Elective	GA	180	150	0	NA	36.2	Nasopharynx	yes	yes	200	no	NA	no	NA	no	NA	no	NA	no	NA	Fentanyl	Succinylcholine
350	42	160	16.41	III	36.9	yes	other CVS	NA		Recent history of Pneumonia	NA		no	NA		Anemia	yes	CA Ovary	no	NA	NA	NA	no	no		others	Elective	GA	160	90	0	NA	36.6	Nasopharynx	yes	yes	220	no	NA	no	NA	no	NA	no	NA	no	NA	Fentanyl	Cisatracurium
351	83.9	160	32.77	III	36.7	yes	HTN	NA		OSA	NA		no	NA		no	no		yes	yes	no	no	yesw	yes	Abn. LFT	GI	Elective	GA	275	240	1	60	35.3	Tympanic mb.	yes	yes	300	no	NA	no	NA	no	NA	no	NA	no	NA	Fentanyl	Succinylcholine
352	124	161	47.84	III	36.8	yes	HTN	NA		Asthma	OSA		no	NA		no	no		no	NA	NA	NA	no	no		GI	Elective	GA	390	345	0	NA	36.3	Tympanic mb.	yes	yes	200	no	NA	no	NA	no	NA	no	NA	no	NA	Fentanyl	Succinylcholine
353	65	165	23.88	II	36.7	yes	HTN	NA		no	NA		CVA	NA		no	no		no	NA	NA	NA	no	yes	Pheochromocytoma	GI	Elective	GA	115	90	1	60	35.5	Nasopharynx	yes	yes	200	no	NA	no	NA	no	NA	no	NA	no	NA	Fentanyl	Cisatracurium
354	62.4	158	25	II	36.7	yes	no	NA		no	NA		no	NA		no	yes	endometrial polyp	no	NA	NA	NA	no	no		Gynecology	Elective	GA	85	65	0	NA	36.1	Nasopharynx	yes	yes	140	no	NA	no	NA	no	NA	no	NA	no	NA	Fentanyl	Cisatracurium
355	59	158	23.63	II	36.1	yes	no	NA		no	NA		no	NA		no	no		no	NA	NA	NA	no	yes	Allergic rhinitis	Gynecology	Elective	GA	125	90	0	NA	36.8	Nasopharynx	yes	yes	140	no	NA	no	NA	no	NA	no	NA	no	NA	Fentanyl	Cisatracurium
356	53	168	18.78	II	36.8	yes	no	NA		no	NA		no	NA		no	no		no	NA	NA	NA	no	yes	Allergic rhinitis	GI	Elective	GA	120	95	1	60	35	Nasopharynx	yes	yes	180	no	NA	no	NA	no	NA	no	NA	no	NA	Fentanyl	Cisatracurium
357	61.5	152	26.62	III	36.4	yes	HTN	NA		no	NA		no	NA		no	no		yes	yes	no	no	yesw	no		GI	Elective	GA	150	95	0	NA	36.3	Nasopharynx	yes	yes	40	no	NA	no	NA	no	NA	yes	2	no	NA	Fentanyl	Rocuronium
358	55.3	150	24.58	III	36.5	yes	HTN	NA		other	NA	lung metastasis	no	NA		no	yes	CA Sigmoid colon	yes	yes	no	no	no	no		GI	Elective	GA	235	180	0	NA	36.1	Nasopharynx	yes	yes	150	no	NA	no	NA	no	NA	no	NA	no	NA	Fentanyl	Cisatracurium
359	89.8	162	34.22	III	36.7	yes	no	NA		OSA	NA		no	NA		no	no		no	NA	NA	NA	no	yes	fatty liver	GI	Elective	GA	175	130	1	60	35.7	Tympanic mb.	yes	yes	120	no	NA	no	NA	no	NA	no	NA	no	NA	Fentanyl	Cisatracurium
360	100	156	41.09	III	36.7	yes	no	NA		Asthma	OSA		no	NA		no	no		no	NA	NA	NA	no	no		GI	Elective	GA	180	135	1	90	35.7	Tympanic mb.	yes	yes	120	no	NA	no	NA	no	NA	no	NA	no	NA	Fentanyl	Cisatracurium
361	51	148	23.28	II	36.8	yes	other CVS	NA		no	NA		no	NA		no	no		no	NA	NA	NA	no	no		Gynecology	Elective	GA	105	80	0	NA	36.4	Nasopharynx	yes	yes	120	no	NA	no	NA	no	NA	no	NA	no	NA	Fentanyl	Cisatracurium
362	49.4	158	19.79	II	36.3	yes	no	NA		no	NA		no	NA		no	yes	Bilateral ovarian endometrioma	no	NA	NA	NA	no	no		Gynecology	Elective	GA	195	180	0	NA	36.9	Nasopharynx	yes	yes	120	no	NA	no	NA	no	NA	no	NA	no	NA	Fentanyl	Cisatracurium
363	64.4	161	24.84	II	36.9	yes	no	NA		no	NA		no	NA		no	yes	Uterine myoma	no	NA	NA	NA	no	yes	Major depresive disorder	Gynecology	Elective	GA	295	225	0	NA	36.1	Nasopharynx	yes	yes	120	no	NA	no	NA	no	NA	no	NA	no	NA	Fentanyl	Rocuronium
364	48	175	15.67	III	36.9	yes	HTN	NA		no	NA		no	NA		Anemia	yes	Lt Renal cell carcinoma	no	NA	NA	NA	no	yes	ESRD	GU	Elective	GA	325	200	0	NA	36	Nasopharynx	yes	yes	100	no	NA	no	NA	no	NA	no	NA	no	NA	Fentanyl	Cisatracurium
365	48	157	19.47	II	36.5	yes	no	NA		no	NA		no	NA		no	yes	Endometriosis	no	NA	NA	NA	no	no		Gynecology	Elective	GA	130	75	0	NA	36.3	Nasopharynx	yes	yes	100	no	NA	no	NA	no	NA	no	NA	no	NA	Fentanyl	Cisatracurium
366	42	159	16.61	II	36.5	yes	other CVS	NA		no	NA		no	NA		Anemia	yes	CA Rectum	no	NA	NA	NA	no	no		GI	Elective	GA	280	235	1	210	35.1	Nasopharynx	yes	yes	120	no	NA	no	NA	no	NA	no	NA	no	NA	Fentanyl	Cisatracurium
367	55	149	24.77	II	36.7	yes	no	NA		no	NA		no	NA		Anemia	yes	CA Rectum and CA Breast	no	NA	NA	NA	no	no		GI	Elective	GA	410	350	0	NA	36	Esophageal	yes	yes	150	no	NA	no	NA	no	NA	yes	1	no	NA	Fentanyl	Cisatracurium
368	60.4	168	21.4	II	36.6	none	NA	NA		NA	NA		NA	NA		NA	NA		NA	NA	NA	NA	NA	NA		GI	Elective	GA	140	120	0	NA	36.8	Nasopharynx	yes	yes	100	no	NA	no	NA	no	NA	no	NA	no	NA	Fentanyl	Cisatracurium
369	49.4	160	19.3	I	36.6	none	NA	NA		NA	NA		NA	NA		NA	NA		NA	NA	NA	NA	NA	NA		Gynecology	Elective	GA	105	90	0	NA	36.3	Nasopharynx	yes	yes	130	no	NA	no	NA	no	NA	no	NA	no	NA	Fentanyl	Cisatracurium
370	64	165	23.51	III	37	yes	HTN	NA		no	NA		CVA	NA		Anemia	no		no	NA	NA	NA	yesw	no		GI	Elective	GA	155	125	1	120	35.4	Nasopharynx	yes	yes	150	no	NA	no	NA	no	NA	no	NA	no	NA	Fentanyl	Cisatracurium
371	49.8	146	23.36	III	36.3	yes	HTN	other CVS	cardiomegaly,MI,VDC c ICM	no	NA		no	NA		Anemia	no		no	NA	NA	NA	yesw	yes	ESRD	others	Elective	GA	85	60	1	15	35.8	Esophageal	yes	yes	40	no	NA	no	NA	no	NA	yes	1.5	no	NA	Fentanyl	Cisatracurium
372	82.5	167	29.58	III	37.4	yes	HTN	NA		no	NA		no	NA		no	no		no	NA	NA	NA	yesw	no		GI	Elective	GA	105	85	0	NA	36.2	Nasopharynx	yes	yes	170	no	NA	no	NA	no	NA	no	NA	no	NA	Fentanyl	Cisatracurium
373	75	165	27.55	II	36.5	yes	other CVS	NA		no	NA		no	NA		no	no		no	NA	NA	NA	yesw	yes	HIV	GI	Elective	GA	110	80	0	NA	36.2	Tympanic mb.	yes	yes	300	no	NA	no	NA	no	NA	no	NA	no	NA	both	Cisatracurium
374	52.5	162	20	II	37.1	none	NA	NA		NA	NA		NA	NA		NA	NA		NA	NA	NA	NA	NA	NA		others	Elective	GA	325	290	0	NA	36.1	Nasopharynx	yes	yes	200	no	NA	no	NA	no	NA	no	NA	no	NA	Fentanyl	Cisatracurium
375	60	150	26.67	II	36.9	yes	HTN	NA		no	NA		no	NA		no	yes	CA Colon	no	NA	NA	NA	no	no		GI	Elective	GA	510	445	0	NA	36.3	Nasopharynx	yes	yes	180	no	NA	no	NA	no	NA	no	NA	no	NA	Fentanyl	Succinylcholine
376	69	150	30.67	II	36.5	yes	HTN	NA		no	NA		no	NA		Anemia	yes	CA Rectosigmoid colon	no	NA	NA	NA	yesw	no		GI	Elective	GA	370	310	0	NA	36.2	Nasopharynx	yes	yes	120	no	NA	no	NA	no	NA	no	NA	no	NA	Fentanyl	Succinylcholine
377	89.3	157	36.23	III	36.1	yes	CCF	NA		no	NA		no	NA		Anemia	yes	CA Bladder	no	NA	NA	NA	no	no		GU	Elective	GA combined with PNB	455	380	1	45	35.7	Esophageal	yes	yes	100	no	NA	no	NA	no	NA	yes	1	no	NA	Fentanyl	Rocuronium
378	49.4	161	19.06	II	36.9	yes	other CVS	NA		no	NA		no	NA		Anemia	no		no	NA	NA	NA	no	no		GI	Elective	GA	905	825	1	75	35.6	Nasopharynx	yes	yes	150	no	NA	no	NA	no	NA	no	NA	no	NA	Fentanyl	Succinylcholine
379	54	169	18.91	II	36.4	yes	no	NA		no	NA		other	NA		no	yes	CA Splenic flexure	no	NA	NA	NA	no	no		GI	Emergency	GA	250	185	1	150	35.6	Nasopharynx	yes	yes	150	no	NA	no	NA	no	NA	no	NA	no	NA	Fentanyl	Succinylcholine
380	38.7	151.5	16.86	II	37	yes	HTN	other CVS	RBBB	Asthma	NA		no	NA		no	no		no	NA	NA	NA	yesw	no		GI	Elective	GA	315	270	0	NA	36.2	Nasopharynx	yes	yes	120	no	NA	no	NA	no	NA	no	NA	no	NA	Fentanyl	Succinylcholine
381	33	154	13.91	II	36.7	yes	other CVS	NA		no	NA		no	NA		Anemia	yes	CA Rectum	yes	no	no	yes	no	no		GI	Elective	GA	480	405	1	255	35	Nasopharynx	yes	yes	100	no	NA	no	NA	no	NA	no	NA	no	NA	Fentanyl	Succinylcholine
382	63.6	153	27.17	II	36.5	yes	HTN	other CVS	AF	no	NA		no	NA		Anemia	no		yes	yes	no	no	yesw	no		GI	Elective	GA	175	145	0	NA	36.4	Nasopharynx	yes	yes	100	no	NA	no	NA	no	NA	no	NA	no	NA	Fentanyl	Succinylcholine
383	40.4	147	18.7	III	36.4	yes	HTN	NA		no	NA		no	NA		Anemia	yes	Lt Renal cell carcinoma	yes	yes	no	no	no	no		GU	Elective	GA	225	180	0	NA	36	Nasopharynx	yes	yes	100	no	NA	no	NA	no	NA	no	NA	no	NA	Fentanyl	Succinylcholine
384	54.3	163	20.44	II	36.5	yes	other CVS	NA		no	NA		no	NA		no	yes	Right Renal cell carcinoma	no	NA	NA	NA	no	no		GU	Elective	GA	195	150	1	60	35.8	Nasopharynx	yes	yes	150	no	NA	no	NA	no	NA	no	NA	no	NA	Fentanyl	Rocuronium
385	48.6	157	19.72	II	36.2	yes	no	NA		no	NA		no	NA		Anemia	yes	CA Rectum	no	NA	NA	NA	no	no		GI	Elective	GA	565	515	1	120	35.3	Nasopharynx	yes	yes	150	no	NA	no	NA	no	NA	yes	6	no	NA	Fentanyl	Cisatracurium
386	38.1	162	14.52	II	36.6	yes	no	NA		no	NA		no	NA		Anemia	yes	CA Colon	no	NA	NA	NA	no	no		GI	Elective	GA	225	200	0	NA	36	Nasopharynx	yes	yes	150	no	NA	no	NA	no	NA	yes	1	no	NA	Fentanyl	Cisatracurium
387	61	163	22.96	II	36.3	yes	other CVS	NA		no	NA		no	NA		Anemia	yes	CA colon	no	NA	NA	NA	yesw	no		GI	Elective	GA	320	255	0	NA	36.3	Nasopharynx	yes	yes	80	no	NA	no	NA	no	NA	no	NA	no	NA	Fentanyl	Rocuronium
388	52	160	20.31	II	36.6	none	NA	NA		NA	NA		NA	NA		NA	NA		NA	NA	NA	NA	NA	NA		Gynecology	Elective	GA	125	105	1	15	35.6	Tympanic mb.	yes	yes	130	no	NA	no	NA	no	NA	no	NA	no	NA	Fentanyl	Cisatracurium
389	49	150	21.78	III	36.8	yes	HTN	other CVS	S/P MV repair (severe MR)	no	NA		no	NA		Anemia	yes	CA colon	no	NA	NA	NA	yesw	no		GI	Elective	GA	180	135	0	NA	36.6	Nasopharynx	yes	yes	100	no	NA	no	NA	no	NA	no	NA	no	NA	Fentanyl	Succinylcholine
390	63	168	22.32	II	37	yes	HTN	other CVS	tachycardia	no	NA		no	NA		Anemia	yes	Cholangiocarcinoma	no	NA	NA	NA	no	no		others	Elective	GA	180	125	0	NA	36.7	Nasopharynx	yes	yes	100	no	NA	no	NA	no	NA	no	NA	no	NA	Fentanyl	Succinylcholine
391	56.6	152	24.5	III	36.5	yes	other CVS	NA		no	NA		no	NA		Anemia	yes	CA Prostate	no	NA	NA	NA	no	no		others	Elective	GA	280	245	0	NA	36.2	Nasopharynx	yes	yes	80	no	NA	no	NA	no	NA	no	NA	no	NA	Fentanyl	Succinylcholine
392	82.7	151	36.27	III	36.8	yes	HTN	NA		no	NA		no	NA		Anemia	yes	CA Rectum	no	NA	NA	NA	yesw	no		GI	Elective	GA	475	430	1	75	35.5	Nasopharynx	yes	yes	150	no	NA	no	NA	no	NA	no	NA	no	NA	Fentanyl	Succinylcholine
393	67	155	27.89	III	37.5	yes	HTN	NA		no	NA		no	NA		Anemia	yes	CA Prostate	no	NA	NA	NA	no	no		GU	Elective	GA	225	180	1	165	35.7	Nasopharynx	yes	yes	100	no	NA	no	NA	no	NA	no	NA	no	NA	Fentanyl	Succinylcholine
394	72.5	170	25.09	II	36.7	yes	HTN	NA		no	NA		no	NA		no	yes	CA Prostate	no	NA	NA	NA	yesw	no		GU	Elective	GA	260	185	0	NA	36	Nasopharynx	yes	yes	200	no	NA	no	NA	no	NA	no	NA	no	NA	Fentanyl	Succinylcholine
395	68.4	156	28.11	III	36.7	yes	HTN	other CVS	AF	no	NA		CVA	NA		Anemia	yes	CA recto-Sigmoid colon	yes	yes	no	no	yesw	no		GI	Elective	GA	265	200	0	NA	36	Nasopharynx	yes	yes	120	no	NA	no	NA	no	NA	no	NA	no	NA	Fentanyl	Cisatracurium
396	120	178	37.87	III	37	yes	HTN	NA		no	NA		no	NA		no	no		no	NA	NA	NA	no	no		GI	Emergency	GA	100	80	0	NA	36.1	Nasopharynx	yes	yes	300	no	NA	no	NA	no	NA	no	NA	no	NA	Fentanyl	Succinylcholine
397	58	154	24.46	III	36.7	yes	HTN	NA		no	NA		no	NA		no	no		no	NA	NA	NA	yesw	no		GI	Elective	GA	80	55	1	60	35.7	Nasopharynx	yes	yes	150	no	NA	no	NA	no	NA	no	NA	no	NA	Fentanyl	Succinylcholine
398	59.3	167	21.26	II	36.8	yes	other CVS	NA		no	NA		no	NA		no	no		no	NA	NA	NA	no	no		GI	Elective	GA	120	80	1	60	35.3	Nasopharynx	yes	yes	200	no	NA	no	NA	no	NA	no	NA	no	NA	Fentanyl	Succinylcholine
399	61	160	23.83	II	36.6	none	NA	NA		NA	NA		NA	NA		NA	NA		NA	NA	NA	NA	NA	NA		GI	Emergency	GA	75	50	0	NA	36.7	Nasopharynx	yes	yes	180	no	NA	no	NA	no	NA	no	NA	no	NA	Fentanyl	Succinylcholine
400	42.3	158	16.94	II	36.2	yes	no	NA		no	NA		no	NA		Anemia	yes	CA Transverse colon	no	NA	NA	NA	no	yes	Hepatitis	GI	Elective	GA	360	260	2	135	35.7	Tympanic mb.	yes	yes	120	no	NA	no	NA	no	NA	no	NA	no	NA	Fentanyl	Succinylcholine
401	67.5	160	26.37	II	36.7	yes	no	NA		Asthma	NA		no	NA		no	yes	CA Prostate	no	NA	NA	NA	no	no		GU	Elective	GA	225	190	1	135	35.7	Nasopharynx	yes	yes	100	no	NA	no	NA	no	NA	no	NA	no	NA	Fentanyl	Succinylcholine
402	52	157	21.1	II	36.5	yes	other CVS	NA		no	NA		no	NA		no	yes	CA colon-rectum	no	NA	NA	NA	no	no		GI	Elective	GA	485	430	1	45	35.7	Nasopharynx	yes	yes	120	no	NA	no	NA	no	NA	no	NA	no	NA	both	Rocuronium
403	49.3	158	19.75	II	36.8	yes	other CVS	NA		no	NA		no	NA		Anemia	no		yes	yes	no	no	yesw	no		GI	Elective	GA	370	310	2	120	35.8	Tympanic mb.	yes	yes	90	no	NA	no	NA	no	NA	no	NA	no	NA	Fentanyl	Succinylcholine
404	55.4	160	21.64	II	36.5	yes	other CVS	NA		no	NA		no	NA		Anemia	yes	CA Prostate	no	NA	NA	NA	no	no		GU	Elective	GA	290	250	1	60	35.8	Nasopharynx	yes	yes	100	no	NA	no	NA	no	NA	no	NA	no	NA	Fentanyl	Succinylcholine
405	57.3	160	22.38	II	36.7	yes	HTN	NA		no	NA		no	NA		no	yes	CA Rectum	no	NA	NA	NA	yesw	no		GI	Elective	GA	550	495	1	105	35.3	Nasopharynx	yes	yes	110	no	NA	no	NA	no	NA	no	NA	no	NA	Fentanyl	Cisatracurium
406	64	154	26.99	II	36.1	yes	no	NA		no	NA		no	NA		Anemia	no		no	NA	NA	NA	no	no		Gynecology	Elective	GA	110	90	0	NA	36.9	Nasopharynx	yes	yes	200	no	NA	no	NA	no	NA	no	NA	no	NA	Fentanyl	Succinylcholine
407	55.1	154	23.23	III	36.5	yes	other CVS	NA		Asthma	NA		no	NA		Anemia	yes	CA Rectum	no	NA	NA	NA	no	no		others	Elective	GA	260	210	0	NA	36.2	Nasopharynx	yes	yes	170	no	NA	no	NA	no	NA	no	NA	no	NA	Fentanyl	Succinylcholine
408	61.7	160	24.1	II	36.6	yes	other CVS	NA		no	NA		no	NA		Anemia	no		no	NA	NA	NA	no	no		Gynecology	Elective	GA	195	170	0	NA	36.1	Nasopharynx	yes	yes	250	no	NA	no	NA	no	NA	no	NA	no	NA	Morphine	Succinylcholine
409	64	164	23.8	III	36.8	yes	HTN	NA		no	NA		no	NA		Anemia	yes	CA Prostate	yes	yes	no	no	yesw	yes	CKD	GU	Elective	GA	315	245	0	NA	36.3	Nasopharynx	yes	yes	150	no	NA	no	NA	no	NA	no	NA	no	NA	Fentanyl	Succinylcholine
410	47.3	152	20.47	II	36.8	yes	HTN	NA		no	NA		no	NA		Anemia	yes	CA Rectum	yes	yes	no	no	yesw	no		GI	Elective	GA	640	590	0	NA	36.1	Nasopharynx	yes	yes	120	no	NA	no	NA	no	NA	no	NA	no	NA	Fentanyl	Rocuronium
411	40	153	17.09	II	36.6	yes	no	NA		no	NA		no	NA		no	yes	CA Breast	no	NA	NA	NA	no	no		Gynecology	Elective	GA	230	190	0	NA	36.1	Nasopharynx	yes	yes	100	no	NA	no	NA	no	NA	no	NA	no	NA	Fentanyl	Succinylcholine
412	53	160	20.7	II	36.6	yes	other CVS	NA		no	NA		no	NA		Anemia	no		no	NA	NA	NA	no	no		Gynecology	Elective	GA	105	75	0	NA	36.9	Nasopharynx	yes	yes	150	no	NA	no	NA	no	NA	no	NA	no	NA	Fentanyl	Succinylcholine
413	80.4	162	30.64	II	36.5	yes	no	NA		no	NA		no	NA		no	no		no	NA	NA	NA	no	yes	GERD	Gynecology	Elective	GA	295	255	0	NA	36.1	Nasopharynx	yes	yes	200	no	NA	no	NA	no	NA	no	NA	no	NA	Fentanyl	Succinylcholine
414	67.4	157	27.34	II	36.4	yes	no	NA		no	NA		no	NA		no	yes	CA Rectum	no	NA	NA	NA	yesw	no		GI	Elective	GA	595	545	1	15	35.8	Nasopharynx	yes	yes	110	no	NA	no	NA	no	NA	no	NA	no	NA	Fentanyl	Succinylcholine
415	70.5	167	25.28	II	36.7	yes	HTN	NA		no	NA		no	NA		no	yes	CA Prostate	yes	yes	no	no	no	no		GU	Elective	GA	245	210	0	NA	36.2	Nasopharynx	yes	yes	150	no	NA	no	NA	no	NA	no	NA	no	NA	Fentanyl	Cisatracurium
416	50	155	20.81	II	37	yes	no	NA		no	NA		no	NA		no	yes	CA Breast	no	NA	NA	NA	no	no		GI	Emergency	GA	150	110	0	NA	36.8	Tympanic mb.	yes	yes	140	no	NA	no	NA	no	NA	no	NA	no	NA	Morphine	Succinylcholine
417	46.6	146	21.86	II	36.6	yes	HTN	NA		no	NA		no	NA		no	no		no	NA	NA	NA	yesw	no		GI	Elective	GA	125	75	0	NA	36.3	Nasopharynx	yes	yes	150	no	NA	no	NA	no	NA	no	NA	no	NA	both	Cisatracurium
418	56	151	24.56	II	36.3	yes	no	NA		no	NA		no	NA		Anemia	yes	CA Lower Rectum	no	NA	NA	NA	no	no		GI	Elective	GA	495	450	1	60	35.8	Nasopharynx	yes	yes	110	no	NA	no	NA	no	NA	no	NA	no	NA	both	Cisatracurium
419	61.7	155	25.68	II	36.3	yes	no	NA		no	NA		no	NA		no	yes	Myoma uterine	no	NA	NA	NA	no	yes	Migrane	Gynecology	Elective	GA	110	95	0	NA	36.6	Nasopharynx	yes	yes	200	no	NA	no	NA	no	NA	no	NA	no	NA	Fentanyl	Succinylcholine
420	58.7	150	26.09	II	36.8	none	NA	NA		NA	NA		NA	NA		NA	NA		NA	NA	NA	NA	NA	NA		Gynecology	Elective	GA	155	120	0	NA	36.3	Nasopharynx	yes	yes	130	no	NA	no	NA	no	NA	no	NA	no	NA	Fentanyl	Cisatracurium
421	62	162	23.62	II	36.9	yes	HTN	NA		no	NA		no	NA		no	no		yes	yes	no	no	yesw	yes	Pheochromocytoma	GI	Elective	GA	310	250	0	NA	36.3	Nasopharynx	yes	yes	100	no	NA	no	NA	yes	16	no	NA	no	NA	Fentanyl	Rocuronium
422	63.5	157	25.76	II	36.8	yes	HTN	NA		no	NA		no	NA		Anemia	yes	CA Rectum	yes	no	no	yes	yesw	no		GI	Elective	GA	720	630	0	NA	36.2	Nasopharynx	yes	yes	200	no	NA	no	NA	no	NA	no	NA	no	NA	Fentanyl	Succinylcholine
423	62	161	23.92	II	36.6	yes	HTN	NA		no	NA		no	NA		no	no		yes	yes	no	no	yesw	no		GI	Emergency	GA	170	150	0	NA	36.9	Nasopharynx	yes	yes	90	no	NA	no	NA	no	NA	no	NA	no	NA	Fentanyl	Succinylcholine
424	52.6	165	19.32	II	36.6	yes	HTN	other CVS		no	NA		CVA	NA		Anemia	yes	CA middle rectum	no	NA	NA	NA	yesw	no		GI	Elective	GA	520	440	1	30	35.9	Nasopharynx	yes	yes	110	no	NA	no	NA	no	NA	no	NA	no	NA	Fentanyl	Cisatracurium
425	79.8	154	33.65	II	36.8	none	NA	NA		NA	NA		NA	NA		NA	NA		NA	NA	NA	NA	NA	NA		Gynecology	Elective	GA	95	70	0	NA	36.4	Nasopharynx	yes	yes	180	no	NA	no	NA	no	NA	no	NA	no	NA	Fentanyl	Succinylcholine
426	46	154	19.4	II	36.6	yes	other CVS	NA		no	NA		no	NA		no	yes	CA Prostate	no	NA	NA	NA	no	no		GU	Elective	GA	230	195	0	NA	36.1	Nasopharynx	yes	yes	70	no	NA	no	NA	no	NA	yes	1	no	NA	Fentanyl	Succinylcholine
427	43.1	165	15.83	II	36.8	yes	HTN	NA		Asthma	NA		no	NA		no	yes	CA Pancreas	no	NA	NA	NA	yesw	no		GI	Elective	GA	310	250	1	120	35.1	Nasopharynx	yes	yes	120	no	NA	no	NA	no	NA	no	NA	no	NA	Fentanyl	Rocuronium
428	60	154	25.3	II	36.3	yes	other CVS	NA		no	NA		no	NA		no	no		no	NA	NA	NA	no	no		GI	Emergency	GA	120	95	0	NA	36.4	Nasopharynx	yes	yes	120	no	NA	no	NA	no	NA	no	NA	no	NA	both	Succinylcholine
429	78.5	165	28.83	II	36.2	yes	HTN	other CVS	AV block,bradycardia	no	NA		no	NA		Anemia	yes	CA Lower Rectum	no	NA	NA	NA	no	no		GI	Elective	GA	500	425	1	30	35.8	Nasopharynx	yes	yes	200	no	NA	no	NA	no	NA	no	NA	no	NA	Fentanyl	Rocuronium
430	69.2	157	28.07	II	36.1	yes	HTN	NA		no	NA		no	NA		Anemia	yes	CA Prostate	yes	yes	no	no	yesw	no		GU	Elective	GA	245	195	1	90	34.5	Esophageal	yes	yes	100	no	NA	no	NA	no	NA	no	NA	no	NA	Fentanyl	Cisatracurium
431	53.9	159	21.32	II	36.1	yes	HTN	NA		no	NA		no	NA		no	yes	CA Prostate	no	NA	NA	NA	yesw	no		GU	Elective	GA	345	300	0	NA	36.3	Nasopharynx	yes	yes	80	no	NA	no	NA	no	NA	no	NA	no	NA	Fentanyl	Succinylcholine
432	60	164	22.31	II	36.6	yes	no	NA		no	NA		no	NA		Anemia	yes	Adenomyosis	no	NA	NA	NA	no	no		Gynecology	Elective	GA	210	160	0	NA	36.1	Nasopharynx	yes	yes	150	no	NA	no	NA	no	NA	no	NA	no	NA	Fentanyl	Rocuronium
433	55.4	170	19.17	II	37.1	yes	HTN	NA		no	NA		no	NA		no	no		no	NA	NA	NA	yesw	no		GI	Elective	GA	225	200	0	NA	36	Nasopharynx	yes	yes	160	no	NA	no	NA	no	NA	no	NA	no	NA	Fentanyl	Rocuronium
434	84	171	28.73	III	36.5	yes	other CVS	NA		OSA	NA		no	NA		no	no		no	NA	NA	NA	yesw	no		GI	Elective	GA	105	85	0	NA	36.1	Nasopharynx	yes	yes	90	no	NA	no	NA	no	NA	no	NA	no	NA	Fentanyl	Rocuronium
435	54	161	20.83	II	36.6	yes	other CVS	NA		no	NA		CVA	NA		no	yes	CA Middle rectum	no	NA	NA	NA	yesw	no		GI	Elective	GA	550	485	0	NA	36.4	Nasopharynx	yes	yes	150	no	NA	no	NA	no	NA	no	NA	no	NA	Fentanyl	Rocuronium
436	81.6	165	29.97	II	36.9	yes	no	NA		no	NA		no	NA		no	yes	serous myoma	no	NA	NA	NA	no	no		Gynecology	Elective	GA	265	225	0	NA	36.4	Nasopharynx	yes	yes	200	no	NA	no	NA	no	NA	no	NA	no	NA	Fentanyl	Succinylcholine
437	78	178	24.62	III	36.6	yes	HTN	NA		no	NA		no	NA		Anemia	yes	CA Rectum	no	NA	NA	NA	no	no		GI	Elective	GA	620	545	0	NA	36	Nasopharynx	yes	yes	150	no	NA	no	NA	no	NA	no	NA	no	NA	Fentanyl	Rocuronium
438	72	154	30.36	II	36.6	yes	other CVS	NA		no	NA		no	NA		no	no		no	NA	NA	NA	no	no		GI	Elective	GA	80	65	1	30	35.9	Nasopharynx	yes	yes	180	no	NA	no	NA	no	NA	yes	2	no	NA	Fentanyl	Rocuronium
439	45	152	19.48	III	36.6	yes	HTN	other CVS	ischemia heart disease	no	NA		no	NA		Anemia	yes	CA Stomach	yes	yes	no	no	yesw	no		GI	Elective	GA	105	80	0	NA	36.1	Esophageal	yes	yes	60	no	NA	no	NA	no	NA	no	NA	no	NA	Fentanyl	Succinylcholine
440	48	170	16.61	III	36.5	yes	HTN	other CVS	bondle branch block	no	NA		no	NA		no	no		yes	yes	no	no	no	yes	Cirrhosis	GI	Elective	GA	130	100	1	120	35.4	Nasopharynx	yes	yes	120	no	NA	no	NA	no	NA	no	NA	no	NA	Fentanyl	Succinylcholine
441	52	158	20.83	II	36.6	yes	other CVS	NA		no	NA		no	NA		no	no		no	NA	NA	NA	no	no		GI	Elective	GA	80	60	0	NA	36.2	Nasopharynx	yes	yes	200	no	NA	no	NA	no	NA	no	NA	no	NA	Fentanyl	Succinylcholine
442	58.9	155	24.52	III	36.9	yes	HTN	NA		no	NA		no	NA		no	no		no	NA	NA	NA	no	no		GI	Elective	GA	90	60	0	NA	36.1	Nasopharynx	yes	yes	100	no	NA	no	NA	no	NA	no	NA	no	NA	Fentanyl	Succinylcholine
443	58.4	148	26.66	II	36.8	yes	HTN	NA		no	NA		no	NA		Anemia	yes	CA Rectum	yes	yes	no	no	yesw	no		GI	Elective	GA	585	535	0	NA	36.1	Nasopharynx	yes	yes	170	no	NA	no	NA	no	NA	no	NA	no	NA	Fentanyl	Cisatracurium
444	59.1	160	23.09	II	36.7	yes	HTN	NA		Asthma	NA		no	NA		no	yes	CA Prostate	no	NA	NA	NA	no	no		GU	Elective	GA	155	120	0	NA	36.1	Nasopharynx	yes	yes	190	no	NA	no	NA	no	NA	no	NA	no	NA	Fentanyl	Succinylcholine
445	79.8	170	27.61	II	36.7	yes	no	NA		no	NA		no	NA		Anemia	yes	CA Breast	no	NA	NA	NA	no	no		Gynecology	Elective	GA	80	55	1	60	35.9	Nasopharynx	yes	yes	200	no	NA	yes	15	no	NA	no	NA	no	NA	Fentanyl	Succinylcholine
446	57.5	160	22.46	II	36.9	yes	no	NA		no	NA		no	NA		Anemia	yes	Myoma uterine	no	NA	NA	NA	no	no		Gynecology	Elective	GA	245	215	0	NA	36.6	Nasopharynx	yes	yes	150	no	NA	no	NA	no	NA	no	NA	no	NA	Fentanyl	Succinylcholine
447	61.7	168	21.86	II	36.7	yes	no	NA		no	NA		no	NA		no	no		no	NA	NA	NA	no	yes	Migrane	GI	Elective	GA	135	100	0	NA	36.4	Nasopharynx	yes	yes	150	no	NA	no	NA	no	NA	no	NA	no	NA	Fentanyl	Succinylcholine
448	71.5	173	23.89	II	36	yes	other CVS	NA		Asthma	NA		no	NA		Anemia	yes	CA Colon	no	NA	NA	NA	no	no		GI	Elective	GA	390	345	0	NA	36	Nasopharynx	yes	yes	170	no	NA	no	NA	no	NA	yes	1	no	NA	Fentanyl	Cisatracurium
449	48.7	161	18.79	I	36.6	none	NA	NA		NA	NA		NA	NA		NA	NA		NA	NA	NA	NA	NA	NA		Gynecology	Elective	GA	75	60	0	NA	36.7	Nasopharynx	yes	yes	170	no	NA	no	NA	no	NA	no	NA	no	NA	Fentanyl	Succinylcholine
450	53.5	152	23.16	II	36.9	yes	HTN	NA		no	NA		no	NA		Anemia	yes	CA Cecum	no	NA	NA	NA	yesw	no		GI	Elective	GA	305	260	0	NA	36.2	Nasopharynx	yes	yes	150	no	NA	no	NA	no	NA	yes	1	no	NA	Fentanyl	Succinylcholine
451	61	170	21.11	I	36.6	none	NA	NA		NA	NA		NA	NA		NA	NA		NA	NA	NA	NA	NA	NA		GI	Elective	GA	90	50	0	NA	36.1	Nasopharynx	yes	yes	200	no	NA	no	NA	no	NA	no	NA	no	NA	Fentanyl	Succinylcholine
452	48.8	150	21.69	II	36.5	yes	no	NA		no	NA		no	NA		Anemia	no		no	NA	NA	NA	no	no		Gynecology	Elective	GA	110	95	0	NA	36	Nasopharynx	yes	yes	200	no	NA	no	NA	no	NA	yes	1	no	NA	Fentanyl	Cisatracurium
453	62.1	162	23.66	II	36.7	yes	HTN	NA		no	NA		no	NA		Anemia	yes	CA Rectum	no	NA	NA	NA	no	no		GI	Elective	GA	730	650	0	NA	36	Nasopharynx	yes	yes	80	no	NA	no	NA	no	NA	yes	1	no	NA	Fentanyl	Succinylcholine
454	52.3	161	20.18	I	36.6	none	NA	NA		NA	NA		NA	NA		NA	NA		NA	NA	NA	NA	NA	NA		Gynecology	Elective	GA	100	70	0	NA	36	Nasopharynx	yes	yes	150	no	NA	no	NA	no	NA	no	NA	no	NA	Fentanyl	Cisatracurium
455	55.4	160	21.64	II	36.4	yes	no	NA		no	NA		no	NA		no	yes	Adenomyosis	no	NA	NA	NA	no	no		Gynecology	Elective	GA	215	180	0	NA	36.4	Nasopharynx	yes	yes	140	no	NA	no	NA	no	NA	no	NA	no	NA	Fentanyl	Succinylcholine
456	58.2	149	26.22	II	36.5	yes	other CVS	NA		no	NA		no	NA		no	yes	CA Breast	no	NA	NA	NA	no	no		GI	Elective	GA	135	110	0	NA	36.3	Nasopharynx	yes	yes	120	no	NA	no	NA	no	NA	no	NA	no	NA	Fentanyl	Succinylcholine
457	65.5	164	24.35	II	36.9	yes	HTN	NA		no	NA		no	NA		Anemia	no		no	NA	NA	NA	no	yes	Gout	GI	Elective	GA	205	160	0	NA	36.3	Nasopharynx	yes	yes	120	no	NA	no	NA	no	NA	no	NA	no	NA	Fentanyl	Succinylcholine
458	56.9	160	22.23	II	36.9	yes	HTN	NA		no	NA		no	NA		no	no		no	NA	NA	NA	no	no		GI	Elective	GA	100	75	0	NA	36.6	Nasopharynx	yes	yes	150	no	NA	no	NA	no	NA	no	NA	no	NA	Fentanyl	Cisatracurium
459	68.7	157	27.87	II	36.4	yes	HTN	NA		COPD	NA		CVA	NA		no	no		no	NA	NA	NA	yesw	no		GI	Elective	GA	80	65	1	75	35.6	Nasopharynx	yes	yes	100	no	NA	no	NA	no	NA	no	NA	no	NA	Fentanyl	Cisatracurium
460	58.5	163	22.02	III	36.5	yes	HTN	NA		no	NA		CVA	NA		no	no		no	NA	NA	NA	no	yes	MDD	GI	Elective	GA	165	140	0	NA	36	Nasopharynx	yes	yes	120	no	NA	no	NA	no	NA	no	NA	no	NA	Fentanyl	Cisatracurium
461	65.3	157	26.49	II	36.5	yes	HTN	NA		no	NA		no	NA		Anemia	yes	CA Rectum	no	NA	NA	NA	no	yes	BPH	GI	Elective	GA	525	470	1	150	35.4	Nasopharynx	yes	yes	80	no	NA	no	NA	no	NA	no	NA	no	NA	Fentanyl	Succinylcholine
462	73.5	164	27.33	II	36.7	yes	no	NA		no	NA		no	NA		no	yes	CA Sigmoid colon	no	NA	NA	NA	yesw	no		GI	Elective	GA	440	380	0	NA	36	Nasopharynx	yes	yes	150	no	NA	no	NA	no	NA	yes	1	no	NA	Fentanyl	Rocuronium
463	57	157	23.12	II	36.8	yes	other CVS	NA		no	NA		no	NA		no	no		no	NA	NA	NA	no	no		Gynecology	Elective	GA	120	110	0	NA	36.6	Esophageal	yes	yes	150	no	NA	no	NA	no	NA	no	NA	no	NA	Fentanyl	Succinylcholine
464	46.3	163	17.43	II	36.6	yes	no	NA		no	NA		no	NA		no	no		no	NA	NA	NA	yesw	no		Gynecology	Elective	GA	150	135	0	NA	36.7	Nasopharynx	yes	yes	150	no	NA	no	NA	no	NA	no	NA	no	NA	Morphine	Rocuronium
465	54	155	22.48	III	36.8	yes	no	NA		no	NA		no	NA		no	yes	CA Breast	no	NA	NA	NA	no	no		Gynecology	Elective	GA	80	50	0	NA	36.5	Nasopharynx	yes	yes	100	no	NA	no	NA	no	NA	no	NA	no	NA	Fentanyl	Cisatracurium
466	54	158	21.63	I	36.7	none	NA	NA		NA	NA		NA	NA		NA	NA		NA	NA	NA	NA	NA	NA		Gynecology	Elective	GA	105	85	0	NA	36.2	Nasopharynx	yes	yes	130	no	NA	no	NA	no	NA	no	NA	no	NA	both	Succinylcholine
467	57	167	20.44	I	36.9	none	NA	NA		NA	NA		NA	NA		NA	NA		NA	NA	NA	NA	NA	NA		Gynecology	Elective	GA	205	180	0	NA	36	Nasopharynx	yes	yes	80	no	NA	no	NA	no	NA	no	NA	no	NA	Fentanyl	Cisatracurium
468	51	156	20.96	II	36.8	yes	no	NA		no	NA		CVA	NA		Anemia	yes	CA Breast	no	NA	NA	NA	no	no		Gynecology	Elective	GA	90	60	0	NA	36.6	Nasopharynx	yes	yes	180	no	NA	no	NA	no	NA	no	NA	no	NA	both	Succinylcholine
469	69	169	24.16	II	36.9	yes	no	NA		no	NA		no	NA		Anemia	no		no	NA	NA	NA	no	no		GI	Elective	GA	90	70	0	NA	36.4	Nasopharynx	yes	yes	120	no	NA	no	NA	no	NA	no	NA	no	NA	Fentanyl	Succinylcholine
470	54.6	154	23.02	II	36.7	yes	no	NA		no	NA		no	NA		no	no		no	NA	NA	NA	no	no		GI	Elective	GA	120	90	0	NA	36	Nasopharynx	yes	yes	60	no	NA	no	NA	no	NA	no	NA	no	NA	Fentanyl	Succinylcholine
471	67.4	167	24.17	III	36.5	yes	HTN	other CVS	1st degree AV block,cardiomegaly bradycardia	no	NA		no	NA		Anemia	no		yes	yes	no	no	yesw	no		GI	Elective	GA	140	115	1	75	35.7	Esophageal	yes	yes	80	no	NA	no	NA	no	NA	no	NA	no	NA	Fentanyl	Cisatracurium
472	53	165	19.47	II	36.6	yes	HTN	NA		no	NA		no	NA		no	yes	Hepatocellular carcinoma	no	NA	NA	NA	no	yes	Hepatitis B	others	Elective	GA	100	75	1	15	35.8	Nasopharynx	yes	yes	150	no	NA	no	NA	no	NA	no	NA	no	NA	Fentanyl	Cisatracurium
473	61	153.5	25.89	III	36.7	yes	HTN	other CVS	cardiomegaly	no	NA		no	NA		no	yes	CA Colon and CA breast	yes	yes	no	no	yesw	no		GI	Elective	GA	410	365	0	NA	36.1	Nasopharynx	yes	yes	80	no	NA	no	NA	no	NA	no	NA	no	NA	Fentanyl	Succinylcholine
474	71.5	172	24.17	II	36.3	yes	no	NA		no	NA		no	NA		no	no		no	NA	NA	NA	no	yes	Allergic rhinitis	GI	Elective	GA	150	115	1	75	35.6	Esophageal	yes	yes	140	no	NA	no	NA	no	NA	no	NA	no	NA	Fentanyl	Succinylcholine
475	40	152	17.31	III	36.6	yes	HTN	NA		no	NA		no	NA		no	yes	T cell Lymphoma	yes	yes	no	no	yesw	yes	DVT	GI	Emergency	GA	205	170	0	NA	36.5	Nasopharynx	yes	yes	80	no	NA	no	NA	no	NA	no	NA	no	NA	Fentanyl	Succinylcholine
476	64.3	160	25.12	I	36.9	none	NA	NA		NA	NA		NA	NA		NA	NA		NA	NA	NA	NA	NA	NA		Gynecology	Elective	GA	95	85	0	NA	36.4	Nasopharynx	yes	yes	170	no	NA	no	NA	no	NA	yes	1	no	NA	Fentanyl	Cisatracurium
477	52.6	168	18.64	II	37.1	yes	no	NA		no	NA		no	NA		Anemia	no		no	NA	NA	NA	no	no		GI	Elective	GA	150	130	0	NA	36.4	Nasopharynx	yes	yes	160	no	NA	no	NA	no	NA	no	NA	no	NA	Fentanyl	Succinylcholine
478	75.9	170	26.26	II	36.3	yes	no	NA		no	NA		no	NA		no	yes	CA Rectum	no	NA	NA	NA	no	yes	Allergic rhinitis	GI	Elective	GA	505	435	1	45	35.7	Nasopharynx	yes	yes	200	no	NA	no	NA	no	NA	no	NA	no	NA	both	Cisatracurium
479	66	159	26.11	III	37	yes	HTN	other CVS	cardiomegaly	Asthma	NA		CVA	NA		no	yes	CA Colon	yes	yes	no	no	yesw	no		GI	Elective	GA	295	230	0	NA	36	Nasopharynx	yes	yes	110	no	NA	no	NA	no	NA	no	NA	no	NA	Fentanyl	Cisatracurium
480	80	164	29.74	II	36.6	yes	no	NA		no	NA		no	NA		no	no		no	NA	NA	NA	no	no		GI	Elective	GA	145	125	0	NA	36	Nasopharynx	yes	yes	200	no	NA	no	NA	no	NA	no	NA	no	NA	Morphine	Rocuronium
481	54	160	21.09	II	36.5	yes	HTN	NA		no	NA		no	NA		Anemia	yes	CA Rectum	no	NA	NA	NA	yesw	no		GI	Elective	GA	90	65	1	30	35.8	Nasopharynx	yes	yes	40	no	NA	no	NA	no	NA	no	NA	no	NA	Fentanyl	Cisatracurium
482	82.4	170	28.51	II	36.7	yes	HTN	NA		no	NA		no	NA		no	yes	CA Rectum	no	NA	NA	NA	no	no		GI	Elective	GA	555	500	1	30	35.8	Nasopharynx	yes	yes	200	no	NA	no	NA	no	NA	no	NA	no	NA	Fentanyl	Cisatracurium
483	64.2	153	27.43	II	37	yes	no	NA		no	NA		no	NA		Anemia	no		no	NA	NA	NA	no	no		Gynecology	Elective	GA	230	205	0	NA	37	Nasopharynx	yes	yes	150	no	NA	no	NA	no	NA	no	NA	no	NA	Fentanyl	Succinylcholine
484	55	152	23.81	I	36.2	none	NA	NA		NA	NA		NA	NA		NA	NA		NA	NA	NA	NA	NA	NA		GI	Elective	GA	105	80	0	NA	36.4	Nasopharynx	yes	yes	180	no	NA	no	NA	no	NA	no	NA	no	NA	Fentanyl	Succinylcholine
485	77	165	28.28	II	36.6	yes	other CVS	NA		no	NA		no	NA		no	no		no	NA	NA	NA	no	no		Gynecology	Elective	GA	105	75	1	15	35.9	Nasopharynx	yes	yes	180	no	NA	no	NA	no	NA	no	NA	no	NA	Fentanyl	Cisatracurium
486	93.5	150	41.56	III	37.1	yes	no	NA		OSA	NA		no	NA		Anemia	no		no	NA	NA	NA	yesw	no		GI	Elective	GA	260	200	0	NA	36.3	Nasopharynx	yes	yes	200	no	NA	no	NA	no	NA	no	NA	no	NA	Fentanyl	Succinylcholine
487	60.3	164	22.42	II	36.7	yes	HTN	NA		no	NA		no	NA		Anemia	yes	CA Rectum	no	NA	NA	NA	no	no		GI	Elective	GA	585	530	0	NA	36.3	Nasopharynx	yes	yes	200	no	NA	no	NA	no	NA	no	NA	no	NA	Fentanyl	Succinylcholine
488	57	155	23.73	II	36.6	yes	no	NA		no	NA		no	NA		Anemia	no		no	NA	NA	NA	no	no		Gynecology	Elective	GA	90	50	0	NA	36.2	Nasopharynx	yes	yes	170	no	NA	no	NA	no	NA	no	NA	no	NA	Fentanyl	Succinylcholine
489	59	150	26.22	III	36	yes	HTN	other CVS	AF	no	NA		no	NA		no	no		no	NA	NA	NA	yesw	no		GI	Emergency	GA	125	100	0	NA	36.2	Tympanic mb.	yes	yes	100	no	NA	no	NA	no	NA	yes	2	no	NA	Fentanyl	Rocuronium
490	69	153	29.48	II	37	yes	no	NA		no	NA		no	NA		Anemia	no		no	NA	NA	NA	no	no		GI	Elective	GA	60	45	0	NA	36	Esophageal	yes	yes	200	no	NA	no	NA	no	NA	yes	1	no	NA	Fentanyl	Cisatracurium
491	75.2	168	26.64	II	36.6	yes	HTN	NA		no	NA		no	NA		no	yes	CA Sigmoid	no	NA	NA	NA	yesw	no		GI	Elective	GA	275	220	0	NA	36	Nasopharynx	yes	yes	250	no	NA	no	NA	no	NA	yes	4	no	NA	Fentanyl	Cisatracurium
492	57	160	22.27	II	36.7	yes	no	NA		no	NA		no	NA		Anemia	yes	CA Colon	no	NA	NA	NA	no	no		GI	Elective	GA	310	245	1	45	35.8	Nasopharynx	yes	yes	70	no	NA	no	NA	no	NA	no	NA	no	NA	Fentanyl	Cisatracurium
493	54.7	173	18.28	II	36.9	yes	other CVS	NA		no	NA		no	NA		no	yes	CA Prostate	no	NA	NA	NA	no	no		GU	Elective	GA	245	230	1	75	35.6	Nasopharynx	yes	yes	250	no	NA	no	NA	no	NA	no	NA	no	NA	Fentanyl	Succinylcholine
494	68.7	162	26.18	I	36.9	none	NA	NA		NA	NA		NA	NA		NA	NA		NA	NA	NA	NA	NA	NA		Gynecology	Elective	GA	115	95	0	NA	36.7	Nasopharynx	yes	yes	150	no	NA	no	NA	no	NA	no	NA	no	NA	Morphine	Succinylcholine
495	55	165	20.2	III	36.9	yes	HTN	other CVS	AAA	OSA	NA		CVA	NA		Anemia	yes	CA Colon	no	NA	NA	NA	yesw	no		GI	Elective	GA	225	185	0	NA	36.4	Nasopharynx	yes	yes	90	no	NA	no	NA	no	NA	yes	1	no	NA	Fentanyl	Rocuronium
496	72	168	25.51	II	37	yes	no	NA		no	NA		no	NA		Anemia	no		no	NA	NA	NA	no	no		GI	Elective	GA	85	65	0	NA	36.2	Nasopharynx	yes	yes	120	no	NA	no	NA	no	NA	no	NA	no	NA	Fentanyl	Succinylcholine
497	72.1	161	27.82	II	36.9	yes	no	NA		no	NA		no	NA		no	no		no	NA	NA	NA	no	yes	GERD	Gynecology	Elective	GA	170	145	0	NA	36	Nasopharynx	yes	yes	140	no	NA	no	NA	no	NA	no	NA	no	NA	both	Rocuronium
498	66	153	28.19	III	36.7	yes	HTN	other CVS	HOCM	no	NA		no	NA		no	no		yes	no	yes	no	no	no		GI	Elective	GA	165	135	0	NA	36.9	Nasopharynx	yes	yes	160	no	NA	no	NA	no	NA	yes	1	no	NA	Fentanyl	Succinylcholine
499	62.2	155	25.89	II	36.6	yes	no	NA		no	NA		no	NA		no	no		no	NA	NA	NA	no	yes	GERD	Gynecology	Elective	GA	55	35	1	15	35.8	Nasopharynx	yes	yes	200	no	NA	no	NA	no	NA	no	NA	no	NA	Morphine	Succinylcholine
500	79.7	170	27.58	III	36.5	yes	HTN	other CVS	DVD	COPD	NA		no	NA		no	no		yes	yes	no	no	no	yes	Cushings syndrome	others	Elective	GA	265	205	0	NA	36.2	Nasopharynx	yes	yes	150	no	NA	no	NA	no	NA	no	NA	no	NA	Fentanyl	Cisatracurium
501	71.3	158	28.56	II	36.5	yes	HTN	NA		no	NA		no	NA		Anemia	yes	CA Colon	yes	yes	no	no	yesw	no		GI	Elective	GA	285	250	0	NA	36	Nasopharynx	yes	yes	170	no	NA	no	NA	no	NA	no	NA	no	NA	Fentanyl	Succinylcholine
502	64	145	30.44	II	36.7	yes	no	NA		no	NA		no	NA		no	no		yes	yes	no	no	yesw	no		GI	Elective	GA	130	110	0	NA	36.6	Nasopharynx	yes	yes	90	no	NA	no	NA	no	NA	no	NA	no	NA	Fentanyl	Rocuronium
503	60.3	166	21.88	II	36.8	yes	no	NA		no	NA		no	NA		no	no		no	NA	NA	NA	no	yes	Allergic rhinitis	GI	Elective	GA	115	100	0	NA	36.8	Nasopharynx	yes	yes	120	no	NA	no	NA	no	NA	no	NA	no	NA	Morphine	Rocuronium
504	56	155	23.31	II	36.6	yes	other CVS	NA		no	NA		no	NA		no	no		no	NA	NA	NA	no	no		Gynecology	Elective	GA	150	125	1	120	35.6	Nasopharynx	yes	yes	150	no	NA	no	NA	no	NA	no	NA	no	NA	Fentanyl	Cisatracurium
505	68	159	26.9	II	36.6	yes	no	NA		no	NA		no	NA		no	no		no	NA	NA	NA	no	no		Gynecology	Elective	GA	165	120	0	NA	36.2	Nasopharynx	yes	yes	100	no	NA	no	NA	no	NA	yes	1	no	NA	both	Rocuronium
506	65	162	24.77	III	36.6	yes	HTN	other CVS		no	NA		no	NA		Anemia	no		yes	yes	no	no	yesw	no		GU	Elective	GA	135	105	1	105	35.2	Esophageal	yes	yes	120	no	NA	no	NA	no	NA	no	NA	no	NA	Fentanyl	Succinylcholine
507	45.5	154	19.19	II	36.6	yes	no	NA		no	NA		no	NA		Thrombocytopenia	no		yes	no	no	yes	no	no		GI	Elective	GA	80	55	0	NA	37.1	Nasopharynx	yes	yes	80	no	NA	no	NA	no	NA	no	NA	no	NA	Fentanyl	Succinylcholine
508	62.5	157	25.36	II	36.9	yes	other CVS	NA		no	NA		no	NA		no	yes	CA Prostate	no	NA	NA	NA	yesw	no		Gynecology	Elective	GA	290	260	1	90	35.8	Nasopharynx	yes	yes	150	no	NA	no	NA	no	NA	no	NA	no	NA	both	Rocuronium
509	90.8	171	31.05	II	36.6	yes	HTN	NA		no	NA		no	NA		no	no		yes	yes	no	no	yesw	no		GI	Elective	GA	115	90	0	NA	36.7	Tympanic mb.	yes	yes	200	no	NA	no	NA	no	NA	no	NA	no	NA	Fentanyl	Succinylcholine
510	75	170	25.95	III	37	yes	HTN	NA		no	NA		no	NA		Anemia	no		yes	yes	no	no	yesw	no		GI	Elective	GA	290	265	0	NA	36.4	Nasopharynx	yes	yes	180	no	NA	no	NA	no	NA	no	NA	no	NA	Fentanyl	Succinylcholine
511	51.9	150	23.07	II	37.3	yes	HTN	NA		no	NA		no	NA		Anemia	yes	CA Colon	yes	yes	no	no	no	no		GI	Elective	GA	245	210	0	NA	36	Nasopharynx	yes	yes	100	no	NA	no	NA	no	NA	no	NA	no	NA	Fentanyl	Succinylcholine
512	50.4	161	19.44	II	36.8	yes	no	NA		no	NA		no	NA		no	no		yes	no	no	yes	no	no		GI	Elective	GA	160	130	1	30	35.8	Nasopharynx	yes	yes	120	no	NA	no	NA	no	NA	yes	1	no	NA	Fentanyl	Cisatracurium
513	57.9	158	23.19	II	36.7	none	NA	NA		NA	NA		NA	NA		NA	NA		NA	NA	NA	NA	NA	NA		GI	Elective	GA	95	70	0	NA	36.1	Nasopharynx	yes	yes	150	no	NA	no	NA	no	NA	no	NA	no	NA	Fentanyl	Cisatracurium
514	51.6	153	22.04	II	36.8	yes	no	NA		no	NA		no	NA		no	yes	CA Rectum	yes	yes	no	no	no	yes	PE	GI	Elective	GA	660	570	1	120	35.7	Nasopharynx	yes	yes	150	no	NA	no	NA	no	NA	no	NA	no	NA	both	Rocuronium
515	105	188	29.71	II	36.8	yes	no	NA		no	NA		no	NA		Anemia	yes	CA Prostate	no	NA	NA	NA	no	yes	Thyroid nodule	GI	Elective	GA	90	70	0	NA	36	Esophageal	yes	yes	230	no	NA	no	NA	no	NA	no	NA	no	NA	Fentanyl	Succinylcholine
516	195	175	63.67	III	36.7	yes	HTN	other CVS	3bundle branch block	OSA	NA		no	NA		Anemia	no		no	NA	NA	NA	no	no		GI	Elective	GA	225	200	0	NA	36.2	Nasopharynx	yes	yes	250	no	NA	no	NA	no	NA	no	NA	no	NA	Fentanyl	Succinylcholine
517	53	160	20.7	II	36.6	yes	other CVS	NA		no	NA		no	NA		no	no		no	NA	NA	NA	yesw	no		GI	Elective	GA	60	45	0	NA	36.1	Nasopharynx	yes	yes	140	no	NA	no	NA	no	NA	no	NA	no	NA	Fentanyl	Succinylcholine
518	65	170	22.49	III	36.7	yes	HTN	NA		no	NA		no	NA		no	no		no	NA	NA	NA	no	yes	sepsis	GI	Emergency	GA	215	170	0	NA	36.6	Nasopharynx	yes	yes	120	no	NA	no	NA	no	NA	yes	2	no	NA	Fentanyl	Succinylcholine
519	116	163	43.66	III	36.6	yes	HTN	other CVS	AV block	OSA	NA		no	NA		no	no		yes	yes	no	no	yesw	no		GI	Elective	GA	330	270	1	90	35.5	Esophageal	yes	yes	220	no	NA	no	NA	no	NA	no	NA	no	NA	Fentanyl	Cisatracurium
520	60	158	24.03	I	36.5	none	NA	NA		NA	NA		NA	NA		NA	NA		NA	NA	NA	NA	NA	NA		Gynecology	Elective	GA	225	200	1	30	35.9	Nasopharynx	yes	yes	120	no	NA	no	NA	no	NA	no	NA	no	NA	Fentanyl	Succinylcholine
521	41	155	17.07	II	36.3	yes	HTN	NA		no	NA		no	NA		Anemia	yes	CA Colon	no	NA	NA	NA	yesw	no		GI	Elective	GA	420	375	0	NA	36.4	Nasopharynx	yes	yes	60	no	NA	no	NA	no	NA	no	NA	no	NA	Morphine	Succinylcholine
522	60	162	22.86	II	37.1	yes	no	NA		no	NA		no	NA		no	yes	Appendical tumor	no	NA	NA	NA	no	no		GI	Elective	GA	280	230	0	NA	36.4	Nasopharynx	yes	yes	120	no	NA	no	NA	no	NA	no	NA	no	NA	Morphine	Succinylcholine
523	63	160	24.61	II	36.6	yes	no	NA		no	NA		no	NA		no	no		yes	yes	no	no	yesw	no		GI	Elective	GA	75	45	1	60	35.4	Nasopharynx	yes	yes	120	no	NA	no	NA	no	NA	no	NA	no	NA	Fentanyl	Succinylcholine
524	56.7	155	23.6	I	36.8	none	NA	NA		NA	NA		NA	NA		NA	NA		NA	NA	NA	NA	NA	NA		Gynecology	Elective	GA	115	100	1	45	35.7	Nasopharynx	yes	yes	150	no	NA	no	NA	no	NA	no	NA	no	NA	both	Rocuronium
525	44.8	151	19.65	II	36.3	yes	no	NA		no	NA		no	NA		Anemia	yes	CA Rectum	no	NA	NA	NA	no	no		GI	Elective	GA	430	360	1	180	35	Nasopharynx	yes	yes	170	no	NA	no	NA	no	NA	no	NA	no	NA	Morphine	Rocuronium
526	55.5	160	21.68	II	37.5	yes	other CVS	NA		no	NA		no	NA		Anemia	yes	CA Breast	no	NA	NA	NA	no	no		Gynecology	Elective	GA	145	90	0	NA	36.8	Nasopharynx	yes	yes	100	no	NA	no	NA	no	NA	no	NA	no	NA	both	Succinylcholine
527	53.3	153	22.77	II	36.9	yes	other CVS	NA		no	NA		no	NA		no	yes	CA Breast	yes	yes	no	no	yesw	no		GI	Elective	GA	215	180	1	60	35.8	Nasopharynx	yes	yes	140	no	NA	no	NA	no	NA	no	NA	no	NA	Fentanyl	Succinylcholine
528	48	165	17.63	I	37	none	NA	NA		NA	NA		NA	NA		NA	NA		NA	NA	NA	NA	NA	NA		GI	Elective	GA	175	135	1	60	35.8	Nasopharynx	yes	yes	160	no	NA	no	NA	no	NA	no	NA	no	NA	Fentanyl	Cisatracurium
529	56.1	154	23.65	II	37	yes	no	NA		no	NA		no	NA		no	no		no	NA	NA	NA	no	yes	HNP	GI	Elective	GA	150	100	1	90	35.6	Nasopharynx	yes	yes	140	no	NA	no	NA	no	NA	no	NA	no	NA	Fentanyl	Cisatracurium
530	60	161	23.15	III	37.1	yes	other CVS	NA		no	NA		no	NA		no	no		no	NA	NA	NA	no	yes	BPH	GI	Emergency	GA	110	65	0	NA	36	Esophageal	yes	yes	60	no	NA	no	NA	no	NA	yes	2	no	NA	Fentanyl	Cisatracurium
531	64	161	24.69	II	36.6	yes	HTN	NA		no	NA		no	NA		no	yes	CA Rectum and CA Cervix	no	NA	NA	NA	no	no		GI	Elective	GA	775	740	1	60	35.7	Nasopharynx	yes	yes	100	no	NA	no	NA	no	NA	no	NA	no	NA	Fentanyl	Succinylcholine
532	52	152	22.51	II	37	yes	no	NA		no	NA		no	NA		Anemia	yes	CA Rectum	no	NA	NA	NA	no	no		GI	Elective	GA	405	335	0	NA	36.4	Nasopharynx	yes	yes	70	no	NA	no	NA	no	NA	no	NA	no	NA	Fentanyl	Succinylcholine
533	57.6	169	20.17	II	36.7	yes	no	NA		no	NA		no	NA		no	yes	CA Rectosigmoid colon	no	NA	NA	NA	yesw	no		GI	Elective	GA	290	240	2	90	35.8	Nasopharynx	yes	yes	70	no	NA	no	NA	no	NA	yes	1	no	NA	Fentanyl	Succinylcholine
534	47	157	19.07	II	36.7	yes	no	NA		no	NA		no	NA		no	yes	Endometriod corpus	no	NA	NA	NA	yesw	no		Gynecology	Elective	GA	395	345	2	120	35.2	Nasopharynx	yes	yes	120	no	NA	no	NA	no	NA	yes	2	no	NA	Morphine	Succinylcholine
535	55	169	19.26	III	37	yes	other CVS	NA		no	NA		no	NA		Anemia	no		no	NA	NA	NA	no	no		GI	Emergency	GA	105	95	0	NA	36.9	Nasopharynx	yes	yes	130	no	NA	no	NA	no	NA	no	NA	no	NA	Fentanyl	Succinylcholine
536	56.8	161	21.91	II	37	yes	no	NA		no	NA		no	NA		Anemia	no		no	NA	NA	NA	no	yes	GERD	GI	Elective	GA	180	150	0	NA	36.3	Nasopharynx	yes	yes	200	no	NA	no	NA	no	NA	no	NA	no	NA	Fentanyl	Cisatracurium
537	55.9	170	19.34	II	36.6	yes	no	NA		no	NA		no	NA		Anemia	no		no	NA	NA	NA	no	yes	Pagets disease	GI	Elective	GA	335	290	1	120	35.5	Nasopharynx	yes	yes	150	no	NA	no	NA	no	NA	no	NA	no	NA	Fentanyl	Succinylcholine
538	47	157	19.07	II	36.6	yes	other CVS	NA		no	NA		no	NA		no	no		yes	yes	no	no	yesw	no		Gynecology	Elective	GA	110	80	1	60	35.5	Nasopharynx	yes	yes	230	no	NA	no	NA	no	NA	no	NA	no	NA	Fentanyl	Cisatracurium
539	72	165	26.45	III	36.6	yes	other CVS	NA		no	NA		no	NA		Anemia	no		no	NA	NA	NA	yesw	no		GI	Elective	GA	120	90	1	60	35.7	Nasopharynx	yes	yes	180	no	NA	no	NA	no	NA	no	NA	no	NA	Fentanyl	Succinylcholine
540	74.5	156	30.61	II	37	yes	other CVS	NA		no	NA		no	NA		Anemia	no		no	NA	NA	NA	no	no		GI	Elective	GA	150	120	0	NA	36.4	Nasopharynx	yes	yes	170	no	NA	no	NA	no	NA	no	NA	no	NA	Fentanyl	Succinylcholine
541	56	158	22.43	I	36.6	none	NA	NA		NA	NA		NA	NA		NA	NA		NA	NA	NA	NA	NA	NA		Gynecology	Elective	GA combined with PNB	265	170	0	NA	36.6	Nasopharynx	yes	yes	200	no	NA	no	NA	no	NA	no	NA	no	NA	Fentanyl	Cisatracurium
542	75.9	155	31.59	III	36.5	yes	HTN	NA		no	NA		no	NA		Anemia	yes	GIST	yes	yes	no	no	yesw	no		GI	Elective	GA	225	195	1	135	35.3	Nasopharynx	yes	yes	220	no	NA	no	NA	no	NA	no	NA	no	NA	Fentanyl	Succinylcholine
543	74.3	167	26.64	II	36.6	yes	no	NA		no	NA		no	NA		no	no		no	NA	NA	NA	yesw	no		GI	Elective	GA	140	100	0	NA	36.1	Nasopharynx	yes	yes	120	no	NA	no	NA	no	NA	no	NA	no	NA	Fentanyl	Succinylcholine
544	56	154	23.61	II	36.8	yes	no	NA		no	NA		no	NA		no	no		no	NA	NA	NA	no	yes	GERD	Gynecology	Elective	GA	145	110	1	60	35.8	Nasopharynx	yes	yes	200	no	NA	no	NA	no	NA	no	NA	no	NA	Fentanyl	Succinylcholine
545	53.9	156	22.15	II	37.2	yes	no	NA		no	NA		no	NA		Anemia	yes	CA Rectum with sigmoid colon	no	NA	NA	NA	no	no		GI	Elective	GA	580	525	1	90	35.9	Nasopharynx	yes	yes	150	no	NA	no	NA	no	NA	no	NA	no	NA	Fentanyl	Succinylcholine
546	115	161	44.37	III	36.7	yes	HTN	other CVS	bradycardia, cardiomegaly	OSA	NA		no	NA		Anemia	no		no	NA	NA	NA	no	no		GI	Elective	GA	175	145	0	NA	36.8	Nasopharynx	yes	yes	150	no	NA	no	NA	no	NA	no	NA	no	NA	Fentanyl	Succinylcholine
547	66	165	24.24	II	36.6	yes	no	NA		no	NA		no	NA		no	no		no	NA	NA	NA	yesw	no		GI	Elective	GA	105	80	1	30	35.9	Nasopharynx	yes	yes	200	no	NA	no	NA	no	NA	no	NA	no	NA	Fentanyl	Succinylcholine
548	67.7	157	27.47	II	36.6	yes	HTN	NA		no	NA		no	NA		no	no		yes	yes	no	no	yesw	no		GI	Elective	GA	105	90	0	NA	36.2	Nasopharynx	yes	yes	150	no	NA	no	NA	no	NA	no	NA	no	NA	Fentanyl	Succinylcholine
549	64.3	169	22.51	III	36.8	yes	HTN	NA		no	NA		no	NA		Anemia	no		yes	yes	no	no	yesw	no		GI	Elective	GA	105	60	0	NA	36.5	Nasopharynx	yes	yes	200	no	NA	no	NA	no	NA	no	NA	no	NA	Fentanyl	Cisatracurium
550	52.4	156	21.53	I	36	none	NA	NA		NA	NA		NA	NA		NA	NA		NA	NA	NA	NA	NA	NA		Gynecology	Elective	GA	495	480	1	90	35.5	Nasopharynx	yes	yes	100	no	NA	no	NA	no	NA	no	NA	no	NA	Morphine	Succinylcholine
551	68	155	28.3	II	37.4	yes	other CVS	NA		no	NA		no	NA		no	no		no	NA	NA	NA	no	no		GI	Elective	GA	95	55	0	NA	36.3	Nasopharynx	yes	yes	200	no	NA	no	NA	no	NA	no	NA	no	NA	Fentanyl	Cisatracurium
552	69	158	27.64	I	36.7	none	NA	NA		NA	NA		NA	NA		NA	NA		NA	NA	NA	NA	NA	NA		Gynecology	Elective	GA	165	105	0	NA	36	Nasopharynx	yes	yes	160	no	NA	no	NA	no	NA	no	NA	no	NA	Morphine	Succinylcholine
553	66	167	23.67	III	36.6	yes	HTN	other CVS	TVD, recent NSTEMI	no	NA		no	NA		Anemia	yes	CA Sigmoid colon	no	NA	NA	NA	yesw	no		GI	Elective	GA	470	400	1	470	34.8	Nasopharynx	yes	yes	90	no	NA	no	NA	no	NA	yes	2	no	NA	Fentanyl	Cisatracurium
554	74.6	157	30.26	II	36.7	yes	no	NA		no	NA		no	NA		Anemia	yes	CA Rectum	no	NA	NA	NA	no	no		GI	Elective	GA	665	585	2	45	35.9	Nasopharynx	yes	yes	150	no	NA	no	NA	no	NA	no	NA	no	NA	Fentanyl	Cisatracurium
555	48.7	158	19.51	II	36.3	yes	no	NA		no	NA		no	NA		Anemia	yes	CA Rectum	no	NA	NA	NA	no	no		GI	Elective	GA	325	260	1	105	35.6	Nasopharynx	yes	yes	200	no	NA	no	NA	no	NA	no	NA	no	NA	Fentanyl	Succinylcholine
556	41.5	150	18.44	I	36.6	none	NA	NA		NA	NA		NA	NA		NA	NA		NA	NA	NA	NA	NA	NA		Gynecology	Elective	GA	135	90	0	NA	36	Nasopharynx	yes	yes	100	no	NA	no	NA	no	NA	no	NA	no	NA	Fentanyl	Succinylcholine
557	73.7	158	29.52	II	36.6	yes	HTN	NA		no	NA		no	NA		no	no		no	NA	NA	NA	no	no	Allergy	Gynecology	Elective	GA	220	165	0	NA	36.4	Nasopharynx	yes	no	NA	yes	200	no	NA	no	NA	yes	1	no	NA	Fentanyl	Succinylcholine
558	65	159	25.71	I	36.6	none	NA	NA		NA	NA		NA	NA		NA	NA		NA	NA	NA	NA	NA	NA		Gynecology	Elective	GA	110	90	1	15	35.8	Nasopharynx	yes	yes	120	no	NA	no	NA	no	NA	no	NA	no	NA	Fentanyl	Succinylcholine
559	59.7	159	23.61	III	36.8	yes	HTN	other CVS	1st degree AV block,bradycardi	no	NA		no	NA		no	yes	Rt TCC	no	NA	NA	NA	yesw	no		GU	Elective	GA	360	255	1	240	35.3	Nasopharynx	yes	yes	110	no	NA	no	NA	no	NA	no	NA	no	NA	Fentanyl	Cisatracurium
560	73.8	163	27.78	II	36.6	yes	HTN	other CVS	AV block	no	NA		no	NA		no	no		yes	yes	no	no	yesw	no		GI	Elective	GA	90	80	0	NA	36.1	Nasopharynx	yes	yes	180	no	NA	no	NA	no	NA	no	NA	no	NA	Fentanyl	Succinylcholine
561	66	155	27.47	III	36.4	yes	HTN	other CVS	bradycardia	no	NA		CVA	NA		Thrombocytopenia	no		no	NA	NA	NA	yesw	no		GU	Elective	GA	225	170	1	165	35.2	Nasopharynx	yes	yes	160	no	NA	no	NA	no	NA	no	NA	no	NA	Fentanyl	Cisatracurium
562	91	168	32.24	II	36.8	yes	no	NA		no	NA		no	NA		no	no		no	NA	NA	NA	no	yes	cholelithiasis	others	Elective	GA	360	305	1	15	35.9	Nasopharynx	yes	yes	200	no	NA	no	NA	no	NA	no	NA	no	NA	both	Succinylcholine
563	57.8	169	20.24	II	36.6	yes	no	NA		no	NA		no	NA		no	no		no	NA	NA	NA	no	yes	Allergy	Gynecology	Elective	GA	185	145	0	NA	36.6	Nasopharynx	yes	yes	180	no	NA	no	NA	no	NA	no	NA	no	NA	Fentanyl	Cisatracurium
564	58.6	169	20.52	II	36.7	yes	no	NA		no	NA		no	NA		Anemia	yes	CA Rectum	no	NA	NA	NA	no	no		GI	Elective	GA	300	190	1	30	35.9	Nasopharynx	yes	yes	200	no	NA	no	NA	no	NA	no	NA	no	NA	Fentanyl	Cisatracurium
565	68.8	164	25.58	III	36.6	yes	HTN	NA		no	NA		no	NA		Anemia	yes	HCC	yes	yes	no	no	yesw	no		others	Elective	GA	330	270	0	NA	36	Nasopharynx	yes	yes	140	no	NA	no	NA	no	NA	no	NA	no	NA	Fentanyl	Cisatracurium
566	52.3	151	22.94	III	36.7	yes	HTN	NA		no	NA		no	NA		Anemia	yes	CA Colon	no	NA	NA	NA	yesw	no		others	Elective	GA	395	340	1	30	35.9	Nasopharynx	yes	yes	130	no	NA	no	NA	no	NA	no	NA	no	NA	Fentanyl	Cisatracurium
567	51.9	164	19.3	III	36.7	yes	HTN	NA		no	NA		no	NA		no	no		no	NA	NA	NA	yesw	no		GI	Elective	GA	175	135	1	75	35.6	Nasopharynx	yes	yes	200	no	NA	no	NA	no	NA	no	NA	no	NA	Fentanyl	Cisatracurium
568	47.8	156	19.64	II	37	yes	HTN	NA		no	NA		no	NA		Anemia	yes	CA Sigmoid colon	no	NA	NA	NA	yesw	no		GI	Elective	GA	310	250	0	NA	36.1	Nasopharynx	yes	yes	160	no	NA	no	NA	no	NA	no	NA	no	NA	Fentanyl	Cisatracurium
569	83.5	158	33.45	II	37.9	yes	HTN	NA		no	NA		no	NA		no	no		yes	yes	no	no	no	no		Gynecology	Elective	GA	105	85	0	NA	36.9	Nasopharynx	yes	yes	180	no	NA	no	NA	no	NA	yes	2	no	NA	Fentanyl	Succinylcholine
570	52.9	163	19.91	II	36.6	yes	no	NA		no	NA		no	NA		Anemia	no		no	NA	NA	NA	no	no		Gynecology	Elective	GA	120	90	1	45	35.7	Nasopharynx	yes	yes	120	no	NA	no	NA	no	NA	no	NA	no	NA	Fentanyl	Succinylcholine
571	99.8	165	36.66	III	37.2	yes	other CVS	NA		OSA	NA		no	NA		no	no		no	NA	NA	NA	yesw	no		GI	Elective	GA	430	380	0	NA	36.4	Nasopharynx	yes	yes	200	no	NA	no	NA	no	NA	no	NA	no	NA	Fentanyl	Succinylcholine
572	54	160	21.09	III	36.3	yes	no	NA		no	NA		no	NA		no	no		no	NA	NA	NA	no	yes	Graves disease	GI	Elective	GA	195	140	1	30	35.9	Nasopharynx	yes	yes	140	no	NA	no	NA	no	NA	no	NA	no	NA	Fentanyl	Succinylcholine
573	99	165	36.36	III	36.7	yes	HTN	NA		other	NA	on oxygen cannula	CVA	NA		Anemia	no		yes	yes	yes	no	no	yes	ESRD	others	Elective	GA	120	80	1	75	35.7	Nasopharynx	yes	yes	150	no	NA	no	NA	no	NA	no	NA	no	NA	Fentanyl	Cisatracurium
574	54.8	162	20.88	II	36.6	yes	other CVS	NA	bradycardia	no	NA		no	NA		no	no		no	NA	NA	NA	no	no		GI	Elective	GA	75	45	1	15	35.8	Nasopharynx	yes	yes	150	no	NA	no	NA	no	NA	no	NA	no	NA	Fentanyl	Succinylcholine
575	72	168	25.51	II	36.7	yes	HTN	other CVS	bradycardia	no	NA		no	NA		no	yes	CA Prostate	no	NA	NA	NA	yesw	no		GU	Elective	GA	380	340	1	115	35.6	Esophageal	yes	yes	160	no	NA	no	NA	no	NA	no	NA	no	NA	Fentanyl	Succinylcholine
576	55.4	151	24.3	II	36.6	yes	HTN	NA		no	NA		no	NA		no	no		no	NA	NA	NA	no	no		GI	Elective	GA	185	150	1	45	35.3	Nasopharynx	yes	yes	150	no	NA	no	NA	no	NA	no	NA	no	NA	Fentanyl	Cisatracurium
577	78.2	170.5	26.9	II	36.9	yes	no	NA		no	NA		no	NA		Anemia	no		no	NA	NA	NA	no	no		GI	Elective	GA	175	125	0	NA	36	Nasopharynx	yes	yes	150	no	NA	no	NA	no	NA	no	NA	no	NA	both	Succinylcholine
578	80	168	28.34	II	36.8	yes	other CVS	NA		no	NA		no	NA		no	yes	CA corpus	no	NA	NA	NA	no	no		Gynecology	Elective	GA	180	140	1	135	35.3	Nasopharynx	yes	yes	180	no	NA	no	NA	no	NA	no	NA	no	NA	Fentanyl	Succinylcholine
579	85	172	28.73	II	36.6	yes	HTN	NA		no	NA		CVA	NA		Anemia	yes	Rt RCC	no	NA	NA	NA	yesw	no		GU	Elective	GA	360	310	0	NA	36.6	Nasopharynx	yes	yes	100	no	NA	no	NA	no	NA	no	NA	no	NA	Fentanyl	Succinylcholine
580	79.1	153	33.79	II	36.3	yes	HTN	NA		no	NA		no	NA		no	yes	CA Corpus	no	NA	NA	NA	yesw	no		Gynecology	Elective	GA	345	265	0	NA	36.3	Nasopharynx	yes	yes	150	no	NA	no	NA	no	NA	no	NA	no	NA	Morphine	Succinylcholine
581	82.3	166	29.87	II	36.7	yes	no	NA		no	NA		no	NA		no	yes	Omental Liposarcoma	no	NA	NA	NA	yesw	no		Gynecology	Elective	GA	240	205	1	30	35.9	Nasopharynx	yes	yes	200	no	NA	no	NA	no	NA	no	NA	no	NA	Morphine	Rocuronium
582	77	169	26.96	II	36.4	yes	no	NA		other	NA	Allergic rhinitis	no	NA		no	no		no	NA	NA	NA	no	no		GI	Elective	GA	130	110	1	105	35.6	Nasopharynx	yes	yes	170	no	NA	no	NA	no	NA	yes	2	no	NA	Fentanyl	Cisatracurium
583	57.6	154	24.29	II	36.4	yes	no	NA		no	NA		no	NA		Anemia	yes	CA Breast	no	NA	NA	NA	no	no		Gynecology	Elective	GA	80	40	0	NA	36	Nasopharynx	yes	yes	140	no	NA	no	NA	no	NA	no	NA	no	NA	Morphine	Succinylcholine
584	36	157	14.61	III	37.3	yes	HTN	other CVS	bradycardia	no	NA		no	NA		Anemia	yes	CA Colon	no	NA	NA	NA	yesw	no		GI	Elective	GA	370	300	1	30	35.9	Nasopharynx	yes	yes	50	no	NA	no	NA	no	NA	no	NA	no	NA	Fentanyl	Succinylcholine
585	56.5	156	23.22	II	36.3	yes	no	NA		no	NA		no	NA		no	no		no	NA	NA	NA	no	yes	Allergy	Gynecology	Elective	GA	145	105	0	NA	36.5	Nasopharynx	yes	yes	100	no	NA	no	NA	no	NA	no	NA	no	NA	Morphine	Succinylcholine
586	55	155	22.89	III	36.2	yes	HTN	other CVS	AV block	no	NA		no	NA		Anemia	no		yes	yes	no	no	yesw	no		GI	Elective	GA	275	205	0	NA	36.4	Nasopharynx	yes	yes	50	no	NA	no	NA	no	NA	yes	1	no	NA	Fentanyl	Succinylcholine
587	87.2	157	35.38	III	36.4	yes	HTN	NA		no	NA		no	NA		no	yes	CA Corpus	no	NA	NA	NA	no	no		Gynecology	Elective	GA	135	105	1	15	35.8	Nasopharynx	yes	yes	100	no	NA	no	NA	no	NA	no	NA	no	NA	Fentanyl	Succinylcholine
588	83	164	30.86	II	36.8	yes	other CVS	NA	bradycardia	no	NA		no	NA		no	no		no	NA	NA	NA	no	no		GI	Elective	GA	180	145	0	NA	36.1	Nasopharynx	yes	yes	200	no	NA	no	NA	no	NA	no	NA	no	NA	Fentanyl	Succinylcholine
589	57.2	145	27.21	II	36.6	yes	HTN	NA		no	NA		no	NA		no	no		no	NA	NA	NA	no	no		GI	Elective	GA	120	100	0	NA	36.1	Nasopharynx	yes	yes	120	no	NA	no	NA	no	NA	no	NA	no	NA	Fentanyl	Succinylcholine
590	69	161.5	26.45	II	36.6	yes	HTN	NA		no	NA		no	NA		Anemia	yes	CA Prostate	no	NA	NA	NA	yesw	no		GU	Elective	GA	200	160	1	30	35.9	Nasopharynx	yes	yes	100	no	NA	no	NA	no	NA	no	NA	no	NA	Fentanyl	Succinylcholine
591	70.4	155	29.3	II	36.6	yes	HTN	NA		no	NA		no	NA		no	no		yes	yes	no	no	yesw	no		GI	Elective	GA	430	360	0	NA	36	Tympanic mb.	yes	yes	180	no	NA	no	NA	no	NA	no	NA	no	NA	Fentanyl	Succinylcholine
592	40.7	159.5	16	II	36.5	yes	no	NA		no	NA		no	NA		no	yes	CA Breast	no	NA	NA	NA	no	no		Gynecology	Elective	GA	190	165	0	NA	36.3	Nasopharynx	yes	yes	100	no	NA	no	NA	no	NA	no	NA	no	NA	Fentanyl	Cisatracurium
593	52	165	19.1	II	37	yes	HTN	other CVS	bradycardia	no	NA		no	NA		no	yes	CA Prostate+RCC	yes	yes	no	no	yesw	no		GU	Elective	GA	290	215	1	210	35.3	Nasopharynx	yes	yes	40	no	NA	no	NA	no	NA	no	NA	no	NA	Fentanyl	Cisatracurium
594	56.7	156	23.3	III	36.3	yes	HTN	NA		no	NA		no	NA		Anemia	yes	CA Rectum	yes	yes	no	no	yesw	no		GI	Elective	GA	365	320	0	NA	36.3	Nasopharynx	yes	yes	170	no	NA	no	NA	no	NA	no	NA	no	NA	Fentanyl	Cisatracurium
595	84.9	158	34.01	II	37.6	yes	other CVS	NA	AV block	Asthma	NA		no	NA		no	no		no	NA	NA	NA	no	no		GI	Elective	GA	165	150	0	NA	36.9	Esophageal	yes	yes	200	no	NA	no	NA	no	NA	no	NA	no	NA	Fentanyl	Succinylcholine
596	52.7	150	23.42	II	36.1	yes	other CVS	NA	bradycardia	no	NA		no	NA		Anemia	yes	CA Breast	no	NA	NA	NA	no	no		Gynecology	Elective	GA	90	65	0	NA	36.2	Nasopharynx	yes	yes	200	no	NA	no	NA	no	NA	no	NA	no	NA	Fentanyl	Succinylcholine
597	55.8	152	24.15	III	36.9	yes	HTN	NA		no	NA		no	NA		no	yes	CA Prostate	no	NA	NA	NA	yesw	no		GU	Elective	GA	325	300	1	45	35.9	Nasopharynx	yes	yes	50	no	NA	no	NA	no	NA	no	NA	no	NA	Fentanyl	Succinylcholine
598	65	154	27.41	II	37.5	yes	no	NA		no	NA		no	NA		no	yes	CA Colon	no	NA	NA	NA	no	no		GI	Elective	GA	275	230	0	NA	36	Nasopharynx	yes	yes	270	no	NA	no	NA	no	NA	no	NA	no	NA	Fentanyl	Cisatracurium
599	85.2	158	34.13	II	37.2	yes	no	NA		no	NA		no	NA		no	no		no	NA	NA	NA	no	no		GI	Elective	GA	190	165	1	15	35.7	Nasopharynx	yes	yes	220	no	NA	no	NA	no	NA	no	NA	no	NA	Fentanyl	Succinylcholine
600	62.5	162	23.81	II	36.4	yes	no	NA		other	NA	OLD TB	no	NA		no	no		no	NA	NA	NA	no	no		Gynecology	Elective	GA	130	100	1	105	35.1	Nasopharynx	yes	yes	150	no	NA	no	NA	no	NA	no	NA	no	NA	Fentanyl	Cisatracurium
601	60.5	145	28.78	II	37	yes	no	NA		no	NA		no	NA		Anemia	no		yes	yes	no	no	yesw	no		GI	Elective	GA	685	640	1	60	35.9	Nasopharynx	yes	yes	190	no	NA	no	NA	no	NA	no	NA	no	NA	Fentanyl	Succinylcholine
602	79	157	32.05	II	36.6	none	NA	NA		NA	NA		NA	NA		NA	NA		NA	NA	NA	NA	NA	NA		GI	Elective	GA	75	65	0	NA	36.6	Nasopharynx	yes	yes	200	no	NA	no	NA	no	NA	no	NA	no	NA	Fentanyl	Succinylcholine
603	67	163	25.22	III	36.2	yes	HTN	NA		no	NA		no	NA		Anemia	no		yes	yes	no	no	yesw	no		GI	Elective	GA	155	110	1	90	35.3	Nasopharynx	yes	yes	150	no	NA	no	NA	no	NA	no	NA	no	NA	Fentanyl	Cisatracurium
604	73.8	165	27.11	III	36.4	yes	HTN	other CVS	AF	no	NA		no	NA		Anemia	yes	CA Transverse colon	no	NA	NA	NA	no	yes	Parkinsons disease	GI	Elective	GA	485	430	0	NA	36.1	Nasopharynx	yes	yes	170	no	NA	no	NA	no	NA	no	NA	no	NA	Fentanyl	Cisatracurium
605	78	167	27.97	II	36.5	yes	HTN	NA		no	NA		no	NA		no	no		yes	yes	no	no	yesw	no		GI	Elective	GA	495	450	1	30	35.9	Esophageal	yes	yes	300	no	NA	no	NA	no	NA	yes	1	no	NA	Fentanyl	Cisatracurium
606	90	170	31.14	II	36.9	yes	no	NA		no	NA		no	NA		no	yes	CA Rectum	no	NA	NA	NA	no	no		GI	Elective	GA	315	270	1	60	35.2	Nasopharynx	yes	yes	150	no	NA	no	NA	no	NA	no	NA	no	NA	Fentanyl	Succinylcholine
607	73	163	27.48	III	36.6	yes	HTN	other CVS	Moderate MR,Cardiomegaly	no	NA		no	NA		Anemia	yes	CA Rectosigmoid colon	no	NA	NA	NA	yesw	no		GI	Elective	GA	425	360	0	NA	36.5	Nasopharynx	yes	yes	150	no	NA	no	NA	no	NA	no	NA	no	NA	Fentanyl	Cisatracurium
608	82.8	170	28.65	II	36.9	yes	no	NA		no	NA		no	NA		no	yes	CA Papillary thyroid	yes	yes	no	no	no	yes	GERD	GI	Elective	GA	190	170	0	NA	36.5	Nasopharynx	yes	yes	200	no	NA	no	NA	no	NA	no	NA	no	NA	Fentanyl	Succinylcholine
609	135	162	51.44	III	37.5	yes	HTN	other CVS	AF	OSA	NA		no	NA		no	no		yes	yes	no	no	no	yes	GERD	GI	Elective	GA	220	150	1	60	35.5	Tympanic mb.	yes	yes	200	no	NA	no	NA	no	NA	no	NA	no	NA	Fentanyl	Succinylcholine
610	69	162	26.29	II	36.2	yes	HTN	other CVS	cardiomegaly	Asthma	NA		no	NA		no	no		no	NA	NA	NA	yesw	no		GI	Elective	GA	80	70	1	75	35.8	Nasopharynx	yes	yes	150	no	NA	no	NA	no	NA	no	NA	no	NA	Fentanyl	Cisatracurium
611	53.4	157	21.66	II	36.6	yes	other CVS	NA	bradycardia	other	NA	Allergic rhinitis	no	NA		no	yes	CA Breast	no	NA	NA	NA	no	yes	GERD	GI	Elective	GA	75	50	0	NA	36.2	Nasopharynx	yes	yes	140	no	NA	no	NA	no	NA	no	NA	no	NA	Fentanyl	Succinylcholine
612	80.5	171	27.53	II	36.6	yes	HTN	NA		no	NA		no	NA		no	yes	CA Prostate	no	NA	NA	NA	no	no		GU	Elective	GA	260	230	1	60	35.5	Nasopharynx	yes	yes	120	no	NA	no	NA	no	NA	no	NA	no	NA	Fentanyl	Succinylcholine
613	66	165	24.24	I	37.3	none	NA	NA		NA	NA		NA	NA		NA	NA		NA	NA	NA	NA	NA	NA		Gynecology	Elective	GA	110	70	1	60	35.6	Nasopharynx	yes	yes	150	no	NA	no	NA	no	NA	no	NA	no	NA	Fentanyl	Succinylcholine
614	77.6	155	32.3	II	36.7	yes	other CVS	NA	bradycardia,cardiomegaly	no	NA		no	NA		no	no		no	NA	NA	NA	yesw	no		GI	Elective	GA	70	60	0	NA	36.1	Nasopharynx	yes	yes	200	no	NA	no	NA	no	NA	no	NA	no	NA	Fentanyl	Succinylcholine
615	72	164	26.77	II	36	yes	HTN	other CVS	bradycardia	no	NA		no	NA		no	no		no	NA	NA	NA	no	no		GI	Elective	GA	210	170	1	75	35.3	Nasopharynx	yes	yes	200	no	NA	no	NA	no	NA	yes	2	no	NA	Fentanyl	Cisatracurium
616	60.7	157	24.63	II	36.5	yes	no	NA		no	NA		CVA	NA		Anemia	yes	CA Prostate	no	NA	NA	NA	yesw	no		GU	Elective	GA	340	300	1	210	35.3	Nasopharynx	yes	yes	150	no	NA	no	NA	no	NA	no	NA	no	NA	Fentanyl	Succinylcholine
617	49	153	20.93	II	36.6	yes	other CVS	NA	bradycardia	no	NA		no	NA		Anemia	yes	CA Rectum	no	NA	NA	NA	no	no		GI	Elective	GA	210	175	1	210	35.4	Nasopharynx	yes	yes	140	no	NA	no	NA	no	NA	no	NA	no	NA	Fentanyl	Succinylcholine
618	82	161	31.63	II	36.9	yes	HTN	NA		no	NA		no	NA		no	no		yes	yes	no	no	yesw	no		GI	Elective	GA	310	250	1	30	35.7	Esophageal	yes	yes	230	no	NA	no	NA	no	NA	no	NA	no	NA	Fentanyl	Cisatracurium
619	52.1	153	22.26	II	36.5	yes	no	NA		no	NA		no	NA		no	yes	CA Breast	no	NA	NA	NA	no	no		Gynecology	Elective	GA	125	100	0	NA	36.4	Nasopharynx	yes	yes	120	no	NA	no	NA	no	NA	no	NA	no	NA	both	Succinylcholine
620	60	160	23.44	III	36.6	yes	other CVS	NA	prolonged QT	no	NA		no	NA		no	yes	CA Corpus	yes	yes	no	no	yesw	no		Gynecology	Elective	GA	245	200	1	150	35.5	Nasopharynx	yes	yes	140	no	NA	no	NA	no	NA	no	NA	no	NA	both	Succinylcholine
621	43	165	15.79	III	36.4	yes	no	NA		Asthma	NA		no	NA		Anemia	no		yes	no	no	yes	no	no		GI	Elective	GA	60	45	0	NA	37.4	Nasopharynx	yes	yes	80	no	NA	no	NA	no	NA	no	NA	no	NA	Fentanyl	Succinylcholine
622	41	144	19.77	II	36	yes	HTN	other CVS	bundle branch block	no	NA		no	NA		Anemia	yes	CA Rectum	no	NA	NA	NA	no	no		GI	Elective	GA	595	540	1	540	34.9	Nasopharynx	yes	yes	70	no	NA	no	NA	no	NA	no	NA	no	NA	Fentanyl	Succinylcholine
623	71.5	165	26.26	II	36.9	yes	no	NA		no	NA		no	NA		no	no		no	NA	NA	NA	yesw	no	Hepatitis	GI	Elective	GA	230	190	1	30	35.9	Tympanic mb.	yes	yes	170	no	NA	no	NA	no	NA	no	NA	no	NA	Fentanyl	Cisatracurium
624	63	161	24.3	III	36.7	yes	HTN	other CVS	AV block	no	NA		CVA	NA		no	yes	CA Rectum	yes	yes	no	no	yesw	no		GI	Elective	GA	615	540	1	30	35.8	Nasopharynx	yes	yes	200	no	NA	no	NA	no	NA	no	NA	no	NA	Fentanyl	Cisatracurium
625	66	150	29.33	II	36.4	yes	HTN	NA		no	NA		no	NA		no	no		no	NA	NA	NA	yesw	no		GI	Elective	GA	180	160	0	NA	36.6	Nasopharynx	yes	yes	200	no	NA	no	NA	no	NA	no	NA	no	NA	Fentanyl	Succinylcholine
626	79	174	26.09	II	36.8	yes	HTN	NA		no	NA		no	NA		no	no		no	NA	NA	NA	no	no		GI	Elective	GA	120	90	0	NA	36	Nasopharynx	yes	yes	150	no	NA	no	NA	no	NA	no	NA	no	NA	Fentanyl	Succinylcholine
627	66.6	175	21.75	III	36	yes	other CVS	NA	bundle branch block	no	NA		no	NA		Anemia	yes	CA Colon	yes	yes	no	no	yesw	no		GI	Elective	GA	530	470	1	90	35.7	Nasopharynx	yes	yes	130	no	NA	no	NA	no	NA	no	NA	no	NA	Fentanyl	Cisatracurium
628	54.2	160	21.17	III	36.2	yes	HTN	other CVS	CAD,AF	no	NA		no	NA		Anemia	no		yes	yes	yes	no	no	yes	Parkinsons disease	GI	Elective	GA	140	115	1	45	35.8	Nasopharynx	yes	yes	90	no	NA	no	NA	no	NA	no	NA	no	NA	Fentanyl	Succinylcholine
629	57.4	160	22.42	I	37.3	none	NA	NA		NA	NA		NA	NA		NA	NA		NA	NA	NA	NA	NA	NA		Gynecology	Elective	GA	205	170	0	NA	36.2	Nasopharynx	yes	yes	180	no	NA	no	NA	no	NA	no	NA	no	NA	Fentanyl	Succinylcholine
630	49.1	155	20.44	II	36.7	yes	no	NA		no	NA		no	NA		no	no		no	NA	NA	NA	no	yes	GERD	Gynecology	Elective	GA	150	130	0	NA	36.2	Nasopharynx	yes	yes	180	no	NA	no	NA	no	NA	no	NA	no	NA	Fentanyl	Succinylcholine
631	72	160	28.13	II	37.3	yes	no	NA		no	NA		no	NA		Anemia	no		no	NA	NA	NA	no	no		Gynecology	Elective	GA	180	140	1	150	35.2	Esophageal	yes	yes	170	no	NA	no	NA	no	NA	no	NA	no	NA	Fentanyl	Succinylcholine
632	90	174	29.73	II	36.6	yes	no	NA		other	NA	wheezing	no	NA		no	yes	CA Prostate	no	NA	NA	NA	no	no		GU	Elective	GA	470	420	0	NA	36.1	Nasopharynx	yes	no	NA	yes	425	no	NA	no	NA	no	NA	no	NA	Fentanyl	Succinylcholine
633	62.4	160	24.38	II	36.4	yes	HTN	NA		no	NA		CVA	NA		no	no		yes	yes	no	no	yesw	no		GI	Elective	GA	135	85	0	NA	36	Nasopharynx	yes	yes	200	no	NA	no	NA	no	NA	no	NA	no	NA	Fentanyl	Cisatracurium
634	78	156	32.05	II	36.5	yes	HTN	NA		no	NA		no	NA		no	no		no	NA	NA	NA	yesw	no		GI	Emergency	GA	245	190	0	NA	36.8	Nasopharynx	yes	yes	150	no	NA	no	NA	no	NA	no	NA	no	NA	Fentanyl	Succinylcholine
635	44	145	20.93	II	37.7	yes	no	NA		no	NA		no	NA		Anemia	no		no	NA	NA	NA	no	no		Gynecology	Emergency	GA	120	80	0	NA	36.9	Nasopharynx	yes	yes	80	no	NA	no	NA	no	NA	no	NA	no	NA	Fentanyl	Succinylcholine
636	40	147	18.51	II	37.3	yes	HTN	NA		no	NA		no	NA		Anemia	yes	CA Rectum	yes	yes	no	no	yesw	no		GI	Elective	GA	200	150	1	120	35.8	Nasopharynx	yes	yes	60	no	NA	no	NA	no	NA	no	NA	no	NA	Fentanyl	Succinylcholine
637	68.1	151	29.87	II	36.6	yes	no	NA		no	NA		no	NA		no	no		no	NA	NA	NA	no	no		GI	Elective	GA	95	75	1	90	35.6	Nasopharynx	yes	yes	220	no	NA	no	NA	no	NA	yes	1	no	NA	Fentanyl	Cisatracurium
638	97.6	168	34.58	II	37.3	yes	no	NA		no	NA		no	NA		no	no		no	NA	NA	NA	no	yes	thyroid mass	GI	Elective	GA	125	90	0	NA	36.1	Nasopharynx	yes	yes	200	no	NA	no	NA	no	NA	no	NA	no	NA	Fentanyl	Cisatracurium
639	65.1	164	24.2	I	36.6	none	NA	NA		NA	NA		NA	NA		NA	NA		NA	NA	NA	NA	NA	NA		Gynecology	Elective	GA	325	240	1	30	35.8	Nasopharynx	yes	yes	240	no	NA	no	NA	no	NA	no	NA	no	NA	Fentanyl	Succinylcholine
640	48.9	153	20.89	II	36.6	yes	no	NA		no	NA		no	NA		Anemia	no		no	NA	NA	NA	yesw	no		GI	Elective	GA	90	75	0	NA	36.3	Nasopharynx	yes	yes	100	no	NA	no	NA	no	NA	no	NA	no	NA	Fentanyl	Succinylcholine
641	61	160	23.83	II	36.6	yes	no	NA		no	NA		no	NA		no	no		no	NA	NA	NA	no	yes	Allergy	GI	Elective	GA	90	70	0	NA	36.3	Nasopharynx	yes	yes	150	no	NA	no	NA	no	NA	yes	1	no	NA	Fentanyl	Rocuronium
642	62.7	158	25.12	I	36.7	none	NA	NA		NA	NA		NA	NA		NA	NA		NA	NA	NA	NA	NA	NA		GI	Elective	GA	65	45	0	NA	36.4	Nasopharynx	yes	yes	150	no	NA	no	NA	no	NA	yes	1	no	NA	Fentanyl	Cisatracurium
643	55.5	153	23.71	II	36.6	yes	no	NA		no	NA		no	NA		Anemia	no		no	NA	NA	NA	no	no		GI	Elective	GA	75	55	1	15	35.9	Nasopharynx	yes	yes	130	no	NA	no	NA	no	NA	no	NA	no	NA	Fentanyl	Succinylcholine
644	47	153	20.08	II	36.7	yes	no	NA		no	NA		no	NA		Anemia	no		no	NA	NA	NA	no	no		Gynecology	Elective	GA	195	160	0	NA	36.7	Nasopharynx	yes	yes	100	no	NA	no	NA	no	NA	no	NA	no	NA	Fentanyl	Rocuronium
645	61.3	162	23.36	II	36.7	yes	HTN	NA		no	NA		no	NA		no	no		yes	yes	no	no	yesw	no		GI	Elective	GA	510	450	0	NA	36.3	Nasopharynx	yes	yes	70	no	NA	no	NA	no	NA	no	NA	no	NA	Fentanyl	Succinylcholine
646	78.2	169	27.38	II	36.5	yes	HTN	NA		no	NA		no	NA		no	yes	CA Prostate	no	NA	NA	NA	yesw	no		GI	Elective	GA	325	300	1	120	35.7	Nasopharynx	yes	yes	150	no	NA	no	NA	no	NA	no	NA	no	NA	Fentanyl	Succinylcholine
647	70	165	25.71	II	35.7	yes	HTN	other CVS	IHD,Bradycardia	no	NA		no	NA		Anemia	no		yes	yes	no	no	yesw	no		GI	Elective	GA	175	165	1	75	35.6	Esophageal	yes	yes	160	no	NA	no	NA	no	NA	no	NA	no	NA	Fentanyl	Cisatracurium
648	80	156	32.87	II	36.5	yes	no	NA		no	NA		no	NA		Anemia	yes	CA Breast	no	NA	NA	NA	no	yes	Allergy	Gynecology	Elective	GA	180	130	1	15	35.8	Nasopharynx	yes	yes	120	no	NA	no	NA	no	NA	yes	2	no	NA	Fentanyl	Rocuronium
649	51	168	18.07	III	36.4	yes	no	NA		no	NA		no	NA		no	yes	CA Colon	yes	yes	no	no	no	no		GI	Elective	GA	135	95	1	105	35.2	Nasopharynx	yes	yes	120	no	NA	no	NA	no	NA	no	NA	no	NA	Fentanyl	Succinylcholine
650	73	166	26.49	II	36.6	yes	HTN	NA		no	NA		no	NA		no	yes	CA Prostate	no	NA	NA	NA	yesw	no		GU	Elective	GA	265	215	0	NA	36	Nasopharynx	yes	yes	200	no	NA	no	NA	no	NA	no	NA	no	NA	Fentanyl	Succinylcholine
651	80	169	28.01	II	36.3	yes	no	NA		no	NA		no	NA		no	no		no	NA	NA	NA	no	yes	hepatitis,cirhhosis	GI	Elective	GA	160	130	1	75	35.5	Tympanic mb.	yes	yes	200	no	NA	no	NA	no	NA	no	NA	no	NA	Fentanyl	Succinylcholine
652	66.2	168	23.46	II	37	yes	HTN	NA		no	NA		no	NA		no	no		no	NA	NA	NA	no	no		GI	Elective	GA	375	330	1	105	35.6	Nasopharynx	yes	yes	140	no	NA	no	NA	no	NA	no	NA	no	NA	Fentanyl	Succinylcholine
653	58	152	25.1	II	36.7	yes	HTN	other CVS	AV block	no	NA		no	NA		Anemia	yes	CA Breast,colon	yes	yes	no	no	yesw	no		GI	Elective	GA	375	305	1	180	35.8	Nasopharynx	yes	yes	150	no	NA	no	NA	no	NA	no	NA	no	NA	Fentanyl	Cisatracurium
654	68	167	24.38	II	37.2	yes	no	NA		other	NA	Bronchiactesis	no	NA		no	yes	CA Colon	no	NA	NA	NA	no	no		GI	Elective	GA	375	330	1	60	35.7	Nasopharynx	yes	yes	180	no	NA	no	NA	no	NA	no	NA	no	NA	Fentanyl	Succinylcholine
655	90	178	28.41	II	36.7	yes	HTN	NA		no	NA		no	NA		no	no		yes	yes	no	no	yesw	no		GI	Elective	GA	210	170	0	NA	36	Nasopharynx	yes	yes	140	no	NA	no	NA	no	NA	no	NA	no	NA	Fentanyl	Cisatracurium
656	73.9	160	28.87	II	36.9	yes	no	NA		no	NA		no	NA		no	no		no	NA	NA	NA	no	no		Gynecology	Elective	GA	120	65	0	NA	36.3	Nasopharynx	yes	yes	170	no	NA	no	NA	no	NA	no	NA	no	NA	Fentanyl	Rocuronium
657	47.5	157	19.27	II	37.1	yes	no	NA		no	NA		no	NA		no	yes	CA Rectum	no	NA	NA	NA	no	no		GI	Elective	GA	425	375	0	NA	36.3	Nasopharynx	yes	yes	130	no	NA	no	NA	no	NA	no	NA	no	NA	Fentanyl	Cisatracurium
658	65.2	151	28.6	II	36.6	yes	no	NA		no	NA		no	NA		no	no		no	NA	NA	NA	no	yes	abnormal LFT	GI	Elective	GA	195	165	0	NA	36	Nasopharynx	yes	yes	160	no	NA	no	NA	no	NA	no	NA	no	NA	Fentanyl	Cisatracurium
659	55.4	161	21.37	II	36.7	yes	HTN	NA		no	NA		no	NA		no	no		no	NA	NA	NA	no	yes	primary aldosteronism	others	Elective	GA	130	90	0	NA	36.1	Nasopharynx	yes	yes	150	no	NA	no	NA	no	NA	no	NA	no	NA	Fentanyl	Succinylcholine
660	66.2	165	24.32	II	36.8	yes	HTN	NA		no	NA		no	NA		no	no		yes	yes	no	no	yesw	no		GI	Elective	GA	105	85	0	NA	36.2	Nasopharynx	yes	yes	120	no	NA	no	NA	no	NA	no	NA	no	NA	Fentanyl	Cisatracurium
661	84	150	37.33	III	36.8	yes	HTN	NA		no	NA		no	NA		no	no		no	NA	NA	NA	yesw	no		Gynecology	Elective	GA	315	275	0	NA	36	Nasopharynx	yes	yes	120	no	NA	no	NA	no	NA	no	NA	no	NA	Fentanyl	Succinylcholine
662	53.5	153	22.85	II	36.9	yes	no	NA		no	NA		no	NA		Anemia	no		no	NA	NA	NA	no	no		GI	Elective	GA	200	170	1	30	35.9	Nasopharynx	yes	yes	160	no	NA	no	NA	no	NA	no	NA	no	NA	Fentanyl	Succinylcholine
663	67	172	22.65	II	36.2	none	NA	NA		NA	NA		NA	NA		NA	NA		NA	NA	NA	NA	NA	NA		Gynecology	Elective	GA	80	60	0	NA	36.6	Nasopharynx	yes	yes	200	no	NA	no	NA	no	NA	no	NA	no	NA	Fentanyl	Succinylcholine
664	158	170	54.67	III	36.6	yes	HTN	NA		OSA	NA		no	NA		no	no		yes	yes	no	no	yesw	no		GI	Elective	GA	245	200	1	60	35.3	Rectal	yes	yes	300	no	NA	no	NA	no	NA	no	NA	yes	116	Fentanyl	Succinylcholine
665	71.9	175	23.48	II	36.6	yes	no	NA		no	NA		no	NA		Anemia	yes	CA Colon	no	NA	NA	NA	no	no		GI	Elective	GA	265	210	0	NA	36	Nasopharynx	yes	yes	200	no	NA	no	NA	no	NA	no	NA	no	NA	both	Cisatracurium
666	83.5	161	32.21	II	36.2	yes	no	NA		no	NA		no	NA		no	no		no	NA	NA	NA	no	no		GI	Elective	GA	255	230	0	NA	36	Nasopharynx	yes	yes	130	no	NA	no	NA	no	NA	no	NA	no	NA	both	Cisatracurium
667	96.4	173	32.21	II	36.6	yes	HTN	other CVS	AV block,bradycardia	no	NA		no	NA		Anemia	no		no	NA	NA	NA	yesw	no		GI	Elective	GA	135	125	0	NA	37.5	Nasopharynx	yes	yes	120	no	NA	no	NA	no	NA	no	NA	no	NA	Fentanyl	Succinylcholine
668	70.5	170	24.39	II	36.4	yes	no	NA		no	NA		no	NA		no	yes	CA Rectum	yes	yes	no	no	no	no		GI	Elective	GA	455	410	1	90	35.8	Nasopharynx	yes	yes	200	no	NA	no	NA	no	NA	no	NA	no	NA	both	Rocuronium
669	80.9	175	26.42	II	36.9	yes	no	NA		no	NA		no	NA		no	yes	CA Bladder	yes	yes	no	no	no	no		GU	Elective	GA	660	590	0	NA	36.8	Nasopharynx	yes	yes	80	no	NA	no	NA	no	NA	no	NA	no	NA	Fentanyl	Cisatracurium
670	61.5	161.5	23.58	II	37.3	yes	no	NA		no	NA		no	NA		Anemia	yes	SCCA Cervix	no	NA	NA	NA	no	no		Gynecology	Elective	GA	195	165	0	NA	37.4	Nasopharynx	yes	yes	230	no	NA	no	NA	no	NA	yes	1	no	NA	Fentanyl	Cisatracurium
671	64.4	147	29.8	II	36.8	yes	no	NA		no	NA		no	NA		no	no		no	NA	NA	NA	yesw	yes	graves disease	GI	Elective	GA	175	145	1	15	35.7	Nasopharynx	yes	yes	300	no	NA	no	NA	no	NA	no	NA	no	NA	Fentanyl	Cisatracurium
672	48	165	17.63	I	36.6	none	NA	NA		NA	NA		NA	NA		NA	NA		NA	NA	NA	NA	NA	NA		GI	Elective	GA	185	155	0	NA	36.2	Esophageal	yes	yes	140	no	NA	no	NA	no	NA	no	NA	no	NA	Fentanyl	Cisatracurium
673	70	170	24.22	II	36.9	yes	no	NA		no	NA		no	NA		Anemia	yes	CA Colon	no	NA	NA	NA	no	no		GI	Elective	GA	465	420	1	150	35.2	Nasopharynx	yes	yes	150	no	NA	no	NA	no	NA	no	NA	no	NA	Fentanyl	Succinylcholine
674	63.3	168	22.43	II	36.6	yes	HTN	NA		no	NA		no	NA		Anemia	no		no	NA	NA	NA	yesw	no		GI	Elective	GA	195	160	1	130	35.5	Nasopharynx	yes	yes	230	no	NA	no	NA	no	NA	no	NA	no	NA	Fentanyl	Cisatracurium
675	62	157	25.15	III	36.8	yes	HTN	other CVS	LVH,Murmur	no	NA		no	NA		Anemia	no		no	NA	NA	NA	no	no		Gynecology	Emergency	GA	140	110	0	NA	36.8	Tympanic mb.	yes	yes	180	no	NA	no	NA	no	NA	no	NA	no	NA	Fentanyl	Cisatracurium
676	47	160	18.36	I	36.8	none	NA	NA		NA	NA		NA	NA		NA	NA		NA	NA	NA	NA	NA	NA		GI	Elective	GA	120	90	0	NA	36.1	Nasopharynx	yes	yes	150	no	NA	no	NA	no	NA	no	NA	no	NA	Fentanyl	Cisatracurium
677	74.7	155	31.09	II	36.8	yes	no	NA		no	NA		no	NA		no	no		no	NA	NA	NA	no	no		GI	Elective	GA	355	315	0	NA	36.1	Nasopharynx	yes	yes	200	no	NA	no	NA	no	NA	no	NA	no	NA	Fentanyl	Cisatracurium
678	72	172	24.34	II	37.8	yes	other CVS	NA	tachycardia	no	NA		no	NA		no	no		no	NA	NA	NA	no	no		GI	Emergency	GA	115	85	0	NA	36.4	Nasopharynx	yes	yes	190	no	NA	no	NA	no	NA	no	NA	no	NA	Morphine	Succinylcholine
679	68.2	161	26.31	II	37	yes	HTN	NA		no	NA		no	NA		no	yes	CA Caecum	yes	yes	no	no	yesw	no		GI	Elective	GA	460	410	0	NA	36.5	Nasopharynx	yes	yes	80	no	NA	no	NA	no	NA	no	NA	no	NA	Fentanyl	Succinylcholine
680	77.7	177.5	24.66	I	36.8	none	NA	NA		NA	NA		NA	NA		NA	NA		NA	NA	NA	NA	NA	NA		GI	Elective	GA	130	105	1	75	35	Nasopharynx	yes	yes	200	no	NA	no	NA	no	NA	no	NA	no	NA	Fentanyl	Succinylcholine
681	63.2	170	21.87	II	36.2	yes	HTN	other CVS	Prolonged QT	no	NA		no	NA		no	no		no	NA	NA	NA	yesw	no		GI	Elective	GA	150	120	1	15	35.8	Nasopharynx	yes	yes	200	no	NA	no	NA	no	NA	no	NA	no	NA	Fentanyl	Rocuronium
682	57.2	163	21.53	I	36.7	none	NA	NA		NA	NA		NA	NA		NA	NA		NA	NA	NA	NA	NA	NA		GI	Elective	GA	170	150	1	60	35.9	Nasopharynx	yes	yes	150	no	NA	no	NA	no	NA	no	NA	no	NA	Fentanyl	Cisatracurium
683	64	162	24.39	III	36.7	yes	HTN	NA		Asthma	NA		no	NA		Anemia	no		no	NA	NA	NA	no	no		GI	Emergency	GA	295	265	0	NA	36.2	Nasopharynx	yes	yes	80	no	NA	no	NA	no	NA	no	NA	no	NA	Fentanyl	Succinylcholine
684	58.5	160	22.85	II	36.1	yes	no	NA		no	NA		no	NA		no	no		no	NA	NA	NA	no	yes	mild renal insufficiency	GI	Elective	GA	170	145	1	75	35.3	Nasopharynx	yes	yes	150	no	NA	no	NA	no	NA	no	NA	no	NA	Fentanyl	Cisatracurium
685	42	150	18.67	II	36.6	yes	HTN	NA		no	NA		no	NA		no	no		no	NA	NA	NA	yesw	no		GI	Elective	GA	65	50	0	NA	36.1	Nasopharynx	yes	yes	70	no	NA	no	NA	no	NA	no	NA	no	NA	Fentanyl	Cisatracurium
686	51.1	160	19.96	III	36.3	yes	no	NA		no	NA		Epilepsy	NA		Anemia	no		no	NA	NA	NA	yesw	no		Gynecology	Emergency	GA	105	65	0	NA	36.6	Nasopharynx	yes	yes	150	no	NA	no	NA	no	NA	no	NA	no	NA	Fentanyl	Succinylcholine
687	49	168	17.36	II	37.2	yes	no	NA		no	NA		no	NA		Anemia	no		no	NA	NA	NA	no	yes	SLE	Gynecology	Elective	GA	115	95	1	45	35.9	Nasopharynx	yes	yes	130	no	NA	no	NA	no	NA	yes	1.5	no	NA	Morphine	Rocuronium
688	51	145	24.26	III	37	yes	no	NA		no	NA		no	NA		Anemia	no		no	NA	NA	NA	no	no		GI	Emergency	GA	65	40	0	NA	36.9	Nasopharynx	yes	yes	130	no	NA	no	NA	no	NA	no	NA	no	NA	Fentanyl	Succinylcholine
689	57.1	176	18.43	III	36.1	yes	HTN	NA		no	NA		no	NA		no	no		no	NA	NA	NA	no	no		GI	Elective	GA	240	195	1	60	35.9	Nasopharynx	yes	yes	150	no	NA	no	NA	no	NA	no	NA	no	NA	Fentanyl	Succinylcholine
690	68	163	25.59	II	36.3	yes	HTN	NA		no	NA		no	NA		no	no		no	NA	NA	NA	no	no		GI	Elective	GA	175	130	1	15	36	Nasopharynx	yes	yes	150	no	NA	no	NA	no	NA	no	NA	no	NA	Morphine	Cisatracurium
691	90	155	37.46	II	36.4	yes	HTN	NA		Asthma	OSA		no	NA		no	no		no	NA	NA	NA	yesw	yes	primary hyperaldosteronism	others	Elective	GA	135	100	0	NA	36.3	Nasopharynx	yes	yes	150	no	NA	no	NA	no	NA	no	NA	no	NA	Fentanyl	Succinylcholine
692	78.7	163	29.62	III	36.7	yes	HTN	NA		no	NA		no	NA		no	no		no	NA	NA	NA	yesw	no		GI	Elective	GA	265	240	0	NA	36	Nasopharynx	yes	yes	120	no	NA	no	NA	no	NA	no	NA	no	NA	both	Cisatracurium
693	76.7	152	33.2	II	36.9	yes	no	NA		no	NA		no	NA		no	no		no	NA	NA	NA	yesw	no		Gynecology	Elective	GA	140	115	0	NA	36	Nasopharynx	yes	yes	180	no	NA	no	NA	no	NA	no	NA	no	NA	Fentanyl	Succinylcholine
694	116	167	41.59	III	37	yes	no	NA		no	NA		no	NA		no	no		no	NA	NA	NA	no	no		Gynecology	Elective	GA	103	63	0	NA	36.4	Nasopharynx	yes	yes	200	no	NA	no	NA	no	NA	no	NA	no	NA	Fentanyl	Cisatracurium
695	53.5	159	21.16	II	37	yes	HTN	NA		no	NA		no	NA		no	yes	HCC	yes	yes	no	no	yesw	no		GI	Elective	GA	490	435	>2	120	35.7	Tympanic mb.	yes	yes	40	no	NA	no	NA	no	NA	no	NA	no	NA	Fentanyl	Cisatracurium
696	75.8	166	27.51	II	36.5	yes	HTN	NA		no	NA		no	NA		Anemia	no		yes	yes	no	no	yesw	no		GI	Elective	GA	290	240	0	NA	36.5	Nasopharynx	yes	yes	60	no	NA	no	NA	no	NA	no	NA	no	NA	Fentanyl	Cisatracurium
697	53.4	155	22.23	II	37.3	none	NA	NA		NA	NA		NA	NA		NA	NA		NA	NA	NA	NA	NA	NA		Gynecology	Elective	GA	360	330	0	NA	36.4	Nasopharynx	yes	yes	130	no	NA	no	NA	no	NA	no	NA	no	NA	Fentanyl	Succinylcholine
698	72.5	167	26	II	36.6	yes	HTN	NA		no	NA		no	NA		no	no		no	NA	NA	NA	yesw	no		GI	Elective	GA	155	120	0	NA	36.1	Nasopharynx	yes	yes	200	no	NA	no	NA	no	NA	no	NA	no	NA	Fentanyl	Cisatracurium
699	57.4	156	23.59	II	36.6	yes	no	NA		no	NA		no	NA		Anemia	no		no	NA	NA	NA	no	no		GI	Elective	GA	185	150	0	NA	36	Nasopharynx	yes	yes	200	no	NA	no	NA	no	NA	no	NA	no	NA	Fentanyl	Cisatracurium
700	127	165	46.65	III	36.8	yes	HTN	other CVS	cardiomegaly	OSA	NA		no	NA		no	no		no	NA	NA	NA	yesw	no		GI	Elective	GA	335	270	2	75	35.7	Tympanic mb.	yes	yes	250	no	NA	no	NA	no	NA	no	NA	no	NA	Fentanyl	Succinylcholine
701	82.4	165	30.27	II	36.8	yes	HTN	NA		no	NA		no	NA		Anemia	no		yes	yes	no	no	yesw	no		GU	Elective	GA	240	170	1	60	35.8	Nasopharynx	yes	yes	250	no	NA	no	NA	no	NA	yes	1	no	NA	Fentanyl	Cisatracurium
702	78.1	160	30.51	II	36.7	yes	HTN	other CVS	tachycardia	no	NA		no	NA		Anemia	no		yes	yes	no	no	yesw	no		Gynecology	Elective	GA	200	160	0	NA	36.1	Nasopharynx	yes	yes	110	no	NA	no	NA	no	NA	no	NA	no	NA	Fentanyl	Succinylcholine
703	62	161	23.92	II	36.8	yes	no	NA		no	NA		no	NA		Anemia	yes	HCC	no	NA	NA	NA	no	no		GI	Elective	GA	205	180	1	120	35.4	Nasopharynx	yes	yes	300	no	NA	no	NA	no	NA	no	NA	no	NA	Fentanyl	Cisatracurium
704	63.8	165	23.43	II	36.6	yes	other CVS	NA	MR,AV Block	no	NA		other	NA	spinal stenosis	no	yes	CA Sigmoid colon	no	NA	NA	NA	no	no		GI	Elective	GA	300	250	1	30	35.9	Nasopharynx	yes	yes	100	no	NA	no	NA	no	NA	no	NA	no	NA	Fentanyl	Cisatracurium
705	48	150	21.33	II	36.7	yes	HTN	NA		no	NA		no	NA		Anemia	yes	Ovarain tumor	yes	yes	no	no	no	no		Gynecology	Elective	GA	165	130	1	30	35.9	Nasopharynx	yes	yes	80	no	NA	no	NA	no	NA	no	NA	no	NA	Fentanyl	Succinylcholine
706	45	150	20	II	36.6	yes	no	NA		other	NA	Allergic rhinitis	no	NA		Anemia	no		no	NA	NA	NA	no	no		GI	Elective	GA	105	75	1	75	35.8	Nasopharynx	yes	yes	140	no	NA	no	NA	no	NA	no	NA	no	NA	Fentanyl	Cisatracurium
707	69.8	172	23.59	II	36.8	yes	no	NA		other	NA	Allergic rhinitis	no	NA		no	no		no	NA	NA	NA	no	no		GI	Elective	GA	80	65	0	NA	36.1	Nasopharynx	yes	yes	170	no	NA	no	NA	no	NA	no	NA	no	NA	Fentanyl	Cisatracurium
708	45	147	20.82	III	36.1	yes	HTN	NA		no	NA		no	NA		Anemia	yes	CA colon	no	NA	NA	NA	no	yes	SLE	GI	Elective	GA	190	130	0	NA	36.4	Nasopharynx	yes	yes	120	no	NA	no	NA	no	NA	no	NA	no	NA	Fentanyl	Succinylcholine
709	77.2	159	30.54	II	36.5	yes	HTN	other CVS	PVC	no	NA		no	NA		no	yes	CA Corpus	no	NA	NA	NA	yesw	no		Gynecology	Elective	GA	260	225	0	NA	36.5	Nasopharynx	yes	yes	200	no	NA	no	NA	no	NA	no	NA	no	NA	Fentanyl	Succinylcholine
710	96	168	34.01	III	37	yes	other CVS	NA	bradycardia	OSA	NA		other	NA	bells palsy,migrane	Anemia	no		no	NA	NA	NA	yesw	no		GI	Elective	GA	220	150	0	NA	36.2	Tympanic mb.	yes	yes	250	no	NA	no	NA	no	NA	no	NA	no	NA	Fentanyl	Succinylcholine
711	155	160	60.55	III	36.8	yes	HTN	other CVS	cardiomegaly	OSA	NA		no	NA		no	no		yes	yes	no	no	no	no		GI	Elective	GA	220	150	0	NA	36.8	Tympanic mb.	yes	yes	300	no	NA	no	NA	no	NA	no	NA	no	NA	Fentanyl	Succinylcholine
712	67	162	25.53	I	36.5	none	NA	NA		NA	NA		NA	NA		NA	NA		NA	NA	NA	NA	NA	NA		GI	Elective	GA	210	185	2	45	35.9	Nasopharynx	yes	yes	170	no	NA	no	NA	no	NA	no	NA	no	NA	both	Cisatracurium
713	67.6	155	28.14	II	37.3	yes	no	NA		no	NA		no	NA		no	no		no	NA	NA	NA	no	no		Gynecology	Elective	GA	90	75	0	NA	36.1	Esophageal	yes	yes	150	no	NA	no	NA	no	NA	no	NA	no	NA	Fentanyl	Cisatracurium
714	55.9	157	22.68	II	36.6	yes	no	NA		other	NA	heavy smoker	other	NA	OCD	no	no		no	NA	NA	NA	no	no		GI	Elective	GA	180	150	1	30	35.7	Nasopharynx	yes	yes	110	no	NA	no	NA	no	NA	no	NA	no	NA	Fentanyl	Cisatracurium
715	53.7	154	22.64	II	36.6	yes	no	NA		no	NA		no	NA		Anemia	no		no	NA	NA	NA	no	no		Gynecology	Elective	GA	285	235	0	NA	36.6	Nasopharynx	yes	yes	160	no	NA	no	NA	no	NA	no	NA	no	NA	Fentanyl	Succinylcholine
716	45	145	21.4	I	36.5	yes	no	NA		no	NA		no	NA		no	yes	CA Rectum	no	NA	NA	NA	no	no		GI	Elective	GA	530	450	0	NA	36.2	Nasopharynx	yes	yes	130	no	NA	no	NA	no	NA	no	NA	no	NA	Morphine	Succinylcholine
717	57	162	21.72	I	36.6	none	NA	NA		NA	NA		NA	NA		NA	NA		NA	NA	NA	NA	NA	NA		Gynecology	Elective	GA	165	150	1	105	35.4	Nasopharynx	yes	yes	130	no	NA	no	NA	no	NA	no	NA	no	NA	both	Cisatracurium
718	77	150	34.22	III	37.2	yes	other CVS	NA	IHD,Cardiomegaly	Asthma	NA		no	NA		Anemia	no		yes	yes	no	no	no	no		GI	Emergency	GA	130	100	0	NA	36.6	Nasopharynx	yes	yes	70	no	NA	no	NA	no	NA	yes	1	no	NA	Fentanyl	Succinylcholine
719	83.6	170	28.93	II	36.6	yes	no	NA		no	NA		no	NA		no	no		yes	no	no	yes	no	no		GI	Elective	GA	85	70	0	NA	36	Nasopharynx	yes	yes	200	no	NA	no	NA	no	NA	no	NA	no	NA	Fentanyl	Cisatracurium
720	68	156	27.94	II	36.7	yes	no	NA		no	NA		no	NA		no	no		no	NA	NA	NA	no	no		Gynecology	Elective	GA	155	130	0	NA	36.1	Nasopharynx	yes	yes	150	no	NA	no	NA	no	NA	no	NA	no	NA	Fentanyl	Succinylcholine
721	43.8	158.5	17.43	II	36.1	yes	HTN	other CVS	bradycardia	no	NA		CVA	NA		no	no		no	NA	NA	NA	no	no		GI	Elective	GA	125	75	0	NA	36.1	Nasopharynx	yes	yes	60	no	NA	no	NA	no	NA	no	NA	no	NA	Fentanyl	Cisatracurium
722	127	168	45	III	37.6	yes	HTN	NA		OSA	NA		no	NA		no	no		no	NA	NA	NA	no	no		GI	Elective	GA	190	120	0	NA	36	Tympanic mb.	yes	yes	250	no	NA	no	NA	no	NA	no	NA	no	NA	Fentanyl	Succinylcholine
723	110	165.5	40.16	III	37.2	yes	no	NA		no	NA		no	NA		no	no		no	NA	NA	NA	no	yes	duodenitis	GI	Elective	GA	210	165	0	NA	36.1	Tympanic mb.	yes	yes	250	no	NA	no	NA	no	NA	no	NA	no	NA	Fentanyl	Succinylcholine
724	57.4	160	22.42	II	36.8	yes	no	NA		no	NA		no	NA		no	yes	CA Breast	no	NA	NA	NA	no	no		Gynecology	Elective	GA	190	135	0	NA	36	Nasopharynx	yes	yes	200	no	NA	no	NA	no	NA	no	NA	no	NA	both	Cisatracurium
725	71	172	24	II	36.3	yes	other CVS	NA	bradycardia	no	NA		no	NA		no	no		no	NA	NA	NA	no	yes	GERD	GI	Elective	GA	155	135	1	60	35.2	Nasopharynx	yes	yes	200	no	NA	no	NA	no	NA	no	NA	no	NA	both	Rocuronium
726	46.4	156	19.07	II	36.6	yes	no	NA		no	NA		no	NA		Anemia	no		no	NA	NA	NA	no	no		Gynecology	Elective	GA	75	45	0	NA	36.3	Nasopharynx	yes	yes	130	no	NA	no	NA	no	NA	no	NA	no	NA	Fentanyl	Cisatracurium
727	53.9	156	22.15	I	36.9	none	NA	NA		NA	NA		NA	NA		NA	NA		NA	NA	NA	NA	NA	NA		Gynecology	Elective	GA	375	350	0	NA	36.3	Nasopharynx	yes	yes	120	no	NA	no	NA	no	NA	no	NA	no	NA	Fentanyl	Succinylcholine
728	150	180	46.3	III	36.6	yes	other CVS	NA		OSA	NA		no	NA		no	no		no	NA	NA	NA	yesw	no		GI	Elective	GA	260	210	1	30	35.5	Tympanic mb.	yes	yes	220	no	NA	no	NA	no	NA	yes	1.5	no	NA	Fentanyl	Succinylcholine
729	71.5	159	28.28	II	37	none	NA	NA		NA	NA		NA	NA		NA	NA		NA	NA	NA	NA	NA	NA		Gynecology	Elective	GA	130	105	0	NA	36.4	Nasopharynx	yes	yes	120	no	NA	no	NA	no	NA	no	NA	no	NA	Fentanyl	Cisatracurium
730	64.3	165	23.62	II	36.7	yes	HTN	NA		no	NA		Epilepsy	NA		no	no		yes	no	yes	no	no	no		GI	Elective	GA	165	120	0	NA	36.2	Nasopharynx	yes	yes	280	no	NA	no	NA	no	NA	no	NA	no	NA	Fentanyl	Rocuronium
731	52.3	148	23.88	II	36.9	yes	no	NA		other	NA	Allergic rhinitis	no	NA		no	no		no	NA	NA	NA	yesw	no		Gynecology	Elective	GA	120	110	0	NA	36.1	Esophageal	yes	yes	140	no	NA	no	NA	no	NA	no	NA	no	NA	Fentanyl	Succinylcholine
732	108	156	44.38	III	37	yes	no	NA		OSA	NA		no	NA		Anemia	no		yes	yes	no	no	yesw	no		GI	Elective	GA	430	360	0	NA	36.1	Nasopharynx	yes	yes	250	no	NA	no	NA	no	NA	no	NA	no	NA	Fentanyl	Succinylcholine
733	58.4	164	21.71	II	36.6	yes	HTN	NA		no	NA		no	NA		Anemia	no		no	NA	NA	NA	yesw	no		GI	Elective	GA	385	325	1	90	35.8	Nasopharynx	yes	yes	80	no	NA	no	NA	no	NA	no	NA	no	NA	Fentanyl	Cisatracurium
734	46.6	140	23.78	II	36.6	yes	HTN	NA		no	NA		no	NA		Anemia	no		no	NA	NA	NA	yesw	no		GI	Elective	GA	215	140	0	NA	36.2	Nasopharynx	yes	yes	100	no	NA	no	NA	no	NA	no	NA	no	NA	Fentanyl	Succinylcholine
735	66	150	29.33	II	36.8	yes	HTN	NA		no	NA		other	NA		no	no		no	NA	NA	NA	no	yes	SLE	Gynecology	Elective	GA	85	55	0	NA	36.5	Nasopharynx	yes	yes	200	no	NA	no	NA	no	NA	no	NA	no	NA	Fentanyl	Cisatracurium
736	65	150	28.89	II	36.8	yes	HTN	other CVS	cardiomegaly	no	NA		no	NA		Anemia	no		no	NA	NA	NA	yesw	no		GI	Elective	GA	110	90	1	60	35.9	Nasopharynx	yes	yes	150	no	NA	no	NA	no	NA	no	NA	no	NA	Fentanyl	Succinylcholine
737	66	162	25.15	II	37.3	yes	no	NA		no	NA		no	NA		no	yes	CA ovary	no	NA	NA	NA	no	yes	Allergy	Gynecology	Elective	GA	240	160	0	NA	36.7	Nasopharynx	yes	yes	200	no	NA	no	NA	no	NA	no	NA	no	NA	Fentanyl	Succinylcholine
738	68	158	27.24	II	36.5	none	NA	NA		NA	NA		NA	NA		NA	NA		NA	NA	NA	NA	NA	NA		GI	Elective	GA	85	60	0	NA	36.5	Esophageal	yes	yes	150	no	NA	no	NA	no	NA	no	NA	no	NA	both	Cisatracurium
739	84.3	179	26.31	II	37.6	yes	no	NA		no	NA		no	NA		Anemia	yes	CA Rectum	no	NA	NA	NA	no	no		GI	Elective	GA	420	360	1	90	35.7	Nasopharynx	yes	yes	200	no	NA	no	NA	no	NA	no	NA	no	NA	both	Cisatracurium
740	59	158	23.63	II	36.6	yes	no	NA		other	NA	Allergic rhinitis	no	NA		Anemia	yes	Intramural myoma	no	NA	NA	NA	no	no		Gynecology	Elective	GA	175	125	0	NA	36	Nasopharynx	yes	yes	200	no	NA	no	NA	no	NA	no	NA	no	NA	Fentanyl	Cisatracurium
741	48.2	165	17.7	II	36.8	yes	HTN	NA		no	NA		no	NA		Anemia	yes	CA Rectum	no	NA	NA	NA	yesw	no		GI	Elective	GA	650	505	1	120	35	Nasopharynx	yes	yes	70	no	NA	no	NA	no	NA	no	NA	no	NA	Fentanyl	Rocuronium
742	60.5	147	28	II	36.3	yes	HTN	NA		no	NA		no	NA		no	no		no	NA	NA	NA	no	no		GI	Elective	GA	85	55	0	NA	36.7	Nasopharynx	yes	yes	170	no	NA	no	NA	no	NA	no	NA	no	NA	Fentanyl	Cisatracurium
743	60	163	22.58	III	37.3	yes	HTN	NA		no	NA		no	NA		Anemia	no		yes	yes	no	no	yesw	no		GI	Elective	GA	135	105	0	NA	36.3	Nasopharynx	yes	yes	100	no	NA	no	NA	no	NA	no	NA	no	NA	Fentanyl	Succinylcholine
744	62	154	26.14	II	36.6	yes	no	NA		no	NA		no	NA		no	no		no	NA	NA	NA	yesw	no		Gynecology	Elective	GA	135	90	0	NA	36.4	Nasopharynx	yes	yes	120	no	NA	no	NA	no	NA	no	NA	no	NA	Fentanyl	Succinylcholine
745	58.6	160	22.89	II	37	yes	no	NA		no	NA		no	NA		Anemia	no		no	NA	NA	NA	no	no		Gynecology	Emergency	GA	170	135	1	165	34.4	Nasopharynx	yes	yes	200	no	NA	no	NA	no	NA	no	NA	no	NA	Fentanyl	Succinylcholine
746	66	165	24.24	II	36.9	yes	other CVS	NA	Bradycardia	no	NA		no	NA		Thrombocytopenia	yes	CA Prostate	no	NA	NA	NA	no	no		GI	Elective	GA	400	345	1	45	35.2	Nasopharynx	yes	yes	110	no	NA	no	NA	no	NA	no	NA	no	NA	Fentanyl	Cisatracurium
747	75.9	158	30.4	II	37	yes	no	NA		no	NA		no	NA		no	no		no	NA	NA	NA	no	yes	Allergy	Gynecology	Elective	GA	195	165	0	NA	36.1	Nasopharynx	yes	yes	200	no	NA	no	NA	no	NA	no	NA	no	NA	Fentanyl	Succinylcholine
748	78	160	30.47	II	36.9	yes	HTN	other CVS	bradycardia	no	NA		no	NA		Anemia	no		yes	yes	no	no	no	no		GI	Elective	GA	180	145	1	45	35.5	Nasopharynx	yes	yes	120	no	NA	no	NA	no	NA	no	NA	no	NA	Fentanyl	Cisatracurium
749	75.4	178	23.8	I	36.9	none	NA	NA		NA	NA		NA	NA		NA	NA		NA	NA	NA	NA	NA	NA		GU	Elective	GA	90	85	1	30	35.9	Nasopharynx	yes	yes	170	no	NA	no	NA	no	NA	no	NA	no	NA	Fentanyl	Succinylcholine
750	80	160	31.25	III	36.6	yes	HTN	NA		OSA	NA		no	NA		no	no		yes	yes	no	no	yesw	no		GI	Emergency	GA	170	125	0	NA	37	Nasopharynx	yes	yes	200	no	NA	no	NA	no	NA	no	NA	no	NA	Fentanyl	Succinylcholine
751	60	157	24.34	II	36.5	none	NA	NA		NA	NA		NA	NA		NA	NA		NA	NA	NA	NA	NA	NA		others	Elective	GA	250	205	0	NA	36.3	Nasopharynx	yes	yes	390	no	NA	no	NA	no	NA	no	NA	no	NA	Fentanyl	Cisatracurium
752	60	168	21.26	III	37	yes	no	NA		no	NA		no	NA		no	no		yes	yes	no	no	yesw	no		GI	Elective	GA	310	255	0	NA	36	Nasopharynx	yes	yes	150	no	NA	no	NA	no	NA	no	NA	no	NA	Fentanyl	Succinylcholine
753	44	150	19.56	III	36.7	yes	HTN	NA		no	NA		no	NA		no	no		no	NA	NA	NA	no	no		GI	Elective	GA	330	290	0	NA	36.1	Nasopharynx	yes	yes	100	no	NA	no	NA	no	NA	no	NA	no	NA	Fentanyl	Succinylcholine
754	62	168	21.97	III	36.8	yes	other CVS	NA		no	NA		no	NA		Anemia	no		yes	yes	no	no	yesw	no		GI	Elective	GA	130	95	0	NA	36.3	Nasopharynx	yes	yes	200	no	NA	no	NA	no	NA	no	NA	no	NA	Fentanyl	Succinylcholine
755	61	162	23.24	II	36.9	none	NA	NA		NA	NA		NA	NA		NA	NA		NA	NA	NA	NA	NA	NA		Gynecology	Elective	GA	125	85	0	NA	36.3	Nasopharynx	yes	yes	130	no	NA	no	NA	no	NA	no	NA	no	NA	both	Succinylcholine
756	66	160	25.78	II	35.9	yes	other CVS	NA		no	NA		no	NA		no	no		no	NA	NA	NA	yesw	no		GI	Elective	GA	130	90	0	NA	36	Nasopharynx	yes	yes	250	no	NA	no	NA	no	NA	yes	2	no	NA	Fentanyl	Cisatracurium
757	65.8	155	27.39	II	36.3	yes	HTN	other CVS	CAD,SVT	no	NA		no	NA		no	no		no	NA	NA	NA	yesw	no		GI	Elective	GA	250	215	0	NA	36.2	Nasopharynx	yes	yes	150	no	NA	no	NA	no	NA	no	NA	no	NA	Fentanyl	Succinylcholine
758	52	160	20.31	II	36.6	yes	no	NA		no	NA		no	NA		Anemia	no		no	NA	NA	NA	no	no		Gynecology	Elective	GA	245	210	1	210	35.6	Nasopharynx	yes	yes	120	no	NA	no	NA	no	NA	no	NA	no	NA	Morphine	Rocuronium
759	62.1	158	24.88	II	36.7	none	NA	NA		NA	NA		NA	NA		NA	NA		NA	NA	NA	NA	NA	NA		GI	Elective	GA	70	55	0	NA	36.7	Esophageal	yes	yes	120	no	NA	no	NA	no	NA	no	NA	no	NA	Morphine	Cisatracurium
760	55.4	153	23.67	II	36.7	yes	no	NA		no	NA		no	NA		no	yes	CA Breast	no	NA	NA	NA	no	no		Gynecology	Elective	GA	135	100	0	NA	36.6	Nasopharynx	yes	yes	140	no	NA	no	NA	no	NA	no	NA	no	NA	Fentanyl	Cisatracurium
761	67.9	165	24.94	II	37	none	NA	NA		NA	NA		NA	NA		NA	NA		NA	NA	NA	NA	NA	NA		GI	Elective	GA	260	215	1	45	35.7	Nasopharynx	yes	yes	150	no	NA	no	NA	no	NA	no	NA	no	NA	both	Cisatracurium
762	55	165	20.2	II	36.6	yes	no	NA		no	NA		no	NA		Anemia	no		no	NA	NA	NA	no	no		others	Elective	GA	165	135	0	NA	36.7	Nasopharynx	yes	yes	100	no	NA	no	NA	no	NA	no	NA	no	NA	Fentanyl	Cisatracurium
763	57	158	22.83	III	36.8	yes	HTN	other CVS	AV Block	no	NA		no	NA		Anemia	yes	CA Descending colon	no	NA	NA	NA	yesw	no		GI	Elective	GA	590	555	1	75	35.8	Nasopharynx	yes	yes	150	no	NA	no	NA	no	NA	yes	2	no	NA	Fentanyl	Cisatracurium
764	66	168	23.38	III	36	yes	HTN	NA		no	NA		no	NA		no	no		no	NA	NA	NA	yesw	no		GI	Emergency	GA	150	105	1	135	35.3	Nasopharynx	yes	yes	100	no	NA	no	NA	no	NA	no	NA	no	NA	Fentanyl	Succinylcholine
765	58	163	21.83	II	37.3	none	NA	NA		NA	NA		NA	NA		NA	NA		NA	NA	NA	NA	NA	NA		Gynecology	Emergency	GA	85	70	0	NA	36.4	Nasopharynx	yes	yes	120	no	NA	no	NA	no	NA	no	NA	no	NA	Morphine	Succinylcholine
766	54.7	147	25.31	II	36.7	yes	other CVS	NA	PVC	no	NA		no	NA		no	no		no	NA	NA	NA	no	no		GI	Elective	GA	90	60	1	30	35.5	Nasopharynx	yes	yes	100	no	NA	no	NA	no	NA	no	NA	no	NA	Fentanyl	Cisatracurium
767	52.5	155	21.85	II	36.6	yes	other CVS	NA	Bradycardia	no	NA		no	NA		no	no		no	NA	NA	NA	yesw	no		Gynecology	Elective	GA	90	65	0	NA	36.4	Nasopharynx	yes	yes	150	no	NA	no	NA	no	NA	no	NA	no	NA	Fentanyl	Cisatracurium
768	63	165	23.14	II	36.7	yes	other CVS	NA	Bradycardia	no	NA		no	NA		no	no		no	NA	NA	NA	no	no		GI	Elective	GA	55	45	0	NA	36.5	Nasopharynx	yes	yes	200	no	NA	no	NA	no	NA	no	NA	no	NA	Fentanyl	Succinylcholine
769	95.5	162	36.39	III	36.8	yes	HTN	NA		OSA	NA		no	NA		no	no		yes	yes	no	no	yesw	no		GI	Elective	GA	385	345	1	225	34	Tympanic mb.	yes	yes	350	no	NA	no	NA	no	NA	no	NA	no	NA	both	Succinylcholine
770	57	158	22.83	II	36.8	yes	HTN	NA		no	NA		no	NA		Anemia	yes	CA Colon	no	NA	NA	NA	yesw	no		GI	Elective	GA	590	555	1	75	35.8	Nasopharynx	yes	yes	150	no	NA	no	NA	no	NA	no	NA	no	NA	Fentanyl	Cisatracurium
771	103	155	42.87	III	36.8	yes	no	NA		Asthma	OSA		no	NA		no	no		no	NA	NA	NA	no	no		GI	Elective	GA	155	105	1	45	35.6	Esophageal	yes	yes	300	no	NA	no	NA	no	NA	no	NA	no	NA	Fentanyl	Succinylcholine
772	48.4	160	18.91	I	36.7	none	NA	NA		NA	NA		NA	NA		NA	NA		NA	NA	NA	NA	NA	NA		Gynecology	Elective	GA	220	170	1	30	35.8	Nasopharynx	yes	yes	150	no	NA	no	NA	no	NA	no	NA	no	NA	Fentanyl	Succinylcholine
773	45	162	17.15	III	36.9	yes	HTN	NA		no	NA		CVA	NA		Anemia	no		yes	yes	no	no	yesw	no		GI	Elective	GA	105	75	0	NA	36.4	Nasopharynx	yes	yes	200	no	NA	no	NA	no	NA	no	NA	no	NA	both	Succinylcholine
774	74.4	169	26.05	III	38.2	yes	HTN	NA		no	NA		no	NA		Coagulopathy	no		no	NA	NA	NA	no	no		GI	Emergency	GA	155	120	0	NA	36.3	Nasopharynx	yes	yes	200	no	NA	no	NA	no	NA	no	NA	no	NA	Fentanyl	Cisatracurium
775	43	157	17.44	II	36.6	yes	other CVS	NA	Bradycardia	no	NA		no	NA		Anemia	no		no	NA	NA	NA	no	no		GI	Elective	GA	60	45	0	NA	36.2	Nasopharynx	yes	yes	100	no	NA	no	NA	no	NA	no	NA	no	NA	Fentanyl	Succinylcholine
776	50	156	20.55	II	36.3	yes	no	NA		no	NA		no	NA		Anemia	yes	CA Colon	no	NA	NA	NA	no	no		GI	Elective	GA	440	380	0	NA	36	Nasopharynx	yes	yes	160	no	NA	no	NA	no	NA	no	NA	no	NA	Fentanyl	Cisatracurium
777	84.1	159	33.27	III	36.4	yes	no	NA		no	NA		no	NA		no	yes	Lt Adrenal adenoma	no	NA	NA	NA	no	yes	Primary hyperaldosteronism	others	Elective	GA	145	75	1	30	35.9	Nasopharynx	yes	yes	200	no	NA	no	NA	no	NA	no	NA	no	NA	Fentanyl	Cisatracurium
778	49	165	18	I	36.4	none	NA	NA		NA	NA		NA	NA		NA	NA		NA	NA	NA	NA	NA	NA		Gynecology	Elective	GA	105	75	0	NA	36	Nasopharynx	yes	yes	100	no	NA	no	NA	no	NA	no	NA	no	NA	Fentanyl	Succinylcholine
779	82	144	39.54	III	36.6	yes	other CVS	NA	Prolonged QT	OSA	NA		no	NA		no	no		yes	yes	no	no	yesw	no		GI	Elective	GA	105	75	0	NA	37.2	Nasopharynx	yes	yes	170	no	NA	no	NA	no	NA	no	NA	no	NA	Fentanyl	Succinylcholine
780	48.4	156	19.89	III	36.1	yes	HTN	NA		no	NA		CVA	NA		Anemia	yes	CA Colon	no	NA	NA	NA	yesw	no		GI	Elective	GA	395	335	2	400	34	Esophageal	yes	yes	250	no	NA	no	NA	no	NA	no	NA	no	NA	both	Cisatracurium
781	49.7	147	23	II	36	none	NA	NA		NA	NA		NA	NA		NA	NA		NA	NA	NA	NA	NA	NA		GI	Elective	GA	190	140	1	130	35.4	Nasopharynx	yes	yes	200	no	NA	no	NA	no	NA	no	NA	no	NA	Fentanyl	Cisatracurium
782	110	160	42.97	III	37.4	yes	no	NA		OSA	NA		no	NA		no	no		no	NA	NA	NA	no	yes	GERD	GI	Elective	GA	605	555	1	15	35.4	Tympanic mb.	yes	yes	230	no	NA	no	NA	no	NA	no	NA	no	NA	Fentanyl	Succinylcholine
783	131	165	48.12	III	37	yes	no	NA		OSA	NA		no	NA		no	no		no	NA	NA	NA	yesw	no		GI	Elective	GA	195	135	0	NA	36.5	Tympanic mb.	yes	yes	400	no	NA	no	NA	no	NA	no	NA	no	NA	Fentanyl	Succinylcholine
784	49	153	20.93	II	37.3	yes	HTN	NA		no	NA		no	NA		Anemia	yes	CA Colon	no	NA	NA	NA	no	no		GI	Elective	GA	295	245	0	NA	36.4	Nasopharynx	yes	yes	200	no	NA	no	NA	no	NA	no	NA	no	NA	both	Succinylcholine
785	61	160	23.83	II	36.5	yes	other CVS	NA	Bradycardia	no	NA		no	NA		no	no		no	NA	NA	NA	no	no		GI	Elective	GA	490	425	0	NA	36.3	Esophageal	yes	yes	180	no	NA	no	NA	no	NA	no	NA	no	NA	both	Succinylcholine
786	126	156	51.78	III	36.6	yes	no	NA		OSA	NA		no	NA		no	no		no	NA	NA	NA	yesw	no		GI	Elective	GA	365	315	0	NA	36.3	Tympanic mb.	yes	yes	350	no	NA	no	NA	no	NA	no	NA	no	NA	Fentanyl	Succinylcholine
787	74	161	28.55	II	36.6	yes	no	NA		no	NA		no	NA		no	no		no	NA	NA	NA	no	no		GI	Elective	GA	235	210	0	NA	37.1	Nasopharynx	yes	yes	150	no	NA	no	NA	no	NA	no	NA	no	NA	Fentanyl	Cisatracurium
788	50	165	18.37	I	36.4	none	NA	NA		NA	NA		NA	NA		NA	NA		NA	NA	NA	NA	NA	NA		GI	Elective	GA	180	130	1	30	35.8	Nasopharynx	yes	yes	100	no	NA	no	NA	no	NA	yes	1	no	NA	Fentanyl	Succinylcholine
789	40	155	16.65	II	36.8	yes	no	NA		no	NA		other	NA	HNP L4-5	no	no		no	NA	NA	NA	no	no		Gynecology	Elective	GA	120	90	1	90	35.7	Nasopharynx	yes	yes	100	no	NA	no	NA	no	NA	no	NA	no	NA	Morphine	Succinylcholine
790	52.2	152	22.59	I	36.9	none	NA	NA		NA	NA		NA	NA		NA	NA		NA	NA	NA	NA	NA	NA		Gynecology	Elective	GA	110	80	0	NA	36.1	Nasopharynx	yes	yes	120	no	NA	no	NA	no	NA	no	NA	no	NA	Fentanyl	Cisatracurium
791	75.7	164	28.15	III	36.3	yes	HTN	NA		no	NA		CVA	NA		Anemia	yes	CA Bladder	yes	yes	no	no	yesw	no		GU	Elective	GA	410	365	0	NA	36.1	Nasopharynx	yes	yes	180	no	NA	no	NA	no	NA	no	NA	no	NA	Fentanyl	Cisatracurium
792	62.3	166	22.61	II	36.6	yes	other CVS	NA	Bradycardia	no	NA		no	NA		Anemia	no		no	NA	NA	NA	no	yes	Allergy	GI	Elective	GA	145	120	1	90	35.4	Nasopharynx	yes	yes	150	no	NA	no	NA	no	NA	no	NA	no	NA	both	Succinylcholine
793	53.9	164	20.04	II	37.1	yes	no	NA		no	NA		no	NA		Anemia	yes	CA Prostate,Colon	yes	yes	no	no	no	no		GI	Elective	GA	630	570	1	60	35.7	Nasopharynx	yes	yes	140	no	NA	no	NA	no	NA	no	NA	no	NA	Fentanyl	Succinylcholine
794	63.8	160	24.92	II	36.9	yes	HTN	NA		no	NA		no	NA		no	no		no	NA	NA	NA	yesw	no		GI	Elective	GA	120	95	0	NA	36.3	Nasopharynx	yes	yes	100	no	NA	no	NA	no	NA	no	NA	no	NA	Fentanyl	Succinylcholine
795	60	168	21.26	III	36.4	yes	HTN	NA		Recent history of Pneumonia	other	RI on Oxygen mask	other	NA	Alteration of conciousness	Anemia	no		no	NA	NA	NA	no	no		GI	Elective	GA	205	165	1	60	34.5	Tympanic mb.	yes	no	NA	no	NA	no	NA	no	NA	yes	3	no	NA	Fentanyl	Cisatracurium
796	55.6	154	23.44	II	36.8	yes	no	NA		no	NA		no	NA		Anemia	no		no	NA	NA	NA	no	no		Gynecology	Elective	GA	165	125	0	NA	36.1	Nasopharynx	yes	yes	120	no	NA	no	NA	no	NA	no	NA	no	NA	Morphine	Succinylcholine
797	63	169	22.06	I	36.6	none	NA	NA		NA	NA		NA	NA		NA	NA		NA	NA	NA	NA	NA	NA		Gynecology	Elective	GA	200	180	0	NA	36.6	Nasopharynx	yes	yes	140	no	NA	no	NA	no	NA	no	NA	no	NA	both	Rocuronium
798	54	150	24	II	36.5	yes	no	NA		no	NA		no	NA		no	yes	HCC	no	NA	NA	NA	no	yes	Hepatitis,cirrhosis	GI	Elective	GA	230	210	1	30	35.9	Tympanic mb.	yes	yes	110	no	NA	no	NA	no	NA	no	NA	no	NA	Fentanyl	Cisatracurium
799	39	162	14.86	II	36.8	yes	no	NA		no	NA		no	NA		Anemia	yes	CA Sigmoid colon	no	NA	NA	NA	no	no		GI	Emergency	GA	365	325	0	NA	36.3	Nasopharynx	yes	yes	150	no	NA	no	NA	no	NA	no	NA	no	NA	Fentanyl	Succinylcholine
800	57.5	153	24.56	III	36.5	yes	HTN	other CVS	AF,Moderate AS	Asthma	NA		no	NA		no	no		yes	yes	no	no	yesw	no		GI	Elective	GA	195	170	0	NA	36.2	Esophageal	yes	no	NA	no	NA	no	NA	yes	12	no	NA	no	NA	Fentanyl	Cisatracurium
801	50	163	18.82	I	36.6	none	NA	NA		NA	NA		NA	NA		NA	NA		NA	NA	NA	NA	NA	NA		Gynecology	Elective	GA	170	140	0	NA	36.4	Nasopharynx	yes	yes	200	no	NA	no	NA	no	NA	no	NA	no	NA	Morphine	Rocuronium
802	54	150	24	II	37.7	yes	no	NA		no	NA		other	NA	HNP L4-5	no	no		no	NA	NA	NA	no	no		GI	Emergency	GA	85	70	0	NA	37.1	Nasopharynx	yes	yes	200	no	NA	no	NA	no	NA	no	NA	no	NA	Morphine	Succinylcholine
803	40	155	16.65	II	36.6	yes	no	NA		no	NA		no	NA		Anemia	yes	CA Duodenum	no	NA	NA	NA	no	no		GI	Elective	GA	110	90	0	NA	36.3	Nasopharynx	yes	yes	80	no	NA	no	NA	no	NA	no	NA	no	NA	Morphine	Cisatracurium
804	53.3	155	22.19	I	36.6	none	NA	NA		NA	NA		NA	NA		NA	NA		NA	NA	NA	NA	NA	NA		Gynecology	Elective	GA	135	100	0	NA	36.3	Nasopharynx	yes	yes	120	no	NA	no	NA	no	NA	no	NA	no	NA	both	Cisatracurium
805	70.1	170	24.26	II	36	yes	no	NA		no	NA		no	NA		no	no		no	NA	NA	NA	no	no		GI	Elective	GA	175	150	0	NA	36	Tympanic mb.	yes	yes	150	no	NA	no	NA	no	NA	no	NA	no	NA	Morphine	Cisatracurium
806	52.3	161	20.18	III	36.5	yes	no	NA		COPD	NA		no	NA		Anemia	no		no	NA	NA	NA	no	yes	MCTD on steroid	GI	Elective	GA	135	90	1	60	35.6	Esophageal	yes	yes	100	no	NA	yes	50	no	NA	no	NA	no	NA	Fentanyl	Cisatracurium
807	51.2	154	21.59	III	36.6	yes	HTN	other CVS	Cardiomegaly	no	NA		no	NA		Anemia	yes	CA Sigmoid colon	no	NA	NA	NA	yesw	no		GI	Elective	GA	365	315	0	NA	36.5	Nasopharynx	yes	yes	100	no	NA	no	NA	no	NA	yes	1	no	NA	both	Succinylcholine
808	60.1	160	23.48	II	36.5	none	NA	NA		NA	NA		NA	NA		NA	NA		NA	NA	NA	NA	NA	NA		GI	Elective	GA	195	165	0	NA	36	Nasopharynx	yes	yes	250	no	NA	no	NA	no	NA	no	NA	no	NA	Morphine	Cisatracurium
809	188.5	165	69.24	III	37.4	yes	no	NA		OSA	NA		no	NA		no	no		no	NA	NA	NA	no	no		GI	Elective	GA	215	150	0	NA	36	Tympanic mb.	yes	yes	250	no	NA	no	NA	no	NA	no	NA	no	NA	Fentanyl	Succinylcholine
810	52	160	20.31	III	36.2	yes	HTN	other CVS	AF,Cardiomegaly,MR	no	NA		no	NA		Coagulopathy	no		no	NA	NA	NA	yesw	no		GI	Elective	GA	75	45	0	NA	36.3	Nasopharynx	yes	yes	80	no	NA	no	NA	no	NA	no	NA	no	NA	Fentanyl	Cisatracurium
811	43	147	19.9	II	36.7	yes	no	NA		no	NA		no	NA		Anemia	no		no	NA	NA	NA	no	yes	on steroid	GI	Elective	GA	75	45	0	NA	36.7	Nasopharynx	yes	yes	80	no	NA	no	NA	no	NA	no	NA	no	NA	Fentanyl	Cisatracurium
812	74.8	161	28.86	II	36.5	yes	no	NA		no	NA		no	NA		Anemia	no		no	NA	NA	NA	no	yes	Allergy	GI	Elective	GA	80	60	0	NA	36.6	Nasopharynx	yes	yes	120	no	NA	no	NA	no	NA	no	NA	no	NA	Fentanyl	Cisatracurium
813	77.7	178	24.52	II	36.6	yes	HTN	other CVS	Bradycardia	no	NA		no	NA		no	no		yes	yes	no	no	yesw	no		GI	Elective	GA	155	100	1	90	35.4	Nasopharynx	yes	yes	300	no	NA	no	NA	no	NA	no	NA	no	NA	both	Succinylcholine
814	152	167	54.5	III	36.9	yes	HTN	NA		OSA	NA		no	NA		no	no		yes	yes	no	no	no	yes	PCOS	GI	Elective	GA	285	240	0	NA	36.3	Tympanic mb.	yes	yes	250	no	NA	no	NA	no	NA	no	NA	no	NA	Fentanyl	Succinylcholine
815	79.9	176	25.79	II	36.7	yes	no	NA		no	NA		no	NA		Anemia	yes	CA Sigmoid colon	yes	yes	no	no	yesw	no		GI	Elective	GA	445	420	1	75	35.9	Nasopharynx	yes	yes	170	no	NA	no	NA	no	NA	no	NA	no	NA	Morphine	Cisatracurium
816	60	150	26.67	III	37.6	yes	HTN	other CVS	CAD,Severe AS	no	NA		no	NA		Anemia	yes	CA Breast	yes	yes	no	no	yesw	yes	ESRD	GI	Elective	GA	110	65	1	60	35.9	Nasopharynx	yes	yes	60	no	NA	no	NA	no	NA	no	NA	no	NA	Fentanyl	Cisatracurium
817	52	155	21.64	III	36.9	yes	no	NA		no	NA		no	NA		Anemia	yes	CA Head of Pancreas	yes	yes	no	no	yesw	yes	jaundice	GI	Elective	GA	225	165	0	NA	36.3	Nasopharynx	yes	yes	180	no	NA	no	NA	no	NA	no	NA	no	NA	Fentanyl	Cisatracurium
818	51	158	20.43	II	37	yes	no	NA		no	NA		no	NA		Anemia	no		no	NA	NA	NA	no	no		Gynecology	Elective	GA	185	165	0	NA	36.5	Nasopharynx	yes	yes	250	no	NA	no	NA	no	NA	no	NA	no	NA	Morphine	Cisatracurium
819	71.7	175	23.41	II	36	yes	HTN	other CVS	Bundle branch block	no	NA		no	NA		no	no		no	NA	NA	NA	no	no		GI	Elective	GA	365	335	0	NA	36	Nasopharynx	yes	yes	130	no	NA	no	NA	no	NA	no	NA	no	NA	Fentanyl	Cisatracurium
820	53.6	160	20.94	I	36.9	none	NA	NA		NA	NA		NA	NA		NA	NA		NA	NA	NA	NA	NA	NA		GI	Elective	GA	210	180	1	90	35.7	Nasopharynx	yes	yes	300	no	NA	no	NA	no	NA	no	NA	no	NA	Morphine	Cisatracurium
821	79.5	156	32.67	II	36.6	yes	no	NA		no	NA		no	NA		no	yes	Submucous Myoma	no	NA	NA	NA	no	no		Gynecology	Elective	GA	75	50	0	NA	36.1	Nasopharynx	yes	yes	120	no	NA	no	NA	no	NA	no	NA	no	NA	Fentanyl	Succinylcholine
822	53.5	154	22.56	II	37.2	yes	no	NA		no	NA		other	NA	spondylitis	no	no		no	NA	NA	NA	no	yes	BPH	GI	Elective	GA	230	180	1	30	35.9	Nasopharynx	yes	yes	200	no	NA	no	NA	no	NA	no	NA	no	NA	Fentanyl	Succinylcholine
823	76	172	25.69	II	36.6	yes	HTN	other CVS	TVD,Bradycardia	no	NA		no	NA		no	no		no	NA	NA	NA	yesw	no		GU	Elective	GA	60	30	1	30	35.7	Esophageal	yes	yes	120	no	NA	no	NA	no	NA	no	NA	no	NA	Fentanyl	Succinylcholine
824	47.2	153	20.16	II	36.7	yes	no	NA		no	NA		no	NA		no	yes	CA Middle Rectum	no	NA	NA	NA	no	no		GI	Elective	GA	670	580	1	120	35.8	Nasopharynx	yes	yes	140	no	NA	no	NA	no	NA	no	NA	no	NA	Morphine	Cisatracurium
825	56	157	22.72	II	36.6	yes	no	NA		no	NA		no	NA		no	yes	CA Rt Breast	no	NA	NA	NA	yesw	no		Gynecology	Elective	GA	355	300	1	90	35.3	Nasopharynx	yes	yes	180	no	NA	no	NA	no	NA	no	NA	no	NA	Morphine	Cisatracurium
826	75.5	157	30.63	II	36.2	yes	other CVS	NA	PAC	no	NA		no	NA		no	yes	Myoma uteri	no	NA	NA	NA	no	no		Gynecology	Elective	GA	355	300	1	60	35.4	Nasopharynx	yes	yes	160	no	NA	no	NA	no	NA	no	NA	no	NA	Morphine	Cisatracurium
827	53.2	162	20.27	III	36.6	yes	no	NA		no	NA		other	NA	Spinal stenosis	no	no		no	NA	NA	NA	no	no		GI	Emergency	GA	225	195	0	NA	36.7	Esophageal	yes	yes	200	no	NA	no	NA	no	NA	no	NA	no	NA	Fentanyl	Succinylcholine
828	73	157	29.62	II	36.5	yes	no	NA		no	NA		no	NA		no	no		no	NA	NA	NA	no	yes	allergy	GI	Elective	GA	75	50	0	NA	36.3	Nasopharynx	yes	yes	250	no	NA	no	NA	no	NA	no	NA	no	NA	Morphine	Succinylcholine
829	57	158	22.83	II	37.1	yes	no	NA		no	NA		other	NA	mild thoracic scoliosis	no	no		no	NA	NA	NA	no	no		GI	Elective	GA	60	50	0	NA	37.1	Nasopharynx	yes	yes	100	no	NA	no	NA	no	NA	no	NA	no	NA	Morphine	Cisatracurium
830	53.1	165	19.5	II	36.7	yes	other CVS	NA	ASD,Arrhythmia	no	NA		no	NA		no	no		no	NA	NA	NA	no	yes	Depressive disorder	GI	Elective	GA	125	80	0	NA	36	Nasopharynx	yes	yes	100	no	NA	no	NA	no	NA	no	NA	no	NA	Morphine	Cisatracurium
831	163.5	158	65.49	III	37.4	yes	other CVS	NA		OSA	NA		no	NA		no	no		yes	yes	no	no	yesw	no		GI	Elective	GA	195	150	0	NA	36	Tympanic mb.	yes	yes	250	no	NA	no	NA	no	NA	no	NA	no	NA	Fentanyl	Succinylcholine
832	120	151	52.63	III	36.5	yes	no	NA		OSA	NA		no	NA		no	no		no	NA	NA	NA	no	no		GI	Elective	GA	240	180	0	NA	36.2	Tympanic mb.	yes	yes	230	no	NA	no	NA	no	NA	no	NA	no	NA	Fentanyl	Succinylcholine
833	70	161	27.01	III	36.4	yes	HTN	other CVS	AV Block,PVC	no	NA		other	NA	Spinal stenosis	no	no		no	NA	NA	NA	no	no		GI	Elective	GA	155	120	0	NA	36	Nasopharynx	yes	yes	150	no	NA	no	NA	no	NA	yes	2	no	NA	Morphine	Cisatracurium
834	49.5	152	21.42	II	36.3	yes	no	NA		no	NA		no	NA		Anemia	no		no	NA	NA	NA	no	no		Gynecology	Elective	GA	265	210	0	NA	36	Nasopharynx	yes	yes	190	no	NA	no	NA	no	NA	no	NA	no	NA	Fentanyl	Cisatracurium
835	56.3	149	25.36	II	36.4	yes	no	NA		no	NA		no	NA		no	yes	Endometrial CA	no	NA	NA	NA	no	no		Gynecology	Elective	GA	380	340	1	45	35.7	Nasopharynx	yes	yes	200	no	NA	no	NA	no	NA	no	NA	no	NA	Fentanyl	Cisatracurium
836	50.8	157	20.61	II	36.8	yes	no	NA		no	NA		no	NA		no	no		no	NA	NA	NA	yesw	yes	Hepatitis B	Gynecology	Elective	GA	315	280	1	45	35.8	Tympanic mb.	yes	yes	200	no	NA	no	NA	no	NA	no	NA	no	NA	Morphine	Cisatracurium
837	61.9	178	19.54	II	36.9	yes	no	NA		no	NA		no	NA		no	yes	CA Bladder	no	NA	NA	NA	no	no		GU	Elective	GA combined with PNB	365	310	1	120	35.7	Nasopharynx	yes	yes	200	no	NA	no	NA	no	NA	no	NA	no	NA	Morphine	Cisatracurium
838	54.7	160	21.37	II	37	yes	other CVS	NA	Abnormal EKG	no	NA		no	NA		no	no		no	NA	NA	NA	no	no		Gynecology	Elective	GA	150	105	0	NA	36.6	Nasopharynx	yes	yes	160	no	NA	no	NA	no	NA	no	NA	no	NA	Morphine	Cisatracurium
839	72.2	161	27.85	III	36.9	yes	HTN	other CVS	Cardiomegaly	no	NA		CVA	NA		no	yes	CA Colon	yes	yes	no	no	yesw	no		GI	Elective	GA	350	315	0	NA	36	Esophageal	yes	yes	140	no	NA	no	NA	no	NA	no	NA	no	NA	Fentanyl	Cisatracurium
840	41.1	150	18.27	II	36.5	yes	other CVS	NA		no	NA		no	NA		Anemia	yes	CA Rectum	no	NA	NA	NA	no	no		GI	Elective	GA	470	400	1	75	35.5	Esophageal	yes	yes	90	no	NA	no	NA	no	NA	no	NA	no	NA	both	Cisatracurium
841	66	167	23.67	III	36.5	none	NA	NA		NA	NA		NA	NA		NA	NA		NA	NA	NA	NA	NA	NA		GI	Elective	GA	150	110	1	15	35.7	Esophageal	yes	yes	300	no	NA	no	NA	no	NA	no	NA	no	NA	Morphine	Succinylcholine
842	72	155	29.97	III	37.1	yes	HTN	NA		no	NA		CVA	NA		no	no		no	NA	NA	NA	yesw	no		Gynecology	Elective	GA	130	85	1	75	35.5	Nasopharynx	yes	yes	170	no	NA	no	NA	no	NA	no	NA	no	NA	Morphine	Cisatracurium
843	82.2	149	37.03	III	36.9	yes	no	NA		no	NA		no	NA		Anemia	yes	CA Colon	no	NA	NA	NA	no	no		others	Elective	GA	905	835	1	90	35.6	Nasopharynx	yes	yes	140	no	NA	no	NA	no	NA	no	NA	no	NA	Fentanyl	Succinylcholine
844	50	156	20.55	III	36.6	yes	HTN	other CVS	QT Prolonged	no	NA		CVA	NA		no	no		no	NA	NA	NA	yesw	no		GI	Elective	GA	220	195	0	NA	36.3	Nasopharynx	yes	yes	100	no	NA	no	NA	no	NA	no	NA	no	NA	Fentanyl	Cisatracurium
845	60.6	162	23.09	II	36.2	yes	no	NA		no	NA		no	NA		Anemia	yes	Common bile duct CA	no	NA	NA	NA	yesw	no		others	Elective	GA	230	160	1	45	35.8	Nasopharynx	yes	yes	90	no	NA	no	NA	no	NA	no	NA	no	NA	Morphine	Rocuronium
846	67.2	169	23.53	II	36.3	yes	no	NA		no	NA		no	NA		no	no		no	NA	NA	NA	no	yes	Migrane	GI	Elective	GA	135	110	1	45	35.7	Nasopharynx	yes	yes	200	no	NA	no	NA	no	NA	no	NA	no	NA	Morphine	Cisatracurium
847	43.4	154	18.3	I	36.8	none	NA	NA		NA	NA		NA	NA		NA	NA		NA	NA	NA	NA	NA	NA		Gynecology	Elective	GA	185	150	1	105	35.5	Nasopharynx	yes	yes	150	no	NA	no	NA	no	NA	no	NA	no	NA	Morphine	Cisatracurium
848	74	160	28.91	II	36.7	yes	HTN	NA		no	NA		no	NA		no	no		yes	yes	no	no	yesw	no		GI	Elective	GA	190	140	1	30	35.7	Nasopharynx	yes	yes	120	no	NA	no	NA	no	NA	no	NA	no	NA	both	Cisatracurium
849	57	163	21.45	III	36.4	yes	no	NA		no	NA		other	NA	severe thoracic scoliosis	no	no		no	NA	NA	NA	no	no		Gynecology	Elective	GA	85	70	0	NA	36.8	Esophageal	yes	yes	200	no	NA	no	NA	no	NA	no	NA	no	NA	Morphine	Rocuronium
850	54.5	156	22.39	II	36.6	yes	no	NA		no	NA		no	NA		no	yes	CA Endometrium	no	NA	NA	NA	no	no		Gynecology	Elective	GA	260	220	0	NA	36.5	Nasopharynx	yes	yes	150	no	NA	no	NA	no	NA	no	NA	no	NA	Morphine	Cisatracurium
851	59.4	164	22.09	II	36.1	yes	HTN	NA		no	NA		no	NA		no	no		yes	yes	no	no	yesw	yes	Adrenal insufficiency	GI	Elective	GA	155	125	1	105	35.8	Nasopharynx	yes	yes	130	no	NA	no	NA	no	NA	no	NA	no	NA	Morphine	Cisatracurium
852	90	158	36.05	III	37.6	yes	HTN	NA		other	NA	RI on oxygen mask	no	NA		no	no		no	NA	NA	NA	no	no		others	Emergency	GA	175	145	0	NA	36.5	Nasopharynx	yes	yes	80	no	NA	no	NA	no	NA	yes	1	no	NA	both	Cisatracurium
853	152	170	52.6	III	36.5	yes	no	NA		OSA	other	Allergic rhinitis	no	NA		no	no		yes	no	no	yes	no	no		GI	Elective	GA	280	220	1	30	35.8	Nasopharynx	yes	yes	170	no	NA	no	NA	no	NA	no	NA	no	NA	Morphine	Succinylcholine
854	63.1	160	24.65	III	36	yes	HTN	other CVS	AV block,bradycardia	no	NA		no	NA		Anemia	no		no	NA	NA	NA	yesw	no		others	Elective	GA	290	270	0	NA	36.2	Nasopharynx	yes	yes	150	no	NA	no	NA	no	NA	no	NA	no	NA	Morphine	Succinylcholine
855	83	185	24.25	II	36.6	yes	no	NA		no	NA		no	NA		Anemia	no		no	NA	NA	NA	no	no		GI	Elective	GA	225	195	0	NA	36.6	Nasopharynx	yes	yes	100	no	NA	no	NA	no	NA	yes	2	no	NA	both	Rocuronium
856	39	157	15.82	II	36.6	yes	no	NA		no	NA		no	NA		Anemia	no		no	NA	NA	NA	no	no		GI	Elective	GA	319	284	1	15	35.9	Nasopharynx	yes	yes	160	no	NA	no	NA	no	NA	no	NA	no	NA	Morphine	Rocuronium
857	68.6	167	24.6	II	36.8	yes	HTN	other CVS	Bradycardia	no	NA		no	NA		no	no		no	NA	NA	NA	no	yes	Jaundice	GI	Elective	GA	245	195	0	NA	36	Nasopharynx	yes	yes	150	no	NA	no	NA	no	NA	no	NA	no	NA	Morphine	Rocuronium
858	64.5	156	26.5	II	36.6	yes	other CVS	NA	Bradycardia,cardiomegaly	no	NA		no	NA		no	no		yes	yes	no	no	yesw	no		GI	Elective	GA	330	300	0	NA	36.2	Nasopharynx	yes	yes	90	no	NA	no	NA	no	NA	no	NA	no	NA	both	Cisatracurium
859	67	160	26.17	II	36.3	yes	HTN	NA		no	NA		no	NA		no	no		no	NA	NA	NA	no	no		Gynecology	Elective	GA	190	165	0	NA	36.2	Nasopharynx	yes	yes	230	no	NA	no	NA	no	NA	no	NA	no	NA	Morphine	Cisatracurium
860	58	165	21.3	II	36.5	yes	HTN	other CVS	bradycardia	no	NA		no	NA		no	no		no	NA	NA	NA	no	no		GI	Emergency	GA	125	110	0	NA	36.7	Nasopharynx	yes	yes	110	no	NA	no	NA	no	NA	no	NA	no	NA	Fentanyl	Succinylcholine
861	78	174	25.76	II	36.9	none	NA	NA		NA	NA		NA	NA		NA	NA		NA	NA	NA	NA	NA	NA		GI	Emergency	GA	100	75	0	NA	36.5	Nasopharynx	yes	yes	200	no	NA	no	NA	no	NA	no	NA	no	NA	Morphine	Succinylcholine
862	49	156	20.13	I	36.6	none	NA	NA		NA	NA		NA	NA		NA	NA		NA	NA	NA	NA	NA	NA		Gynecology	Elective	GA	80	70	1	30	35.9	Esophageal	yes	yes	180	no	NA	no	NA	no	NA	no	NA	no	NA	Morphine	Succinylcholine
863	42	153	17.94	II	37.2	yes	no	NA		other	NA	Old TB	no	NA		no	no		no	NA	NA	NA	no	no		Gynecology	Elective	GA	325	275	0	NA	36.2	Nasopharynx	yes	yes	150	no	NA	no	NA	no	NA	no	NA	no	NA	Morphine	Cisatracurium
864	170	175	55.51	III	36.6	yes	no	NA		OSA	NA		no	NA		no	no		yes	yes	no	no	no	no		GI	Elective	GA	210	160	0	NA	36.4	Tympanic mb.	yes	yes	250	no	NA	no	NA	no	NA	no	NA	no	NA	Morphine	Cisatracurium
865	74	165	27.18	II	36.9	yes	no	NA		no	NA		no	NA		no	yes	CA Sigmoid colon	no	NA	NA	NA	no	no		GI	Elective	GA	330	295	0	NA	36.2	Nasopharynx	yes	yes	200	no	NA	no	NA	no	NA	no	NA	no	NA	Morphine	Succinylcholine
866	124	165	45.55	III	37	yes	HTN	NA		OSA	NA		no	NA		no	no		no	NA	NA	NA	no	no		GI	Elective	GA	345	300	0	NA	36.6	Nasopharynx	yes	yes	280	no	NA	no	NA	no	NA	no	NA	no	NA	Morphine	Cisatracurium
867	40	152	17.31	II	36.6	yes	other CVS	NA		no	NA		no	NA		no	no		no	NA	NA	NA	no	no		Gynecology	Elective	GA	140	120	0	NA	36.6	Esophageal	yes	yes	80	no	NA	no	NA	no	NA	no	NA	no	NA	Morphine	Cisatracurium
868	63	169	22.06	III	36	yes	other CVS	NA	AF	no	NA		CVA	NA		Anemia	yes	RCC	no	NA	NA	NA	no	no		GU	Elective	GA	280	240	0	NA	36.1	Nasopharynx	yes	yes	130	no	NA	no	NA	no	NA	yes	2	no	NA	Morphine	Cisatracurium
869	55	160	21.48	II	36.5	yes	HTN	other CVS	PAC	no	NA		no	NA		Anemia	yes	LT Adrenal incidentoloma	no	NA	NA	NA	yesw	no		GU	Elective	GA	220	170	1	125	35.5	Nasopharynx	yes	yes	140	no	NA	no	NA	no	NA	yes	2	no	NA	Morphine	Cisatracurium
870	88	162	33.53	II	36.6	yes	other CVS	NA		no	NA		no	NA		no	no		no	NA	NA	NA	no	no		GI	Elective	GA	195	160	1	75	35.6	Nasopharynx	yes	yes	200	no	NA	no	NA	no	NA	no	NA	no	NA	both	Cisatracurium
871	51.7	175	16.88	III	36.5	yes	HTN	NA		no	NA		no	NA		no	no		no	NA	NA	NA	no	yes	ESRD	others	Elective	GA	75	25	1	60	35.7	Nasopharynx	yes	yes	200	no	NA	no	NA	no	NA	no	NA	no	NA	Fentanyl	Cisatracurium
872	54	152	23.37	I	36.4	none	NA	NA		NA	NA		NA	NA		NA	NA		NA	NA	NA	NA	NA	NA		GI	Elective	GA	105	85	0	NA	36.3	Nasopharynx	yes	yes	100	no	NA	no	NA	no	NA	no	NA	no	NA	Morphine	Succinylcholine
873	56.4	160	22.03	II	36.5	yes	no	NA		no	NA		no	NA		Anemia	no		no	NA	NA	NA	no	no		GI	Elective	GA	75	65	0	NA	36.8	Nasopharynx	yes	yes	140	no	NA	no	NA	no	NA	yes	1	no	NA	Morphine	Succinylcholine
874	94.4	156	38.79	III	36.5	yes	HTN	NA		no	NA		no	NA		no	yes	CA Corpus	yes	yes	no	no	yesw	no		Gynecology	Elective	GA	170	145	0	NA	36.9	Nasopharynx	yes	yes	200	no	NA	no	NA	no	NA	no	NA	no	NA	Morphine	Succinylcholine
875	67	165	24.61	III	36.5	yes	HTN	other CVS	TVD	no	NA		no	NA		no	yes	RCC	no	NA	NA	NA	yesw	no		GU	Elective	GA	125	85	0	NA	36.1	Nasopharynx	yes	yes	110	no	NA	no	NA	no	NA	no	NA	no	NA	Morphine	Succinylcholine
876	56.3	154	23.74	III	36.8	yes	no	NA		no	NA		no	NA		no	yes	CA Thyroid	no	NA	NA	NA	no	yes	pheochromocytoma	others	Elective	GA	90	60	1	30	35.9	Nasopharynx	yes	yes	200	no	NA	no	NA	no	NA	no	NA	no	NA	Fentanyl	Cisatracurium
877	104	163	39.14	III	37.3	yes	no	NA		no	NA		no	NA		no	no		no	NA	NA	NA	no	no		GI	Elective	GA	160	110	0	NA	36.4	Nasopharynx	yes	yes	200	no	NA	no	NA	no	NA	no	NA	no	NA	Morphine	Succinylcholine
878	144	160	56.25	III	36.6	yes	HTN	NA		OSA	NA		no	NA		no	no		no	NA	NA	NA	no	no		GI	Elective	GA	180	155	0	NA	36	Nasopharynx	yes	yes	230	no	NA	no	NA	no	NA	no	NA	no	NA	Morphine	Succinylcholine
879	81.2	163	30.56	II	36.7	yes	HTN	NA		no	NA		no	NA		no	no		no	NA	NA	NA	no	no		Gynecology	Elective	GA	215	185	0	NA	36.5	Nasopharynx	yes	yes	250	no	NA	no	NA	no	NA	no	NA	no	NA	Morphine	Cisatracurium
880	102	160	39.84	III	36.8	yes	no	NA		no	NA		no	NA		Anemia	no		no	NA	NA	NA	no	yes	GERD	GI	Elective	GA	160	115	0	NA	36.3	Nasopharynx	yes	yes	200	no	NA	no	NA	no	NA	no	NA	no	NA	Morphine	Succinylcholine
881	55	161	21.22	III	37.5	yes	HTN	NA		no	NA		no	NA		Anemia	yes	CA Transverse colon	no	NA	NA	NA	yesw	no		GI	Elective	GA	430	360	0	NA	36.1	Nasopharynx	yes	yes	150	no	NA	no	NA	no	NA	no	NA	no	NA	both	Cisatracurium
882	65.9	158	26.4	II	36.5	yes	no	NA		no	NA		no	NA		no	no		no	NA	NA	NA	no	yes	GERD	GI	Elective	GA	125	100	1	75	35.5	Nasopharynx	yes	yes	200	no	NA	no	NA	no	NA	no	NA	no	NA	both	Succinylcholine
883	60	151	26.31	II	36.3	yes	HTN	other CVS	Tachycardia	no	NA		no	NA		no	no		no	NA	NA	NA	yesw	no		GI	Emergency	GA	145	130	0	NA	36.3	Nasopharynx	yes	yes	200	no	NA	no	NA	no	NA	no	NA	no	NA	both	Cisatracurium
884	83	177	26.49	II	36.5	none	NA	NA		NA	NA		NA	NA		NA	NA		NA	NA	NA	NA	NA	NA		GI	Emergency	GA	100	80	0	NA	36.1	Nasopharynx	yes	yes	260	no	NA	no	NA	no	NA	no	NA	no	NA	Morphine	Succinylcholine
885	65.6	161	25.31	II	36.3	yes	HTN	NA		no	NA		no	NA		Anemia	no		no	NA	NA	NA	no	no		GI	Elective	GA	300	245	0	NA	36.5	Nasopharynx	yes	yes	200	no	NA	no	NA	no	NA	no	NA	no	NA	Morphine	Cisatracurium
886	86.7	155	36.09	III	36.4	yes	HTN	NA		no	NA		no	NA		Anemia	no		no	NA	NA	NA	no	yes	Anxiety disorder	GI	Elective	GA	110	75	0	NA	36.5	Nasopharynx	yes	yes	150	no	NA	no	NA	no	NA	no	NA	no	NA	Morphine	Succinylcholine
887	76.9	170	26.61	III	36.7	yes	other CVS	NA	TVD,PHT,Cardiomegaly	no	NA		no	NA		no	yes	Rt RCC	no	NA	NA	NA	no	no		GU	Elective	GA	220	180	1	90	35.8	Nasopharynx	yes	yes	150	no	NA	no	NA	no	NA	yes	1	no	NA	Fentanyl	Cisatracurium
888	59.9	167	21.48	II	36.7	yes	HTN	other CVS	IHD	no	NA		no	NA		no	no		yes	yes	no	no	yesw	no		GI	Elective	GA	170	135	0	NA	36.1	Nasopharynx	yes	yes	100	no	NA	no	NA	no	NA	no	NA	no	NA	Fentanyl	Cisatracurium
889	87	152	37.66	III	37.1	none	NA	NA		NA	NA		NA	NA		NA	NA		NA	NA	NA	NA	NA	NA		GI	Elective	GA	115	90	1	60	35.5	Esophageal	yes	yes	200	no	NA	no	NA	no	NA	no	NA	no	NA	Morphine	Cisatracurium
890	67.4	158	27	II	37.2	yes	no	NA		Asthma	NA		no	NA		no	no		no	NA	NA	NA	no	no		GI	Elective	GA	425	380	1	60	35.8	Nasopharynx	yes	yes	150	no	NA	no	NA	no	NA	no	NA	no	NA	Fentanyl	Cisatracurium
891	54.5	158	21.83	II	36.3	yes	no	NA		no	NA		no	NA		no	yes	CA Prostate	no	NA	NA	NA	yesw	no		GU	Elective	GA	525	465	1	75	35.8	Nasopharynx	yes	yes	200	no	NA	no	NA	no	NA	no	NA	no	NA	Morphine	Cisatracurium
892	75.7	157	30.71	II	36.5	yes	no	NA		no	NA		no	NA		no	no		yes	no	yes	no	yesw	no		Gynecology	Elective	GA	165	150	0	NA	36	Nasopharynx	yes	yes	150	no	NA	no	NA	no	NA	no	NA	no	NA	Morphine	Cisatracurium
893	64.4	160	25.16	II	36.8	yes	no	NA		no	NA		no	NA		no	no		no	NA	NA	NA	yesw	no		GI	Elective	GA	155	120	1	150	35.4	Nasopharynx	yes	yes	120	no	NA	no	NA	no	NA	no	NA	no	NA	both	Cisatracurium
894	73	156	30	II	36.7	yes	no	NA		no	NA		no	NA		Anemia	no		no	NA	NA	NA	yesw	no		GI	Elective	GA	530	470	1	120	35.9	Nasopharynx	yes	yes	150	no	NA	no	NA	no	NA	no	NA	no	NA	Morphine	Rocuronium
895	54.9	152	23.76	II	36.7	yes	no	NA		no	NA		no	NA		no	no		no	NA	NA	NA	no	yes	Anxiety disorder	GI	Elective	GA	75	60	0	NA	36.6	Nasopharynx	yes	yes	200	no	NA	no	NA	no	NA	no	NA	no	NA	Morphine	Succinylcholine
896	42.1	152	18.22	II	36	yes	other CVS	NA	Bradycardia	no	NA		no	NA		Anemia	no		no	NA	NA	NA	no	yes	GERD	GI	Elective	GA	435	390	1	90	34.6	Nasopharynx	yes	yes	200	no	NA	no	NA	no	NA	no	NA	no	NA	Morphine	Cisatracurium
897	78.3	178	24.71	III	36.5	yes	HTN	NA		no	NA		no	NA		no	no		yes	yes	no	no	yesw	no		GI	Elective	GA	105	80	1	30	35.8	Nasopharynx	yes	yes	220	no	NA	no	NA	no	NA	no	NA	no	NA	both	Cisatracurium
898	59.9	158	23.99	II	36.5	none	NA	NA		NA	NA		NA	NA		NA	NA		NA	NA	NA	NA	NA	NA		GI	Elective	GA	110	60	1	60	35.9	Nasopharynx	yes	yes	220	no	NA	no	NA	no	NA	no	NA	no	NA	Fentanyl	Cisatracurium
899	56.4	157	22.88	II	36.6	yes	no	NA		no	NA		no	NA		Anemia	no		no	NA	NA	NA	no	no		Gynecology	Elective	GA	200	150	0	NA	36.2	Nasopharynx	yes	yes	200	no	NA	no	NA	no	NA	no	NA	no	NA	Morphine	Rocuronium
900	49.4	158	19.79	II	36.6	yes	other CVS	NA		no	NA		other	NA	spondylolisthesis	no	no		no	NA	NA	NA	no	no		GI	Elective	GA	240	195	1	90	35.3	Nasopharynx	yes	yes	140	no	NA	no	NA	no	NA	no	NA	no	NA	Fentanyl	Cisatracurium
901	57.8	160	22.58	II	36.6	yes	no	NA		no	NA		no	NA		no	no		no	NA	NA	NA	no	no		GI	Elective	GA	130	85	1	60	35.7	Nasopharynx	yes	yes	200	no	NA	no	NA	no	NA	no	NA	no	NA	Morphine	Cisatracurium
902	107	157	43.41	III	36.3	yes	HTN	NA		OSA	NA		no	NA		no	no		no	NA	NA	NA	yesw	no		GI	Elective	GA	135	100	0	NA	36.5	Tympanic mb.	yes	yes	250	no	NA	no	NA	no	NA	no	NA	no	NA	Fentanyl	Cisatracurium
903	164	180	50.62	III	36.5	yes	HTN	other CVS	AV Block	OSA	NA		no	NA		no	no		yes	yes	no	no	yesw	no		GI	Elective	GA	255	190	0	NA	36.1	Nasopharynx	yes	yes	450	no	NA	no	NA	no	NA	yes	2	no	NA	Fentanyl	Succinylcholine
904	50.8	149	22.88	II	36.6	yes	no	NA		no	NA		no	NA		Anemia	no		no	NA	NA	NA	no	no		Gynecology	Elective	GA	225	180	0	NA	36.2	Esophageal	yes	yes	150	no	NA	no	NA	no	NA	no	NA	no	NA	Morphine	Succinylcholine
905	63	165	23.14	II	36.5	yes	no	NA		no	NA		no	NA		no	yes	CA Prostate	no	NA	NA	NA	yesw	yes	HEP B	GU	Elective	GA	400	360	0	NA	36.5	Tympanic mb.	yes	yes	200	no	NA	no	NA	no	NA	no	NA	no	NA	Morphine	Cisatracurium
906	56.4	165	20.72	III	36.8	yes	HTN	other CVS	Secondary MI	no	NA		no	NA		Anemia	no		yes	yes	no	no	yesw	no		GI	Elective	GA	205	135	1	60	35.9	Nasopharynx	yes	yes	150	no	NA	no	NA	no	NA	no	NA	no	NA	both	Cisatracurium
907	65.9	162	25.11	II	36.4	yes	no	NA		no	NA		no	NA		no	yes	CA Breast	no	NA	NA	NA	no	no		GI	Elective	GA	145	130	1	135	35	Nasopharynx	yes	yes	200	no	NA	no	NA	no	NA	no	NA	no	NA	both	Cisatracurium
908	48	146	22.52	II	36.9	yes	no	NA		no	NA		no	NA		Anemia	no		no	NA	NA	NA	no	no		Gynecology	Elective	GA	170	160	0	NA	36.4	Nasopharynx	yes	yes	180	no	NA	no	NA	no	NA	no	NA	no	NA	Morphine	Succinylcholine
909	61	160	23.83	II	36.4	yes	other CVS	NA	Bradycardia	no	NA		no	NA		no	no		no	NA	NA	NA	yesw	no		GI	Elective	GA	200	150	1	150	35	Nasopharynx	yes	yes	200	no	NA	no	NA	no	NA	no	NA	no	NA	Morphine	Cisatracurium
910	56.4	161	21.76	II	36.7	yes	no	NA		no	NA		no	NA		no	no		no	NA	NA	NA	no	no		GI	Elective	GA	170	135	1	30	35.9	Nasopharynx	yes	yes	230	no	NA	no	NA	no	NA	no	NA	no	NA	both	Cisatracurium
911	72	165	26.45	II	37.4	yes	no	NA		no	NA		no	NA		Anemia	yes	CA Middle Rectum	no	NA	NA	NA	no	no		GI	Elective	GA	475	420	1	30	35.9	Nasopharynx	yes	yes	250	no	NA	no	NA	no	NA	no	NA	no	NA	Morphine	Succinylcholine
912	54.3	155	22.6	I	36.3	none	NA	NA		NA	NA		NA	NA		NA	NA		NA	NA	NA	NA	NA	NA		Gynecology	Elective	GA	210	150	1	30	35	Nasopharynx	yes	yes	120	no	NA	no	NA	no	NA	no	NA	no	NA	Morphine	Cisatracurium
913	47	153	20.08	I	36.9	none	NA	NA		NA	NA		NA	NA		NA	NA		NA	NA	NA	NA	NA	NA		Gynecology	Elective	GA	150	135	0	NA	36	Nasopharynx	yes	yes	160	no	NA	no	NA	no	NA	no	NA	no	NA	Morphine	Cisatracurium
914	64.3	152.5	27.65	II	36.7	yes	HTN	NA		no	NA		no	NA		no	no		yes	yes	no	no	no	yes	GERD	GI	Elective	GA	275	245	0	NA	36	Nasopharynx	yes	yes	180	no	NA	no	NA	no	NA	no	NA	no	NA	Morphine	Succinylcholine
915	70.8	170	24.5	II	36.6	yes	other CVS	NA	DVD	no	NA		no	NA		no	no		no	NA	NA	NA	no	no		GI	Elective	GA	165	115	0	NA	36	Nasopharynx	yes	yes	300	no	NA	no	NA	no	NA	no	NA	no	NA	Morphine	Succinylcholine
916	80.9	155	33.67	III	36.8	yes	no	NA		OSA	NA		no	NA		no	yes	CA Breast	no	NA	NA	NA	no	no		GI	Elective	GA	195	150	0	NA	36.1	Nasopharynx	yes	yes	100	no	NA	no	NA	no	NA	no	NA	no	NA	Fentanyl	Succinylcholine
917	72	170	24.91	III	36.3	yes	no	NA		Asthma	NA		no	NA		no	yes	CA Rectum	no	NA	NA	NA	no	no		GI	Elective	GA	560	510	1	150	35.5	Nasopharynx	yes	yes	526	no	NA	no	NA	no	NA	no	NA	no	NA	Fentanyl	Cisatracurium
918	62.2	170	21.52	II	36.7	yes	HTN	NA		no	NA		no	NA		Anemia	no		no	NA	NA	NA	yesw	no		GI	Elective	GA	160	120	0	NA	36	Nasopharynx	yes	yes	100	no	NA	no	NA	no	NA	no	NA	no	NA	Morphine	Cisatracurium
919	131	181	39.99	III	36.8	yes	HTN	NA		OSA	NA		no	NA		no	no		no	NA	NA	NA	no	no		GI	Elective	GA	195	150	0	NA	36.7	Tympanic mb.	yes	yes	300	no	NA	no	NA	no	NA	no	NA	no	NA	Morphine	Succinylcholine
920	90.8	155	37.79	III	36.9	yes	no	NA		OSA	NA		no	NA		no	no		no	NA	NA	NA	no	no		GI	Elective	GA	195	165	1	30	35.5	Nasopharynx	yes	yes	140	no	NA	no	NA	no	NA	no	NA	no	NA	Fentanyl	Succinylcholine
921	62	160	24.22	I	36.6	none	NA	NA		NA	NA		NA	NA		NA	NA		NA	NA	NA	NA	NA	NA		Gynecology	Elective	GA	220	180	0	NA	36.2	Nasopharynx	yes	yes	120	no	NA	no	NA	no	NA	no	NA	no	NA	Morphine	Cisatracurium
922	67	153	28.62	II	36.8	yes	no	NA		no	NA		no	NA		Anemia	yes	Ovarian tumor	no	NA	NA	NA	no	yes	GERD	Gynecology	Elective	GA	185	170	0	NA	36.3	Nasopharynx	yes	yes	150	no	NA	no	NA	no	NA	no	NA	no	NA	Fentanyl	Succinylcholine
923	60	165	22.04	II	37	yes	no	NA		no	NA		no	NA		no	no		no	NA	NA	NA	no	yes	BPH	GI	Elective	GA	335	285	0	NA	36.3	Nasopharynx	yes	yes	70	no	NA	no	NA	no	NA	yes	1	no	NA	Fentanyl	Cisatracurium
924	138	177	44.05	III	36.5	yes	HTN	NA		OSA	NA		no	NA		no	no		yes	yes	no	no	yesw	no		GI	Elective	GA	285	195	0	NA	36.5	Tympanic mb.	yes	yes	270	no	NA	no	NA	no	NA	no	NA	no	NA	Morphine	Succinylcholine
925	60	160	23.44	II	36.6	yes	HTN	NA		no	NA		no	NA		no	no		no	NA	NA	NA	yesw	no		GI	Emergency	GA	130	105	0	NA	36.6	Nasopharynx	yes	yes	120	no	NA	no	NA	no	NA	no	NA	no	NA	Fentanyl	Succinylcholine
926	58.8	168	20.83	II	36.5	yes	no	NA		no	NA		no	NA		Anemia	yes	CA Sigmoid colon	no	NA	NA	NA	yesw	no		GI	Elective	GA	415	350	1	60	35.3	Esophageal	yes	yes	120	no	NA	no	NA	no	NA	no	NA	no	NA	Morphine	Cisatracurium
927	54.3	162	20.69	II	36.6	yes	other CVS	NA	PAC	no	NA		no	NA		no	no		no	NA	NA	NA	yesw	no		GI	Elective	GA	135	110	0	NA	36.2	Nasopharynx	yes	yes	120	no	NA	no	NA	no	NA	yes	1	no	NA	Fentanyl	Rocuronium
928	75.4	165	27.7	II	36.6	yes	no	NA		Asthma	other	Allergic rhinitis	no	NA		no	no		no	NA	NA	NA	yesw	no		Gynecology	Elective	GA	120	100	0	NA	36.1	Nasopharynx	yes	yes	170	no	NA	no	NA	no	NA	yes	2	no	NA	Morphine	Cisatracurium
929	63	156	25.89	I	36.8	none	NA	NA		NA	NA		NA	NA		NA	NA		NA	NA	NA	NA	NA	NA		Gynecology	Elective	GA	85	55	0	NA	36.2	Nasopharynx	yes	yes	150	no	NA	no	NA	no	NA	no	NA	no	NA	Morphine	Succinylcholine
930	60.5	164	22.49	II	37	yes	HTN	other CVS	abnormal EKG	no	NA		no	NA		no	no		no	NA	NA	NA	no	no		GI	Elective	GA	120	70	1	45	35.9	Nasopharynx	yes	yes	400	no	NA	no	NA	no	NA	no	NA	no	NA	both	Cisatracurium
931	44	144	21.22	III	36.6	yes	HTN	NA		no	NA		no	NA		Anemia	yes	MICA	yes	yes	no	no	yesw	no		Gynecology	Elective	GA	180	150	0	NA	36.4	Nasopharynx	yes	yes	60	no	NA	no	NA	no	NA	no	NA	no	NA	Fentanyl	Cisatracurium
932	63	147	29.15	II	36.9	yes	no	NA		no	NA		no	NA		no	no		no	NA	NA	NA	no	yes	Allergy	GI	Elective	GA	160	125	0	NA	36.1	Nasopharynx	yes	yes	120	no	NA	no	NA	no	NA	no	NA	no	NA	both	Succinylcholine
933	61	164	22.68	I	36.6	none	NA	NA		NA	NA		NA	NA		NA	NA		NA	NA	NA	NA	NA	NA		GI	Elective	GA	230	190	0	NA	36	Nasopharynx	yes	yes	160	no	NA	no	NA	no	NA	no	NA	no	NA	both	Cisatracurium
934	58	172	19.61	II	36.1	yes	other CVS	NA	Bradycardia	no	NA		no	NA		no	yes	CA Prostate	no	NA	NA	NA	no	yes	Allergy	GU	Elective	GA	335	275	1	195	34.6	Nasopharynx	yes	yes	130	no	NA	no	NA	no	NA	no	NA	no	NA	Morphine	Cisatracurium
935	62	153	26.49	II	36.9	yes	HTN	NA		no	NA		no	NA		no	yes	CA Prostate	no	NA	NA	NA	yesw	no		GU	Elective	GA	330	275	0	NA	36.1	Esophageal	yes	yes	220	no	NA	no	NA	no	NA	no	NA	no	NA	Morphine	Cisatracurium
936	51	160	19.92	II	36.9	yes	HTN	NA		no	NA		no	NA		no	no		no	NA	NA	NA	yesw	no		GI	Emergency	GA	155	130	0	NA	36	Nasopharynx	yes	yes	120	no	NA	no	NA	no	NA	no	NA	no	NA	Fentanyl	Succinylcholine
937	52	160	20.31	II	36.8	yes	no	NA		Asthma	NA		no	NA		no	no		no	NA	NA	NA	no	no		Gynecology	Elective	GA	135	120	0	NA	37	Esophageal	yes	yes	120	no	NA	no	NA	no	NA	no	NA	no	NA	Morphine	Cisatracurium
938	60	159	23.73	I	36	none	NA	NA		NA	NA		NA	NA		NA	NA		NA	NA	NA	NA	NA	NA		GI	Elective	GA	300	260	1	75	35.6	Nasopharynx	yes	yes	170	no	NA	no	NA	no	NA	no	NA	no	NA	Morphine	Cisatracurium
939	123	160	48.05	III	36.2	yes	no	NA		OSA	NA		no	NA		no	no		no	NA	NA	NA	no	no		GI	Elective	GA	205	175	0	NA	36.5	Tympanic mb.	yes	yes	180	no	NA	no	NA	no	NA	no	NA	no	NA	Fentanyl	Succinylcholine
940	62.8	158	25.16	II	36.5	yes	HTN	other CVS	Bradycardia	no	NA		no	NA		no	no		no	NA	NA	NA	yesw	no		GI	Emergency	GA	215	170	1	75	35.7	Nasopharynx	yes	yes	160	no	NA	no	NA	no	NA	no	NA	no	NA	Fentanyl	Cisatracurium
941	65.7	154	27.7	II	36.6	yes	HTN	NA		no	NA		no	NA		no	no		no	NA	NA	NA	yesw	no		GI	Elective	GA	125	105	1	75	35.3	Nasopharynx	yes	yes	220	no	NA	no	NA	no	NA	no	NA	no	NA	Morphine	Cisatracurium
942	56	153	23.92	II	36.9	yes	other CVS	NA	Abnormal EKG	no	NA		no	NA		Anemia	no		no	NA	NA	NA	no	yes	Hepatitis	Gynecology	Elective	GA	260	210	1	180	35.6	Nasopharynx	yes	yes	120	no	NA	no	NA	no	NA	no	NA	no	NA	Morphine	Cisatracurium
943	58.5	144	28.21	II	36.8	yes	HTN	other CVS	Bradycardia,Ischaemic heart	no	NA		no	NA		no	yes	CA Corpus	no	NA	NA	NA	yesw	no		Gynecology	Elective	GA	240	215	0	NA	36.3	Nasopharynx	yes	yes	70	no	NA	no	NA	no	NA	no	NA	no	NA	Morphine	Cisatracurium
944	68	165	24.98	II	36.8	yes	HTN	NA		no	NA		no	NA		no	no		no	NA	NA	NA	no	yes	GERD	GI	Elective	GA	380	330	1	30	35.9	Nasopharynx	yes	yes	220	no	NA	no	NA	no	NA	no	NA	no	NA	Morphine	Succinylcholine
945	77.5	165	28.47	II	37.2	yes	HTN	other CVS	tachycardia,cardiomegaly	no	NA		no	NA		no	no		no	NA	NA	NA	yesw	no		GI	Emergency	GA	75	65	0	NA	37.5	Nasopharynx	yes	yes	140	no	NA	no	NA	no	NA	no	NA	no	NA	Fentanyl	Succinylcholine
946	70	158	28.04	II	36.6	yes	no	NA		no	NA		no	NA		no	no		no	NA	NA	NA	no	no		Gynecology	Elective	GA	105	90	0	NA	36.7	Nasopharynx	yes	yes	200	no	NA	no	NA	no	NA	no	NA	no	NA	Fentanyl	Cisatracurium
947	50.7	148	23.15	II	36.9	yes	no	NA	0	no	NA		no	NA		Anemia	yes	CA Rectum	no	NA	NA	NA	no	no		GI	Elective	GA	505	465	1	105	35.5	Nasopharynx	yes	yes	80	no	NA	no	NA	no	NA	no	NA	no	NA	Morphine	Cisatracurium
948	64.7	162	24.65	II	36.4	yes	HTN	NA		no	NA		no	NA		no	yes	CA Rectum	no	NA	NA	NA	yesw	no		GI	Elective	GA	845	675	1	165	35.4	Nasopharynx	yes	yes	250	no	NA	no	NA	no	NA	no	NA	no	NA	Morphine	Rocuronium
949	41	152	17.75	II	36.9	yes	HTN	NA		no	NA		no	NA		no	yes	CA Colon	no	NA	NA	NA	yesw	no		GI	Elective	GA	320	250	0	NA	37.3	Tympanic mb.	yes	yes	90	no	NA	no	NA	no	NA	no	NA	no	NA	Morphine	Cisatracurium
950	78.6	155	32.72	II	36.9	yes	HTN	NA		no	NA		no	NA		no	no		no	NA	NA	NA	no	no		Gynecology	Elective	GA	130	95	0	NA	36	Nasopharynx	yes	yes	200	no	NA	no	NA	no	NA	no	NA	no	NA	Morphine	Succinylcholine
951	54	152	23.37	I	36.8	none	NA	NA		NA	NA		NA	NA		NA	NA		NA	NA	NA	NA	NA	NA		Gynecology	Elective	GA	105	85	0	NA	36.8	Nasopharynx	yes	yes	180	no	NA	no	NA	no	NA	no	NA	no	NA	Morphine	Succinylcholine
952	52	158	20.83	II	36.7	yes	no	NA		no	NA		no	NA		Anemia	yes	CA Colon	no	NA	NA	NA	no	no		GI	Elective	GA	340	275	2	90	35.8	Nasopharynx	yes	yes	120	no	NA	no	NA	no	NA	no	NA	no	NA	Morphine	Succinylcholine
953	66	155	27.47	II	37	yes	other CVS	NA	Cardiomegaly	other	NA	Allergic rhinitis	other	NA	lumbar spondylosis	no	yes	CA left Breast	no	NA	NA	NA	no	no		GI	Elective	GA	115	75	1	30	35.9	Nasopharynx	yes	yes	200	no	NA	no	NA	no	NA	no	NA	no	NA	Morphine	Cisatracurium
954	45.5	158	18.23	I	36.5	none	NA	NA		NA	NA		NA	NA		NA	NA		NA	NA	NA	NA	NA	NA		Gynecology	Elective	GA	65	30	0	NA	36.5	Esophageal	yes	yes	130	no	NA	no	NA	no	NA	no	NA	no	NA	Morphine	Cisatracurium
955	63	161	24.3	II	36.6	yes	no	NA		no	NA		no	NA		no	no		no	NA	NA	NA	no	yes	Allergy	GI	Elective	GA	105	85	1	60	35.6	Nasopharynx	yes	yes	170	no	NA	no	NA	no	NA	no	NA	no	NA	Morphine	Succinylcholine
956	53.5	156	21.98	II	36.6	yes	no	NA		no	NA		no	NA		no	no		no	NA	NA	NA	no	yes	Allergy	Gynecology	Elective	GA	45	20	0	NA	36.6	Nasopharynx	yes	yes	150	no	NA	no	NA	no	NA	no	NA	no	NA	Morphine	Cisatracurium
957	95	160	37.11	III	36.9	yes	no	NA		no	NA		no	NA		no	no		no	NA	NA	NA	no	no		GI	Elective	GA	305	265	0	NA	36.3	Nasopharynx	yes	yes	200	no	NA	no	NA	no	NA	no	NA	no	NA	Morphine	Succinylcholine
958	50	150	22.22	III	36.5	yes	HTN	NA		no	NA		CVA	NA		no	no		yes	yes	no	no	yesw	no		Gynecology	Elective	GA	205	135	0	NA	36.7	Nasopharynx	yes	yes	100	no	NA	no	NA	no	NA	no	NA	no	NA	Fentanyl	Cisatracurium
959	56	160	21.88	II	36.5	yes	other CVS	NA	Bradycardia	no	NA		no	NA		no	no		no	NA	NA	NA	no	no		Gynecology	Elective	GA	150	130	0	NA	36.9	Nasopharynx	yes	yes	130	no	NA	no	NA	no	NA	no	NA	no	NA	Morphine	Cisatracurium
960	63	170	21.8	II	36.9	yes	other CVS	NA	Bradycardia	no	NA		no	NA		no	no		yes	yes	no	no	yesw	no		GI	Elective	GA	120	70	1	105	35.5	Nasopharynx	yes	yes	200	no	NA	no	NA	no	NA	no	NA	no	NA	Morphine	Cisatracurium
961	128	163	48.18	III	37.1	yes	no	NA		OSA	NA		no	NA		no	no		no	NA	NA	NA	no	yes	GERD	GI	Elective	GA	225	160	0	NA	36.5	Tympanic mb.	yes	yes	200	no	NA	no	NA	no	NA	no	NA	no	NA	Fentanyl	Succinylcholine
962	60	161	23.15	II	36.6	yes	HTN	NA		no	NA		no	NA		no	no		no	NA	NA	NA	yesw	no		GI	Elective	GA	205	155	1	75	35.7	Nasopharynx	yes	yes	200	no	NA	no	NA	no	NA	no	NA	no	NA	Morphine	Cisatracurium
963	94.5	161	36.46	III	36.6	yes	HTN	NA		no	NA		no	NA		no	no		no	NA	NA	NA	no	no		GI	Elective	GA	185	155	0	NA	36.2	Tympanic mb.	yes	yes	280	no	NA	no	NA	no	NA	no	NA	no	NA	Fentanyl	Succinylcholine
964	129	163	48.55	III	36.2	yes	no	NA		OSA	NA		no	NA		no	no		no	NA	NA	NA	no	no		GI	Elective	GA	325	270	0	NA	36.1	Nasopharynx	yes	yes	200	no	NA	no	NA	no	NA	no	NA	no	NA	Morphine	Succinylcholine
965	59.7	153	25.5	II	36.6	yes	no	NA		no	NA		no	NA		no	no		no	NA	NA	NA	yesw	no		GI	Elective	GA	90	70	0	NA	36.5	Nasopharynx	yes	yes	120	no	NA	no	NA	no	NA	no	NA	no	NA	both	Succinylcholine
966	73.6	174	24.31	II	36.6	yes	HTN	NA		no	NA		no	NA		no	no		yes	yes	no	no	yesw	no		GI	Elective	GA	85	70	1	45	35.7	Nasopharynx	yes	yes	140	no	NA	no	NA	no	NA	no	NA	no	NA	both	Succinylcholine
967	63	160	24.61	II	36.5	yes	no	NA		no	NA		no	NA		no	no		no	NA	NA	NA	no	yes	Hepatitis	GI	Elective	GA	150	125	0	NA	36.9	Esophageal	yes	yes	180	no	NA	no	NA	no	NA	no	NA	no	NA	Morphine	Cisatracurium
968	55	153	23.5	III	36.6	yes	HTN	NA		no	NA		no	NA		no	no		no	NA	NA	NA	yesw	no		GI	Elective	GA	85	40	1	60	35.8	Nasopharynx	yes	yes	180	no	NA	no	NA	no	NA	no	NA	no	NA	Morphine	Cisatracurium
969	86	183	25.68	II	36.5	yes	HTN	NA		no	NA		no	NA		no	no		no	NA	NA	NA	yesw	yes	GERD	GI	Elective	GA	115	80	0	NA	36.1	Nasopharynx	yes	yes	200	no	NA	no	NA	no	NA	no	NA	no	NA	both	Succinylcholine
970	67	157	27.18	II	36.9	yes	HTN	NA		no	NA		no	NA		Anemia	no		no	NA	NA	NA	no	no		Gynecology	Elective	GA	105	95	0	NA	36.6	Nasopharynx	yes	yes	120	no	NA	no	NA	no	NA	no	NA	no	NA	both	Succinylcholine
971	54	165	19.83	II	37	yes	HTN	NA		no	NA		no	NA		Anemia	no		yes	yes	no	no	yesw	yes	CKD	GI	Elective	GA	180	135	1	45	35.8	Nasopharynx	yes	yes	140	no	NA	no	NA	no	NA	no	NA	no	NA	Fentanyl	Cisatracurium
972	57.2	155	23.81	II	36.6	yes	no	NA		no	NA		no	NA		Anemia	no		no	NA	NA	NA	no	no		Gynecology	Elective	GA	90	75	0	NA	36.5	Nasopharynx	yes	yes	150	no	NA	no	NA	no	NA	no	NA	no	NA	Morphine	Cisatracurium
973	72.5	165	26.63	II	36.6	yes	no	NA		no	NA		no	NA		no	no		no	NA	NA	NA	yesw	no		GI	Elective	GA	75	50	0	NA	36.3	Nasopharynx	yes	yes	100	no	NA	no	NA	no	NA	no	NA	no	NA	Fentanyl	Succinylcholine
974	78	180	24.07	III	36.6	yes	HTN	other CVS	IHD	no	NA		no	NA		no	no		yes	yes	no	no	yesw	no		GI	Elective	GA	205	150	0	NA	36	Nasopharynx	yes	yes	150	no	NA	no	NA	no	NA	no	NA	no	NA	Morphine	Cisatracurium
975	80.7	162	30.75	II	36.8	yes	no	NA		other	NA	Allergic rhinitis	no	NA		no	no		no	NA	NA	NA	no	no		Gynecology	Elective	GA	70	35	0	NA	36	Nasopharynx	yes	yes	220	no	NA	no	NA	no	NA	no	NA	no	NA	Fentanyl	Cisatracurium
976	76	165	27.92	II	36.5	yes	other CVS	NA		Asthma	NA		no	NA		Anemia	no		no	NA	NA	NA	no	no		GI	Elective	GA	185	155	1	30	35.8	Esophageal	yes	yes	200	no	NA	no	NA	no	NA	no	NA	no	NA	both	Cisatracurium
977	56.4	165	20.72	II	37	yes	HTN	NA		no	NA		no	NA		Anemia	yes	CA Descending colon	no	NA	NA	NA	no	yes	Cirrhosis	GI	Elective	GA	240	205	0	NA	36	Nasopharynx	yes	yes	80	no	NA	no	NA	no	NA	no	NA	no	NA	Morphine	Cisatracurium
978	140	165	51.42	III	36.8	yes	no	NA		no	NA		no	NA		no	no		no	NA	NA	NA	no	yes	Psychosis	Gynecology	Emergency	GA	205	170	0	NA	36	Nasopharynx	yes	yes	250	no	NA	no	NA	no	NA	no	NA	no	NA	Fentanyl	Cisatracurium
979	67	155	27.89	I	37.4	none	NA	NA		NA	NA		NA	NA		NA	NA		NA	NA	NA	NA	NA	NA		Gynecology	Emergency	GA	110	80	0	NA	36.7	Nasopharynx	yes	yes	150	no	NA	no	NA	no	NA	no	NA	no	NA	Morphine	Cisatracurium
980	65	170	22.49	II	36.7	yes	other CVS	NA	Tachycardia	other	NA	Pneumothorax	other	NA	head injury	no	no		no	NA	NA	NA	no	no		GI	Emergency	GA	205	160	1	90	35.4	Nasopharynx	yes	yes	160	no	NA	no	NA	no	NA	no	NA	no	NA	Fentanyl	Succinylcholine
981	63.3	159	25.04	I	36.5	none	NA	NA		NA	NA		NA	NA		NA	NA		NA	NA	NA	NA	NA	NA		Gynecology	Elective	GA	105	90	0	NA	36.4	Nasopharynx	yes	yes	200	no	NA	no	NA	no	NA	no	NA	no	NA	Morphine	Cisatracurium
982	60.9	165	22.37	II	37	yes	HTN	NA		no	NA		no	NA		Anemia	no		no	NA	NA	NA	yesw	no		GI	Elective	GA	115	90	0	NA	36.3	Nasopharynx	yes	yes	110	no	NA	no	NA	no	NA	no	NA	no	NA	Fentanyl	Cisatracurium
983	102	158	40.86	III	36.6	yes	HTN	NA		no	NA		no	NA		Anemia	no		no	NA	NA	NA	no	yes	OA	GI	Elective	GA	185	140	0	NA	36.2	Nasopharynx	yes	yes	250	no	NA	no	NA	no	NA	no	NA	no	NA	Fentanyl	Cisatracurium
984	63.6	167.5	22.67	II	36.4	yes	HTN	NA		no	NA		no	NA		no	no		no	NA	NA	NA	no	yes	Allergy	GI	Elective	GA	255	210	1	150	34.8	Nasopharynx	yes	yes	180	no	NA	no	NA	no	NA	no	NA	no	NA	both	Rocuronium
985	64	150	28.44	III	37.5	yes	HTN	other CVS	CAD	other	NA	Hyperresponsive airway	no	NA		no	no		no	NA	NA	NA	no	no		GI	Emergency	GA	90	60	0	NA	37.1	Nasopharynx	yes	yes	150	no	NA	no	NA	no	NA	no	NA	no	NA	Fentanyl	Succinylcholine
986	134	170	46.37	III	36.7	yes	other CVS	NA	cardiomegaly	OSA	NA		no	NA		Anemia	no		no	NA	NA	NA	no	yes	Bipolar disorder	GI	Elective	GA	135	85	0	NA	36.1	Nasopharynx	yes	yes	200	no	NA	no	NA	no	NA	no	NA	no	NA	Fentanyl	Succinylcholine
987	47.1	143	23.03	II	36.5	yes	no	NA		no	NA		no	NA		no	no		yes	yes	no	no	yesw	no		Gynecology	Elective	GA	200	150	0	NA	36.7	Nasopharynx	yes	yes	100	no	NA	no	NA	no	NA	no	NA	no	NA	Morphine	Cisatracurium
988	95	160	37.11	III	36.8	yes	no	NA		no	NA		no	NA		Anemia	no		no	NA	NA	NA	yesw	no		GI	Elective	GA	180	135	0	NA	36.7	Nasopharynx	yes	yes	200	no	NA	no	NA	no	NA	no	NA	no	NA	Fentanyl	Succinylcholine
989	130	156	53.42	III	36.6	yes	HTN	NA		OSA	NA		no	NA		Anemia	no		no	NA	NA	NA	no	yes	OA Knee	GI	Elective	GA	190	140	0	NA	36.5	Nasopharynx	yes	yes	200	no	NA	no	NA	no	NA	no	NA	no	NA	Fentanyl	Succinylcholine
990	57.5	155	23.93	II	36.8	yes	other CVS	NA		no	NA		other	NA	scoliosis	no	no		no	NA	NA	NA	no	no		Gynecology	Elective	GA	80	60	0	NA	36.8	Nasopharynx	yes	yes	150	no	NA	no	NA	no	NA	no	NA	no	NA	Fentanyl	Cisatracurium
991	57	160	22.27	II	36.5	yes	no	NA		other	NA	Allergic rhinitis	no	NA		no	no		no	NA	NA	NA	no	no		GI	Elective	GA	270	230	0	NA	36.1	Nasopharynx	yes	yes	130	no	NA	no	NA	no	NA	no	NA	no	NA	both	Cisatracurium
992	45.4	150	20.18	II	36.4	yes	no	NA		no	NA		no	NA		Anemia	no		no	NA	NA	NA	no	no		GI	Elective	GA	80	60	0	NA	36.4	Nasopharynx	yes	yes	100	no	NA	no	NA	no	NA	no	NA	no	NA	Morphine	Cisatracurium
993	90.6	165	33.28	II	36.9	yes	no	NA		OSA	NA		no	NA		no	no		no	NA	NA	NA	no	no		GI	Elective	GA	145	120	0	NA	36.3	Nasopharynx	yes	yes	150	no	NA	no	NA	no	NA	no	NA	no	NA	Fentanyl	Cisatracurium
994	61.1	167	21.91	II	36.5	yes	no	NA		no	NA		no	NA		Anemia	yes	CA Rectum	no	NA	NA	NA	no	no		GI	Elective	GA	555	450	1	120	35.3	Nasopharynx	yes	yes	150	no	NA	no	NA	no	NA	no	NA	no	NA	Fentanyl	Cisatracurium
995	79.6	163	29.96	II	36.4	yes	HTN	NA		no	NA		other	NA	Lumbar spondylosis	no	yes	Rt RCC	no	NA	NA	NA	yesw	yes	Hepatitis	GU	Elective	GA	270	230	0	NA	36.4	Nasopharynx	yes	yes	250	no	NA	no	NA	no	NA	no	NA	no	NA	Fentanyl	Cisatracurium
996	57.3	150	25.47	III	36.6	yes	HTN	NA		no	NA		no	NA		no	yes	CA Corpus	yes	yes	no	no	yesw	no		Gynecology	Elective	GA combined with PNB	220	170	1	180	35.5	Nasopharynx	yes	yes	250	no	NA	no	NA	no	NA	no	NA	no	NA	Fentanyl	Cisatracurium
997	54	163	20.32	II	36.9	yes	no	NA		no	NA		no	NA		Anemia	no		no	NA	NA	NA	no	no		Gynecology	Elective	GA	135	105	0	NA	36.2	Nasopharynx	yes	yes	120	no	NA	no	NA	no	NA	no	NA	no	NA	Fentanyl	Cisatracurium
998	51.7	155	21.52	II	36.6	yes	no	NA		no	NA		no	NA		Anemia	no		no	NA	NA	NA	no	no		GI	Elective	GA	110	70	0	NA	36.5	Nasopharynx	yes	yes	120	no	NA	no	NA	no	NA	no	NA	no	NA	Fentanyl	Cisatracurium
999	77.1	157	31.28	II	36.7	yes	HTN	other CVS	AV Block	no	NA		other	NA	spinal stenosis	no	no		yes	yes	no	no	yesw	no		GI	Elective	GA	145	100	0	NA	36.3	Nasopharynx	yes	yes	140	no	NA	no	NA	no	NA	no	NA	no	NA	Fentanyl	Cisatracurium
1000	48.6	150	21.6	II	36.5	yes	HTN	NA		no	NA		no	NA		no	no		no	NA	NA	NA	no	yes	Hepatitis b	GI	Elective	GA	230	200	0	NA	36.4	Nasopharynx	yes	yes	100	no	NA	no	NA	no	NA	no	NA	no	NA	Fentanyl	Rocuronium
1001	65.9	167	23.63	II	37	yes	no	NA		no	NA		no	NA		no	yes	CA Sigmoid colon	no	NA	NA	NA	no	no		GI	Elective	GA	355	255	0	NA	36	Nasopharynx	yes	yes	200	no	NA	no	NA	no	NA	no	NA	no	NA	both	Cisatracurium
1002	57.7	160	22.54	II	37.1	yes	no	NA		no	NA		no	NA		Anemia	no		no	NA	NA	NA	yesw	no		GI	Elective	GA	95	65	0	NA	36.3	Nasopharynx	yes	yes	120	no	NA	no	NA	no	NA	no	NA	no	NA	both	Cisatracurium
1003	45	165	16.53	II	36.4	yes	no	NA		other	NA	Allergic rhinitis	no	NA		Anemia	no		no	NA	NA	NA	no	yes	Allergy	Gynecology	Emergency	GA	90	65	1	90	35.5	Esophageal	yes	yes	150	no	NA	no	NA	no	NA	no	NA	no	NA	Fentanyl	Succinylcholine
1004	56.3	153	24.05	II	37.3	yes	no	NA		no	NA		no	NA		Anemia	no		no	NA	NA	NA	no	no		Gynecology	Elective	GA	150	110	0	NA	37	Nasopharynx	yes	yes	160	no	NA	no	NA	no	NA	no	NA	no	NA	Fentanyl	Cisatracurium
1005	57	157	23.12	I	36.1	yes	no	NA		no	NA		no	NA		no	no		yes	no	yes	no	no	no		Gynecology	Elective	GA	140	110	0	NA	36	Nasopharynx	yes	yes	150	no	NA	no	NA	no	NA	no	NA	no	NA	Fentanyl	Cisatracurium
1006	49.2	152	21.3	II	36.6	yes	other CVS	NA	Abnormal EKG	no	NA		no	NA		Anemia	no		no	NA	NA	NA	no	no		GI	Elective	GA	160	90	0	NA	36.3	Nasopharynx	yes	no	NA	yes	250	no	NA	no	NA	no	NA	no	NA	Morphine	Rocuronium
1007	62	157	25.15	II	37	yes	HTN	NA		no	NA		no	NA		no	no		no	NA	NA	NA	yesw	yes	Allergy	GI	Elective	GA	115	95	1	60	35.3	Nasopharynx	yes	yes	90	no	NA	no	NA	no	NA	no	NA	no	NA	Fentanyl	Rocuronium
1008	65.4	156	26.87	II	36.5	yes	no	NA		no	NA		no	NA		Anemia	no		yes	no	yes	no	no	no		Gynecology	Elective	GA	180	135	1	30	35.9	Nasopharynx	yes	yes	150	no	NA	no	NA	no	NA	no	NA	no	NA	Fentanyl	Cisatracurium
1009	53	166	19.23	II	36.8	yes	no	NA		no	NA		no	NA		no	no		no	NA	NA	NA	yesw	yes	Primary hyperaldosteronism	GI	Elective	GA	95	50	1	90	35.7	Nasopharynx	yes	yes	150	no	NA	no	NA	no	NA	no	NA	no	NA	Fentanyl	Cisatracurium
1010	71.8	156	29.5	II	36.4	yes	other CVS	NA	QT prolong	no	NA		no	NA		no	yes	CA Rectum	no	NA	NA	NA	yesw	no		GI	Emergency	GA	170	140	0	NA	36.6	Nasopharynx	yes	yes	100	no	NA	no	NA	no	NA	no	NA	no	NA	Fentanyl	Succinylcholine
1011	38.5	140	19.64	II	36.9	yes	no	NA		no	NA		no	NA		Anemia	yes	CA Anus with Liver metastasis	no	NA	NA	NA	no	no		GI	Elective	GA	850	750	1	270	34.6	Nasopharynx	yes	yes	80	no	NA	no	NA	no	NA	no	NA	no	NA	Fentanyl	Cisatracurium
1012	77	160	30.08	II	36.2	yes	HTN	other CVS	CAD	no	NA		no	NA		no	no		no	NA	NA	NA	no	yes	GERD	GI	Elective	GA	170	150	1	30	35.9	Nasopharynx	yes	yes	170	no	NA	no	NA	no	NA	no	NA	no	NA	Fentanyl	Succinylcholine
1013	73.7	163	27.74	II	36.7	yes	no	NA		no	NA		no	NA		no	no		no	NA	NA	NA	no	yes	Dyspepsia	Gynecology	Elective	GA	175	150	0	NA	36.8	Nasopharynx	yes	yes	120	no	NA	no	NA	no	NA	no	NA	no	NA	Morphine	Rocuronium
1014	67.8	170	23.46	II	36.2	yes	no	NA		no	NA		no	NA		no	no		no	NA	NA	NA	yesw	yes	GERD	GI	Elective	GA	195	145	1	60	35.6	Nasopharynx	yes	yes	200	no	NA	no	NA	no	NA	no	NA	no	NA	Fentanyl	Succinylcholine
1015	126	149	56.75	III	37.1	yes	HTN	other CVS	Cardiomegaly	OSA	NA		no	NA		Anemia	no		yes	yes	no	no	yesw	no		GI	Elective	GA	350	290	0	NA	36.6	Nasopharynx	yes	yes	200	no	NA	no	NA	no	NA	no	NA	no	NA	Fentanyl	Succinylcholine
1016	67.7	154	28.55	II	37.4	yes	no	NA		no	NA		no	NA		no	no		yes	yes	no	no	yesw	no		Gynecology	Elective	GA	270	230	0	NA	36.9	Nasopharynx	yes	yes	100	no	NA	no	NA	no	NA	no	NA	no	NA	Morphine	Cisatracurium
1017	57	155	23.73	II	37	yes	no	NA		no	NA		no	NA		Anemia	no		no	NA	NA	NA	no	no		GI	Elective	GA	125	95	0	NA	36	Tympanic mb.	yes	yes	140	no	NA	no	NA	no	NA	no	NA	no	NA	Fentanyl	Cisatracurium
1018	49.5	150	22	I	37.3	none	NA	NA		NA	NA		NA	NA		NA	NA		NA	NA	NA	NA	NA	NA		Gynecology	Elective	GA	170	130	0	NA	36.6	Nasopharynx	yes	yes	150	no	NA	no	NA	no	NA	no	NA	no	NA	Fentanyl	Cisatracurium
1019	53.4	151	23.42	II	37.1	yes	other CVS	NA	cardiomegaly	no	NA		no	NA		Anemia	yes	CA Rectum	no	NA	NA	NA	no	no		GI	Elective	GA	595	550	1	90	35.6	Nasopharynx	yes	yes	170	no	NA	no	NA	no	NA	no	NA	no	NA	Fentanyl	Cisatracurium
1020	50.3	158	20.15	II	36.6	yes	no	NA		no	NA		no	NA		Anemia	no		no	NA	NA	NA	no	yes	Dyspepsia	GI	Elective	GA	80	50	0	NA	36.1	Tympanic mb.	yes	yes	120	no	NA	no	NA	no	NA	no	NA	no	NA	Fentanyl	Cisatracurium
1021	42.8	165	15.72	II	37.2	yes	no	NA		no	NA		other	NA	Hemangioma brain	Anemia	no		yes	yes	no	no	no	yes	HIV	GI	Elective	GA	170	120	1	60	35.6	Nasopharynx	yes	yes	100	no	NA	no	NA	no	NA	no	NA	no	NA	Fentanyl	Cisatracurium
1022	60	160	23.44	II	36.6	yes	no	NA		no	NA		no	NA		Anemia	no		no	NA	NA	NA	no	no		GI	Elective	GA	120	90	0	NA	36.1	Nasopharynx	yes	yes	140	no	NA	no	NA	no	NA	no	NA	no	NA	Fentanyl	Cisatracurium
1023	63	166	22.86	II	36.8	yes	HTN	other CVS	Stable Angina	no	NA		no	NA		Anemia	yes	CA Sigmoid colon	no	NA	NA	NA	no	no		GI	Elective	GA	230	190	1	30	35.6	Nasopharynx	yes	yes	100	no	NA	no	NA	no	NA	no	NA	no	NA	both	Cisatracurium
1024	44.8	140	22.86	I	37	none	NA	NA		NA	NA		NA	NA		NA	NA		NA	NA	NA	NA	NA	NA		GI	Elective	GA	105	60	0	NA	36.1	Nasopharynx	yes	yes	150	no	NA	no	NA	no	NA	no	NA	no	NA	Fentanyl	Cisatracurium
1025	59.5	150	26.44	II	36.5	yes	no	NA		no	NA		no	NA		no	no		no	NA	NA	NA	yesw	yes	Hepatitis B	GI	Elective	GA	370	310	0	NA	36.2	Tympanic mb.	yes	yes	200	no	NA	no	NA	no	NA	no	NA	no	NA	Fentanyl	Cisatracurium
1026	59.4	158	23.79	II	36.7	yes	other CVS	NA	Abnormal EKG	no	NA		no	NA		no	no		no	NA	NA	NA	no	yes	Thyroid nodule	GI	Elective	GA	135	105	0	NA	36.2	Nasopharynx	yes	yes	150	no	NA	no	NA	no	NA	no	NA	no	NA	Fentanyl	Succinylcholine
1027	66	154.5	27.65	II	36.5	yes	HTN	NA		no	NA		no	NA		no	no		no	NA	NA	NA	yesw	no		GI	Elective	GA	100	60	0	NA	36.3	Nasopharynx	yes	yes	110	no	NA	no	NA	no	NA	no	NA	no	NA	Fentanyl	Cisatracurium
1028	88.2	170	30.52	III	36.2	yes	HTN	other CVS	Bradycardia	no	NA		no	NA		no	yes	HCC segment 7	no	NA	NA	NA	yesw	yes	Hepatitis	others	Elective	GA	545	385	0	NA	36.2	Tympanic mb.	yes	yes	230	no	NA	no	NA	no	NA	no	NA	no	NA	Fentanyl	Cisatracurium
1029	70	165	25.71	II	36.6	yes	other CVS	NA	Prolong QT	no	NA		no	NA		no	yes	CA Rectum	no	NA	NA	NA	no	no		GI	Elective	GA	465	390	1	75	35.4	Nasopharynx	yes	yes	170	no	NA	no	NA	no	NA	no	NA	no	NA	Fentanyl	Cisatracurium
1030	45	159	17.8	III	36.6	yes	other CVS	NA	Abnormal EKG	COPD	NA		no	NA		Anemia	no		no	NA	NA	NA	no	no		GI	Elective	GA	220	175	1	45	35.5	Nasopharynx	yes	yes	220	no	NA	no	NA	no	NA	no	NA	no	NA	Fentanyl	Cisatracurium
1031	60.7	164	22.57	II	36.6	yes	HTN	other CVS	Abnormal EKG	COPD	NA		no	NA		Anemia	no		no	NA	NA	NA	no	no		GI	Elective	GA	410	365	1	45	35.6	Nasopharynx	yes	yes	80	no	NA	no	NA	no	NA	yes	1	no	NA	Fentanyl	Cisatracurium
1032	98	156	40.27	III	36.8	yes	HTN	NA		OSA	NA		no	NA		no	no		yes	yes	no	no	yesw	no		GI	Elective	GA	160	120	1	45	35.3	Nasopharynx	yes	yes	200	no	NA	no	NA	no	NA	no	NA	no	NA	Fentanyl	Cisatracurium
1033	128	159	50.63	III	37.2	yes	no	NA		OSA	NA		no	NA		no	no		no	NA	NA	NA	no	no		GI	Elective	GA	410	350	0	NA	36.4	Nasopharynx	yes	yes	250	no	NA	no	NA	no	NA	no	NA	no	NA	Fentanyl	Cisatracurium
1034	75	163	28.23	II	36.6	yes	HTN	NA		no	NA		other	NA	Parkinsons disease	Anemia	yes	CA Prostate	no	NA	NA	NA	no	no		GU	Elective	GA	230	170	1	90	35.8	Nasopharynx	yes	yes	60	no	NA	no	NA	no	NA	yes	1	no	NA	Fentanyl	Cisatracurium
1035	78	170	26.99	III	36.9	yes	HTN	NA		no	NA		no	NA		no	no		no	NA	NA	NA	no	no		GU	Elective	GA	200	120	1	75	35.6	Nasopharynx	yes	yes	110	no	NA	no	NA	no	NA	no	NA	no	NA	Fentanyl	Cisatracurium
1036	47.8	153	20.42	II	36.3	yes	other CVS	NA	Bradycardia	no	NA		no	NA		no	no		no	NA	NA	NA	yesw	no		Gynecology	Elective	GA	165	135	0	NA	36.3	Nasopharynx	yes	yes	80	no	NA	no	NA	no	NA	no	NA	no	NA	Fentanyl	Cisatracurium
1037	45.8	141	23.04	III	36.8	yes	HTN	NA		no	NA		CVA	Epilepsy		no	yes	CA Endometrium	yes	yes	no	no	yesw	no		Gynecology	Elective	GA	160	120	1	135	35.6	Nasopharynx	yes	yes	180	no	NA	no	NA	no	NA	no	NA	no	NA	Fentanyl	Cisatracurium
1038	58	150.5	25.61	II	36.2	yes	HTN	NA		no	NA		no	NA		no	yes	CA Corpus	no	NA	NA	NA	no	no		Gynecology	Elective	GA	400	365	0	NA	36.4	Nasopharynx	yes	yes	250	no	NA	no	NA	no	NA	no	NA	no	NA	Fentanyl	Cisatracurium
1039	60.2	159	23.81	I	36.7	yes	no	NA		no	NA		no	NA		no	yes	CA Rectum	no	NA	NA	NA	no	no		GI	Elective	GA	625	540	1	45	35.9	Nasopharynx	yes	yes	250	no	NA	no	NA	no	NA	no	NA	no	NA	Fentanyl	Cisatracurium
1040	63.2	175	20.64	II	36.9	yes	no	NA		no	NA		no	NA		Anemia	yes	CA Rectum	no	NA	NA	NA	no	no		GI	Elective	GA	550	490	1	105	35.5	Nasopharynx	yes	yes	170	no	NA	no	NA	no	NA	no	NA	no	NA	Fentanyl	Cisatracurium
1041	68	175	22.2	III	36.9	yes	HTN	other CVS	Bradycardia	no	NA		no	NA		Anemia	yes	CA Prostate	no	NA	NA	NA	yesw	no		GU	Elective	GA	340	255	1	255	35.3	Nasopharynx	yes	yes	150	no	NA	no	NA	no	NA	no	NA	no	NA	Fentanyl	Cisatracurium
1042	107.9	169	37.78	III	37	yes	HTN	NA		OSA	NA		no	NA		no	no		no	NA	NA	NA	yesw	yes	OA	GI	Elective	GA	195	160	1	60	35.8	Nasopharynx	yes	yes	250	no	NA	no	NA	no	NA	no	NA	yes	110	Fentanyl	Succinylcholine
1043	62	147	28.69	III	36.6	yes	HTN	NA		no	NA		no	NA		no	no		no	NA	NA	NA	yesw	yes	CKD stage 3	GI	Elective	GA	185	155	1	90	35.3	Nasopharynx	yes	yes	120	no	NA	no	NA	no	NA	no	NA	no	NA	Fentanyl	Cisatracurium
1044	94.2	145	44.8	III	36.9	yes	HTN	other CVS	Cardiomegaly	OSA	NA		no	NA		Anemia	no		no	NA	NA	NA	no	yes	OA	GI	Elective	GA	375	310	0	NA	36.4	Nasopharynx	yes	yes	230	no	NA	no	NA	no	NA	no	NA	no	NA	Fentanyl	Cisatracurium
1045	50	156	20.55	II	36.4	yes	no	NA		no	NA		no	NA		Anemia	no		no	NA	NA	NA	no	yes	Allergy	Gynecology	Elective	GA	185	150	0	NA	36.8	Nasopharynx	yes	yes	140	no	NA	no	NA	no	NA	no	NA	no	NA	Morphine	Cisatracurium
1046	58	165	21.3	II	36.8	yes	no	NA		other	NA	Allergic rhinitis	no	NA		no	no		no	NA	NA	NA	no	no		Gynecology	Elective	GA	180	160	0	NA	36.2	Nasopharynx	yes	yes	150	no	NA	no	NA	no	NA	no	NA	no	NA	Fentanyl	Cisatracurium
1047	134	155	55.78	III	37.1	yes	no	NA		OSA	NA		no	NA		Anemia	no		yes	yes	no	no	no	no		GI	Elective	GA	295	250	0	NA	36.3	Nasopharynx	yes	yes	200	no	NA	no	NA	no	NA	no	NA	no	NA	Fentanyl	Succinylcholine
1048	67.3	161	25.96	II	36.9	yes	HTN	NA		no	NA		no	NA		no	yes	CA Colon	no	NA	NA	NA	yesw	yes	Mild renal insufficiency	GI	Elective	GA	290	240	1	45	35.4	Nasopharynx	yes	yes	160	no	NA	no	NA	no	NA	no	NA	no	NA	Fentanyl	Cisatracurium
1049	48.9	154	20.62	II	36.6	yes	HTN	other CVS	Cardiomegaly	no	NA		no	NA		no	no		no	NA	NA	NA	no	yes	Allergy	GI	Elective	GA	170	125	1	15	35.7	Nasopharynx	yes	yes	230	no	NA	no	NA	no	NA	no	NA	no	NA	Fentanyl	Cisatracurium
1050	64.1	161	24.73	II	36.4	yes	no	NA		no	NA		no	NA		Anemia	no		yes	yes	no	no	yesw	no		GI	Elective	GA	135	105	1	45	35.7	Nasopharynx	yes	yes	190	no	NA	no	NA	no	NA	no	NA	no	NA	Fentanyl	Cisatracurium
1051	56	162	21.34	II	36.8	yes	no	NA		no	NA		no	NA		Anemia	no		no	NA	NA	NA	no	no		GI	Elective	GA	125	85	0	NA	36.5	Nasopharynx	yes	yes	130	no	NA	no	NA	no	NA	no	NA	no	NA	Fentanyl	Cisatracurium
1052	65	163	24.46	III	37.1	yes	HTN	other CVS	Infrarenal AAA	other	NA	Respiratory insuffiency on O2	no	NA		Thrombocytopenia	no		no	NA	NA	NA	yesw	yes	sepsis,hepatitis	GI	Emergency	GA	260	230	1	195	34.7	Esophageal	yes	no	NA	no	NA	no	NA	yes	12	no	NA	no	NA	Fentanyl	Rocuronium
1053	80.8	163	30.41	II	36.7	yes	no	NA		no	NA		no	NA		no	no		no	NA	NA	NA	no	no		GI	Elective	GA	125	95	0	NA	36.5	Nasopharynx	yes	yes	140	no	NA	no	NA	no	NA	no	NA	no	NA	Fentanyl	Cisatracurium
1054	72	172	24.34	II	36.9	yes	HTN	NA		no	NA		no	NA		no	no		no	NA	NA	NA	yesw	yes	Mild renal insufficiency,Gout	GI	Elective	GA	225	175	0	NA	36.7	Nasopharynx	yes	yes	300	no	NA	no	NA	no	NA	no	NA	no	NA	Fentanyl	Cisatracurium
1055	122	160	47.66	III	37.1	yes	other CVS	NA	Abnormal EKG	OSA	NA		no	NA		Anemia	no		no	NA	NA	NA	yesw	yes	Left adrenal adenoma	GI	Elective	GA	440	365	1	135	35.4	Nasopharynx	yes	yes	250	no	NA	no	NA	no	NA	no	NA	no	NA	Fentanyl	Cisatracurium
1056	60	162	22.86	I	37	none	NA	NA		NA	NA		NA	NA		NA	NA		NA	NA	NA	NA	NA	NA		Gynecology	Elective	GA	60	40	0	NA	36.1	Nasopharynx	yes	yes	150	no	NA	no	NA	no	NA	no	NA	no	NA	Fentanyl	Cisatracurium
1057	51.9	157	21.06	II	36.5	yes	no	NA		no	NA		no	NA		Anemia	no		no	NA	NA	NA	no	no		Gynecology	Elective	GA	130	110	1	15	35.7	Nasopharynx	yes	yes	180	no	NA	no	NA	no	NA	no	NA	no	NA	Fentanyl	Cisatracurium
1058	59.1	158	23.67	II	36	yes	no	NA		no	NA		no	NA		no	yes	CA Corpus,CA Breast	no	NA	NA	NA	no	no		Gynecology	Elective	GA	235	205	1	15	35.9	Esophageal	yes	yes	130	no	NA	no	NA	no	NA	no	NA	no	NA	both	Rocuronium
1059	42	155	17.48	III	37	yes	HTN	NA		no	NA		no	NA		no	no		yes	yes	no	no	no	no		GI	Elective	GA	95	75	1	30	35.8	Esophageal	yes	yes	60	no	NA	no	NA	no	NA	no	NA	no	NA	Fentanyl	Cisatracurium
1060	48.6	148	22.19	II	36.8	yes	no	NA		other	NA	Allergic rhinitis	no	NA		Anemia	no		no	NA	NA	NA	no	yes	Allergy	GI	Elective	GA	105	75	0	NA	36.5	Nasopharynx	yes	yes	100	no	NA	no	NA	no	NA	no	NA	no	NA	Fentanyl	Cisatracurium
1061	100	175	32.65	III	36.6	yes	HTN	other CVS	Bradycardia	no	NA		CVA	NA		no	no		no	NA	NA	NA	no	no		GI	Elective	GA	115	85	1	15	35.8	Nasopharynx	yes	yes	280	no	NA	no	NA	no	NA	no	NA	no	NA	Fentanyl	Cisatracurium
1062	74.8	173	24.99	III	36.6	yes	HTN	other CVS	Cardiomegaly,IHD,Bradycardia	no	NA		other	NA	spinal stenosis	Anemia	no		yes	yes	no	no	yesw	yes	CKD	GI	Elective	GA	105	80	1	15	35.9	Nasopharynx	yes	yes	70	no	NA	no	NA	no	NA	no	NA	no	NA	Fentanyl	Cisatracurium
1063	74.7	159	29.55	III	36.6	yes	other CVS	NA	AF,Severe MS	no	NA		no	NA		no	no		no	NA	NA	NA	no	yes	Cirrhosis,Hepatitis	GI	Elective	GA	115	85	0	NA	36	Tympanic mb.	yes	no	NA	no	NA	no	NA	yes	14	no	NA	no	NA	Fentanyl	Cisatracurium
1064	49	155	20.4	II	36.9	yes	no	NA		no	NA		no	NA		Anemia	no		no	NA	NA	NA	no	yes	History of endometrioma	Gynecology	Elective	GA	255	215	0	NA	36.4	Nasopharynx	yes	no	NA	yes	250	no	NA	no	NA	yes	1	no	NA	Morphine	Rocuronium
1065	51.1	161	19.71	III	36.8	yes	HTN	other CVS	Cardiomegaly,IHD,Bradycardia	no	NA		CVA	NA		no	yes	CA Rectum	yes	yes	no	no	yesw	no		GI	Elective	GA	550	460	1	75	35.5	Nasopharynx	yes	yes	100	no	NA	no	NA	no	NA	yes	1	no	NA	Fentanyl	Cisatracurium
1066	77.1	170	26.68	II	36.3	yes	other CVS	NA	Prolong QT	no	NA		no	NA		no	yes	CA Rectum	no	NA	NA	NA	no	no		others	Elective	GA	210	165	1	15	35.8	Nasopharynx	yes	yes	180	no	NA	no	NA	no	NA	no	NA	no	NA	Fentanyl	Cisatracurium
1067	77.2	165	28.36	III	36.7	yes	HTN	other CVS	TVD,Cardiomegaly	no	NA		no	NA		no	no		yes	yes	no	no	no	yes	Diverticulitis	GI	Elective	GA	165	125	0	NA	36.7	Nasopharynx	yes	yes	180	no	NA	no	NA	no	NA	yes	2	no	NA	Fentanyl	Succinylcholine
1068	69.8	175	22.79	III	36.5	yes	HTN	other CVS	Abnormal EKG	no	NA		no	NA		Anemia	yes	CA Prostate	no	NA	NA	NA	yesw	yes	CKD,Gout	GU	Elective	GA	195	165	1	90	35.7	Nasopharynx	yes	yes	120	no	NA	no	NA	no	NA	no	NA	no	NA	Fentanyl	Cisatracurium
1069	105	155	43.7	III	37.4	yes	no	NA		OSA	NA		no	NA		no	no		no	NA	NA	NA	no	no		GI	Elective	GA	125	95	0	NA	36.6	Nasopharynx	yes	yes	180	no	NA	no	NA	no	NA	no	NA	no	NA	Fentanyl	Succinylcholine
1070	42.9	150	19.07	I	36.7	none	NA	NA		NA	NA		NA	NA		NA	NA		NA	NA	NA	NA	NA	NA		Gynecology	Elective	GA	160	135	0	NA	36.4	Nasopharynx	yes	yes	120	no	NA	no	NA	no	NA	no	NA	no	NA	Fentanyl	Cisatracurium
1071	58.8	160	22.97	I	36.6	none	NA	NA		NA	NA		NA	NA		NA	NA		NA	NA	NA	NA	NA	NA		Gynecology	Elective	GA	65	25	0	NA	36.6	Nasopharynx	yes	yes	150	no	NA	no	NA	no	NA	no	NA	no	NA	Fentanyl	Cisatracurium
1072	59	162	22.48	II	36.5	yes	HTN	NA		no	NA		no	NA		Anemia	no		yes	yes	no	no	no	no		others	Elective	GA	380	345	0	NA	36	Nasopharynx	yes	yes	170	no	NA	no	NA	no	NA	no	NA	no	NA	Fentanyl	Succinylcholine
1073	59.2	166	21.48	III	36.6	yes	HTN	other CVS	IHD,Abnorml EKG	no	NA		no	NA		Anemia	no		yes	yes	no	no	yesw	no		GI	Elective	GA	110	90	1	105	35.3	Esophageal	yes	yes	300	no	NA	no	NA	no	NA	no	NA	no	NA	Fentanyl	Cisatracurium
1074	61.3	167	21.98	II	36.6	yes	no	NA		no	NA		no	NA		no	no		no	NA	NA	NA	no	yes	Allergy	Gynecology	Elective	GA	170	115	0	NA	36.7	Tympanic mb.	yes	yes	80	no	NA	no	NA	no	NA	yes	2	no	NA	Fentanyl	Cisatracurium
1075	92.8	169	32.49	II	36.6	yes	HTN	NA		no	NA		no	NA		no	no		no	NA	NA	NA	no	no		GI	Elective	GA	170	140	1	30	35.6	Nasopharynx	yes	yes	150	no	NA	no	NA	no	NA	no	NA	no	NA	Fentanyl	Cisatracurium
1076	71	175	23.18	II	36.3	yes	no	NA		no	NA		no	NA		no	yes	Adenocarcinoma of ampulla	no	NA	NA	NA	no	no		GI	Elective	GA	140	105	0	NA	36.1	Nasopharynx	yes	yes	230	no	NA	no	NA	no	NA	no	NA	no	NA	Fentanyl	Cisatracurium
1077	68	163	25.59	II	36.6	yes	no	NA		no	NA		no	NA		Anemia	no		no	NA	NA	NA	no	no		Gynecology	Elective	GA	165	145	0	NA	36.3	Nasopharynx	yes	yes	200	no	NA	no	NA	no	NA	no	NA	no	NA	Fentanyl	Cisatracurium
1078	77.5	156	31.85	II	37.2	none	NA	NA		NA	NA		NA	NA		NA	NA		NA	NA	NA	NA	NA	NA		Gynecology	Elective	GA	340	315	0	NA	36.6	Nasopharynx	yes	yes	100	no	NA	no	NA	no	NA	no	NA	no	NA	Morphine	Cisatracurium
1079	63.1	160	24.65	II	36.9	none	NA	NA		NA	NA		NA	NA		NA	NA		NA	NA	NA	NA	NA	NA		GI	Elective	GA	80	60	0	NA	36.6	Nasopharynx	yes	yes	120	no	NA	no	NA	no	NA	no	NA	no	NA	Fentanyl	Cisatracurium
1080	65	150	28.89	II	36.6	yes	HTN	NA		no	NA		other	NA	hemiparesis,spondylolithesis	no	yes	CA Rectum	no	NA	NA	NA	no	yes	Allergy	GI	Elective	GA	495	420	1	30	35.9	Nasopharynx	yes	yes	150	no	NA	no	NA	no	NA	yes	3	no	NA	both	Cisatracurium
1081	76	160	29.69	II	36.2	yes	no	NA		no	NA		no	NA		no	no		yes	yes	no	no	yesw	no		GI	Elective	GA	200	180	0	NA	36.8	Nasopharynx	yes	yes	120	no	NA	no	NA	no	NA	no	NA	no	NA	Fentanyl	Cisatracurium
1082	74.6	157	30.26	II	36.6	none	NA	NA		NA	NA		NA	NA		NA	NA		NA	NA	NA	NA	NA	NA		Gynecology	Elective	GA	165	130	1	90	35.7	Esophageal	yes	yes	120	no	NA	no	NA	no	NA	no	NA	no	NA	both	Cisatracurium
1083	63.6	156	26.13	I	36.8	none	NA	NA		NA	NA		NA	NA		NA	NA		NA	NA	NA	NA	NA	NA		Gynecology	Elective	GA	135	100	0	NA	36.6	Nasopharynx	yes	yes	140	no	NA	no	NA	no	NA	no	NA	no	NA	Fentanyl	Cisatracurium
1084	81.7	167	29.29	II	36.8	yes	HTN	other CVS	AV Block	no	NA		no	NA		Anemia	no		yes	yes	no	no	no	yes	Gout	GU	Elective	GA	300	240	0	NA	36.4	Nasopharynx	yes	yes	200	no	NA	no	NA	no	NA	no	NA	no	NA	Fentanyl	Cisatracurium
1085	54.6	150	24.27	II	36.8	yes	no	NA		no	NA		no	NA		Anemia	no		no	NA	NA	NA	no	yes	Hepatitis B	Gynecology	Elective	GA	100	65	0	NA	36	Tympanic mb.	yes	yes	150	no	NA	no	NA	no	NA	no	NA	no	NA	Fentanyl	Cisatracurium
1086	54.8	160	21.41	I	36.6	none	NA	NA		NA	NA		NA	NA		NA	NA		NA	NA	NA	NA	NA	NA		Gynecology	Elective	GA	195	155	1	120	35.1	Nasopharynx	yes	yes	150	no	NA	no	NA	no	NA	no	NA	no	NA	Fentanyl	Cisatracurium
1087	57	160	22.27	II	36.8	yes	no	NA		no	NA		no	NA		Anemia	no		no	NA	NA	NA	no	yes	Allergy	GI	Elective	GA	110	80	0	NA	36.4	Nasopharynx	yes	yes	120	no	NA	no	NA	no	NA	no	NA	no	NA	Fentanyl	Cisatracurium
1088	198	187	56.62	III	36.6	yes	no	NA		OSA	other	Allergic rhinitis	no	NA		no	no		no	NA	NA	NA	yesw	yes	Hepatitis B	GI	Elective	GA	240	180	0	NA	36	Tympanic mb.	yes	yes	250	no	NA	no	NA	no	NA	no	NA	no	NA	Fentanyl	Succinylcholine
1089	88.8	160	34.69	III	36.5	none	NA	NA		NA	NA		NA	NA		NA	NA		NA	NA	NA	NA	NA	NA		Gynecology	Elective	GA	275	240	0	NA	36.1	Nasopharynx	yes	yes	200	no	NA	no	NA	no	NA	no	NA	no	NA	Fentanyl	Succinylcholine
1090	65.5	163	24.65	II	36.7	yes	HTN	NA		other	NA	lung nodule	no	NA		Anemia	yes	CA Rectum	yes	yes	no	no	yesw	no		GI	Elective	GA	645	600	1	60	35.9	Nasopharynx	yes	yes	80	no	NA	no	NA	no	NA	no	NA	no	NA	Fentanyl	Cisatracurium
1091	80.7	166	29.29	II	36.1	yes	HTN	NA		no	NA		no	NA		no	yes	CA Sigmoid	yes	yes	no	no	no	no		GI	Elective	GA	290	240	1	90	35.9	Nasopharynx	yes	yes	120	no	NA	no	NA	no	NA	no	NA	no	NA	Fentanyl	Cisatracurium
1092	68	166	24.68	III	36.6	yes	other CVS	NA	Bradycardia,Bundle branch blok	no	NA		no	NA		Anemia	yes	CA Prostate	no	NA	NA	NA	no	yes	on steroid	GU	Elective	GA	330	270	1	180	35.5	Nasopharynx	yes	yes	140	no	NA	no	NA	no	NA	no	NA	no	NA	Fentanyl	Cisatracurium
1093	70	160	27.34	II	36.5	yes	HTN	NA		no	NA		no	NA		no	no		yes	yes	no	no	yesw	yes	Allergy	GI	Elective	GA	135	100	1	120	35.5	Nasopharynx	yes	yes	200	no	NA	no	NA	no	NA	no	NA	no	NA	Fentanyl	Cisatracurium
1094	48	156	19.72	II	36.5	yes	other CVS	NA	Prolonged QT	COPD	NA		no	NA		no	yes	CA Prostate	no	NA	NA	NA	no	no		GU	Elective	GA	345	300	0	NA	36	Nasopharynx	yes	yes	200	no	NA	no	NA	no	NA	yes	1	no	NA	Fentanyl	Cisatracurium
1095	63.5	160	24.8	II	36.3	yes	no	NA		no	NA		no	NA		Anemia	yes	CA Breast	no	NA	NA	NA	yesw	no		GU	Elective	GA	180	100	0	NA	36.2	Nasopharynx	yes	yes	350	no	NA	no	NA	no	NA	no	NA	no	NA	Fentanyl	Cisatracurium
1096	51.7	167	18.54	III	37.4	yes	HTN	NA		no	NA		no	NA		Anemia	no		no	NA	NA	NA	no	no		GI	Elective	GA	215	180	0	NA	36.6	Nasopharynx	yes	yes	150	no	NA	no	NA	no	NA	no	NA	no	NA	Fentanyl	Cisatracurium
1097	50.7	150	22.53	II	36.9	none	NA	NA		NA	NA		NA	NA		NA	NA		NA	NA	NA	NA	NA	NA		Gynecology	Elective	GA	175	150	0	NA	36.7	Nasopharynx	yes	yes	100	no	NA	no	NA	no	NA	no	NA	no	NA	Fentanyl	Cisatracurium
1098	63.3	158	25.36	I	37.4	none	NA	NA		NA	NA		NA	NA		NA	NA		NA	NA	NA	NA	NA	NA		GI	Elective	GA	160	130	0	NA	36	Nasopharynx	yes	yes	250	no	NA	no	NA	no	NA	no	NA	no	NA	Fentanyl	Cisatracurium
1099	64.7	168	22.92	III	36.7	yes	no	NA		no	NA		CVA	NA		no	no		no	NA	NA	NA	yesw	yes	Allergy	GI	Elective	GA	210	155	1	120	35.2	Esophageal	yes	yes	120	no	NA	no	NA	no	NA	no	NA	no	NA	Fentanyl	Cisatracurium
1100	51.8	155	21.56	I	36.5	none	NA	NA		NA	NA		NA	NA		NA	NA		NA	NA	NA	NA	NA	NA		Gynecology	Elective	GA	75	55	0	NA	36.5	Nasopharynx	yes	yes	150	no	NA	no	NA	no	NA	no	NA	no	NA	Fentanyl	Cisatracurium
1101	46.1	151	20.22	II	36	yes	no	NA		no	NA		no	NA		Anemia	no		yes	yes	no	no	yesw	yes	Mild renal insufficiency	GI	Elective	GA	115	90	1	90	35.4	Nasopharynx	yes	yes	60	no	NA	no	NA	no	NA	no	NA	no	NA	Fentanyl	Cisatracurium
1102	58.6	150	26.04	II	36.2	yes	HTN	other CVS	Prolonged QT	no	NA		no	NA		no	no		no	NA	NA	NA	no	yes	Graves disease	GI	Elective	GA	125	100	0	NA	36	Nasopharynx	yes	yes	200	no	NA	no	NA	no	NA	no	NA	no	NA	Fentanyl	Rocuronium
1103	108	165	39.67	III	36.9	yes	other CVS	NA	Bradycardia	no	NA		no	NA		no	no		no	NA	NA	NA	no	no		GI	Elective	GA	140	100	0	NA	36.2	Nasopharynx	yes	yes	150	no	NA	no	NA	no	NA	yes	1	no	NA	Fentanyl	Cisatracurium
1104	65.4	158	26.2	II	36.6	yes	HTN	NA		no	NA		no	NA		no	no		yes	yes	no	no	no	yes	Allergy	GI	Elective	GA	95	80	0	NA	36	Nasopharynx	yes	yes	130	no	NA	no	NA	no	NA	no	NA	no	NA	Fentanyl	Cisatracurium
1105	83.8	175	27.36	II	36.5	yes	HTN	NA		no	NA		no	NA		Anemia	yes	CA Rectum	yes	yes	no	no	yesw	yes	Hepatitis	GI	Elective	GA	300	250	1	90	35.4	Tympanic mb.	yes	yes	200	no	NA	no	NA	no	NA	no	NA	no	NA	Fentanyl	Cisatracurium
1106	53.5	155	22.27	II	36.7	yes	no	NA		other	NA	Allergic rhinitis	no	NA		no	no		no	NA	NA	NA	no	no		Gynecology	Elective	GA	225	195	0	NA	36.2	Nasopharynx	yes	yes	140	no	NA	no	NA	no	NA	no	NA	no	NA	Morphine	Cisatracurium
1107	83.4	150	37.07	III	36.6	yes	HTN	NA		OSA	NA		no	NA		no	no		yes	yes	no	no	yesw	no		GI	Elective	GA	220	140	1	60	35.7	Tympanic mb.	yes	yes	160	no	NA	no	NA	no	NA	no	NA	no	NA	Morphine	Succinylcholine
1108	136	163	51.19	III	37	yes	other CVS	NA	Tachycardia	OSA	NA		no	NA		no	no		no	NA	NA	NA	no	no		GI	Elective	GA	305	270	0	NA	36.6	Tympanic mb.	yes	yes	200	no	NA	no	NA	no	NA	no	NA	no	NA	Morphine	Succinylcholine
1109	74.8	155	31.13	II	36.9	yes	no	NA		no	NA		no	NA		no	yes	CA Ovary	no	NA	NA	NA	no	yes	Allergy	Gynecology	Elective	GA	140	110	0	NA	36.2	Nasopharynx	yes	yes	140	no	NA	no	NA	no	NA	yes	5	no	NA	Morphine	Rocuronium
1110	45.1	145	21.45	II	36.7	yes	HTN	other CVS	bundle branch block	no	NA		no	NA		Anemia	yes	CA Colon and CA Breast	no	NA	NA	NA	no	yes	Moderate renal insufficiency	GI	Elective	GA	265	220	1	90	35.6	Nasopharynx	yes	yes	80	no	NA	no	NA	no	NA	no	NA	no	NA	Fentanyl	Cisatracurium
1111	68.6	145	32.63	III	36.9	yes	no	NA		no	NA		no	NA		Anemia	yes	CA Ascending colon	yes	yes	no	no	yesw	no		GI	Elective	GA	785	700	0	NA	36.1	Nasopharynx	yes	yes	120	no	NA	no	NA	no	NA	yes	3	no	NA	Fentanyl	Cisatracurium
1112	66.7	159	26.38	II	36.6	yes	other CVS	NA		no	NA		no	NA		no	no		no	NA	NA	NA	yesw	no		Gynecology	Elective	GA	135	100	1	45	35.7	Nasopharynx	yes	yes	120	no	NA	no	NA	no	NA	no	NA	no	NA	Fentanyl	Cisatracurium
1113	54	162	20.58	II	37	yes	other CVS	NA	Tachycardia	no	NA		no	NA		Anemia	yes	CA Rectum	no	NA	NA	NA	yesw	no		GI	Emergency	GA	160	120	0	NA	36.9	Nasopharynx	yes	yes	40	no	NA	yes	50	no	NA	no	NA	no	NA	Fentanyl	Succinylcholine
1114	54.7	147	25.31	II	36.6	yes	other CVS	NA	Bradycardia	Asthma	NA		no	NA		no	no		no	NA	NA	NA	yesw	no		GI	Elective	GA	115	90	0	NA	36.2	Nasopharynx	yes	yes	100	no	NA	no	NA	no	NA	no	NA	no	NA	Fentanyl	Cisatracurium
1115	59.7	168	21.15	II	36.7	yes	no	NA		other	NA	Old TB	no	NA		no	no		no	NA	NA	NA	no	no		Gynecology	Elective	GA	230	200	0	NA	36	Nasopharynx	yes	yes	130	no	NA	no	NA	no	NA	no	NA	no	NA	Fentanyl	Cisatracurium
1116	67.9	172	22.95	II	36.8	none	NA	NA		NA	NA		NA	NA		NA	NA		NA	NA	NA	NA	NA	NA		GI	Elective	GA	145	110	0	NA	36.2	Nasopharynx	yes	yes	150	no	NA	no	NA	no	NA	no	NA	no	NA	Fentanyl	Cisatracurium
1117	68.4	150	30.4	II	36.8	yes	HTN	other CVS	Tachycardia	no	NA		no	NA		no	no		yes	yes	no	no	yesw	no		Gynecology	Elective	GA	215	165	0	NA	36.8	Nasopharynx	yes	yes	200	no	NA	no	NA	no	NA	no	NA	no	NA	Fentanyl	Cisatracurium
1118	64.2	149	28.92	II	36.5	yes	HTN	NA		other	NA	Probable difficult intubation	no	NA		no	yes	Lt RCC	no	NA	NA	NA	no	no		GU	Elective	GA	220	210	1	60	35.6	Nasopharynx	yes	yes	130	no	NA	no	NA	no	NA	no	NA	no	NA	Fentanyl	Cisatracurium
1119	63.8	156	26.22	II	36.6	yes	other CVS	NA	sinus arrythmia	no	NA		no	NA		no	no		no	NA	NA	NA	no	no		Gynecology	Elective	GA	165	140	0	NA	36.2	Esophageal	yes	yes	170	no	NA	no	NA	no	NA	no	NA	no	NA	both	Cisatracurium
1120	60.6	162	23.09	II	36.9	yes	no	NA		no	NA		no	NA		Anemia	no		no	NA	NA	NA	no	no		Gynecology	Emergency	GA	90	60	0	NA	36.8	Nasopharynx	yes	yes	200	no	NA	no	NA	no	NA	yes	1	no	NA	Fentanyl	Succinylcholine
1121	58	168	20.55	II	36.5	yes	no	NA		no	NA		no	NA		Anemia	no		no	NA	NA	NA	no	no		Gynecology	Emergency	GA	115	75	0	NA	36.1	Nasopharynx	yes	yes	180	no	NA	no	NA	no	NA	no	NA	no	NA	Fentanyl	Succinylcholine
1122	75	155	31.22	II	37	yes	no	NA		no	NA		no	NA		no	no		no	NA	NA	NA	no	yes	Allergy	GI	Elective	GA	80	60	0	NA	36	Nasopharynx	yes	yes	170	no	NA	no	NA	no	NA	no	NA	no	NA	Fentanyl	Cisatracurium
1123	63	170	21.8	I	36.7	none	NA	NA		NA	NA		NA	NA		NA	NA		NA	NA	NA	NA	NA	NA		GI	Elective	GA	105	80	1	45	35.8	Nasopharynx	yes	yes	130	no	NA	no	NA	no	NA	no	NA	no	NA	Morphine	Cisatracurium
1124	141	176	45.52	III	36	yes	no	NA		no	NA		no	NA		no	no		no	NA	NA	NA	no	yes	Gout	GI	Elective	GA	300	240	1	105	35.2	Nasopharynx	yes	yes	250	no	NA	no	NA	no	NA	yes	1	no	NA	Fentanyl	Rocuronium
1125	97.8	166	35.49	III	36.8	yes	no	NA		no	NA		no	NA		no	no		yes	yes	no	no	no	yes	Allergy	Gynecology	Elective	GA	220	190	0	NA	36.8	Nasopharynx	yes	yes	170	no	NA	no	NA	no	NA	no	NA	no	NA	Morphine	Succinylcholine
1126	73	150	32.44	II	36.2	yes	HTN	NA		no	NA		no	NA		no	no		no	NA	NA	NA	yesw	no		GI	Elective	GA	440	395	1	225	35.3	Nasopharynx	yes	yes	150	no	NA	no	NA	no	NA	no	NA	no	NA	Fentanyl	Rocuronium
1127	42.3	153	18.07	II	36.8	yes	no	NA		no	NA		other	NA	HNP	no	no		no	NA	NA	NA	no	no		GI	Elective	GA	200	170	0	NA	36.1	Nasopharynx	yes	yes	150	no	NA	no	NA	no	NA	no	NA	no	NA	Fentanyl	Cisatracurium
1128	56.2	153	24.01	II	36.3	yes	HTN	NA		no	NA		no	NA		no	no		no	NA	NA	NA	no	yes	primary hyperaldosteronism	others	Elective	GA	95	50	1	75	35.8	Nasopharynx	yes	yes	150	no	NA	no	NA	no	NA	no	NA	no	NA	Fentanyl	Cisatracurium
1129	113	160	44.14	III	37	yes	HTN	NA		OSA	NA		no	NA		no	no		no	NA	NA	NA	yesw	no		GI	Elective	GA	160	125	1	60	35.4	Tympanic mb.	yes	yes	140	no	NA	no	NA	no	NA	no	NA	no	NA	Morphine	Rocuronium
1130	102	156	41.91	III	37.2	yes	no	NA		no	NA		no	NA		no	yes	Rt ovarian tumor	no	NA	NA	NA	no	no		Gynecology	Elective	GA	135	95	0	NA	36.6	Nasopharynx	yes	yes	180	no	NA	no	NA	no	NA	no	NA	no	NA	Fentanyl	Cisatracurium
1131	153	160	59.77	III	37.1	yes	HTN	NA		OSA	NA		no	NA		no	no		yes	yes	no	no	no	no		GI	Elective	GA	370	320	0	NA	36.1	Tympanic mb.	yes	yes	200	no	NA	no	NA	no	NA	no	NA	no	NA	Morphine	Succinylcholine
1132	68.6	170	23.74	II	36.6	yes	HTN	NA		no	NA		CVA	NA		Anemia	yes	CA Rectum	no	NA	NA	NA	yesw	no		GI	Elective	GA	515	465	0	NA	36	Nasopharynx	yes	yes	350	no	NA	no	NA	no	NA	no	NA	no	NA	Fentanyl	Rocuronium
1133	68.4	156	28.11	II	36.8	yes	HTN	NA		no	NA		no	NA		Anemia	no		no	NA	NA	NA	no	no		Gynecology	Elective	GA	165	150	0	NA	36.2	Nasopharynx	yes	yes	120	no	NA	no	NA	no	NA	no	NA	no	NA	both	Rocuronium
1134	86	162	32.77	II	36.7	yes	HTN	NA		no	NA		no	NA		no	no		yes	yes	yes	no	yesw	no		Gynecology	Elective	GA	95	55	1	15	35.8	Esophageal	yes	yes	130	no	NA	no	NA	no	NA	no	NA	no	NA	Fentanyl	Cisatracurium
1135	76	169	26.61	III	36.8	yes	HTN	other CVS	CAD	no	NA		no	NA		no	no		no	NA	NA	NA	yesw	no		GI	Elective	GA	105	70	1	90	35.7	Nasopharynx	yes	yes	120	no	NA	no	NA	no	NA	no	NA	no	NA	Fentanyl	Cisatracurium
1136	112.6	177	35.94	III	36.5	yes	HTN	NA		OSA	NA		no	NA		no	no		no	NA	NA	NA	yesw	no		GI	Elective	GA	170	140	0	NA	36.2	Tympanic mb.	yes	yes	200	no	NA	no	NA	no	NA	no	NA	no	NA	Fentanyl	Succinylcholine
1137	69.2	165	25.42	II	36.6	yes	HTN	other CVS	Bradycardia	no	NA		no	NA		no	no		no	NA	NA	NA	no	no		GI	Elective	GA	135	105	1	45	35.6	Nasopharynx	yes	yes	200	no	NA	no	NA	no	NA	no	NA	no	NA	Fentanyl	Cisatracurium
1138	61	154	25.72	II	36.5	yes	no	NA		no	NA		no	NA		no	no		no	NA	NA	NA	no	yes	Non functioning Rt kidney	GU	Elective	GA	235	170	0	NA	36.6	Nasopharynx	yes	yes	150	no	NA	no	NA	no	NA	no	NA	no	NA	Fentanyl	Cisatracurium
1139	102	164	37.92	III	36.3	yes	no	NA		no	NA		no	NA		no	yes	CA Corpus	no	NA	NA	NA	no	no		Gynecology	Elective	GA	280	230	0	NA	36.2	Nasopharynx	yes	yes	300	no	NA	yes	20	no	NA	no	NA	no	NA	Fentanyl	Succinylcholine
1140	71.6	159	28.32	II	36.8	yes	other CVS	NA	Bradycardia,RBBB	no	NA		no	NA		Anemia	yes	CA Rectum	no	NA	NA	NA	no	no		GI	Elective	GA	565	510	1	75	35.3	Nasopharynx	yes	yes	170	no	NA	no	NA	no	NA	no	NA	no	NA	Fentanyl	Cisatracurium
1141	48.7	152	21.08	II	37.2	yes	no	NA		no	NA		no	NA		no	no		no	NA	NA	NA	no	yes	GERD	GI	Elective	GA	130	105	1	30	35.7	Nasopharynx	yes	yes	100	no	NA	no	NA	no	NA	no	NA	no	NA	Fentanyl	Succinylcholine
1142	79	173	26.4	II	36.5	yes	no	NA		no	NA		no	NA		no	yes	HCC	no	NA	NA	NA	yesw	yes	Hepatitis B	GI	Elective	GA	140	110	0	NA	36.3	Tympanic mb.	yes	yes	120	no	NA	no	NA	no	NA	no	NA	no	NA	Fentanyl	Cisatracurium
1143	41.9	140	21.38	II	36.6	yes	no	NA		no	NA		no	NA		no	no		no	NA	NA	NA	yesw	no		GI	Elective	GA	90	65	1	30	35.9	Nasopharynx	yes	yes	80	no	NA	no	NA	no	NA	no	NA	no	NA	Fentanyl	Cisatracurium
1144	90.2	170	31.21	III	36.6	yes	other CVS	NA	Bradycardia	OSA	NA		no	NA		no	no		no	NA	NA	NA	yesw	no		GI	Elective	GA	225	205	0	NA	36.3	Nasopharynx	yes	yes	180	no	NA	no	NA	no	NA	no	NA	no	NA	Fentanyl	Cisatracurium
1145	86.6	156	35.59	III	36.6	yes	no	NA		no	NA		no	NA		no	no		no	NA	NA	NA	no	no		GI	Elective	GA	90	75	0	NA	36.5	Nasopharynx	yes	yes	140	no	NA	no	NA	no	NA	no	NA	no	NA	Fentanyl	Succinylcholine
1146	53.1	152	22.98	II	36.8	yes	no	NA		no	NA		no	NA		no	no		no	NA	NA	NA	no	yes	Allergy	GU	Elective	GA	265	225	0	NA	36.3	Nasopharynx	yes	yes	200	no	NA	no	NA	no	NA	no	NA	no	NA	Fentanyl	Cisatracurium
1147	49.3	147	22.81	I	37	none	NA	NA		NA	NA		NA	NA		NA	NA		NA	NA	NA	NA	NA	NA		Gynecology	Elective	GA	120	80	0	NA	36.3	Nasopharynx	yes	yes	120	no	NA	no	NA	no	NA	no	NA	no	NA	Fentanyl	Cisatracurium
1148	73.6	163	27.7	II	36.6	yes	other CVS	NA	Bradycardia	no	NA		no	NA		no	no		no	NA	NA	NA	no	no		GI	Elective	GA	100	75	0	NA	36.3	Nasopharynx	yes	yes	150	no	NA	no	NA	no	NA	no	NA	no	NA	Fentanyl	Cisatracurium
1149	70.8	150	31.47	II	36.5	yes	HTN	NA		no	NA		no	NA		no	yes	CA Colon	no	NA	NA	NA	no	no		GI	Elective	GA	540	500	0	NA	36.1	Nasopharynx	yes	yes	220	no	NA	no	NA	no	NA	yes	3	no	NA	both	Cisatracurium
1150	81.1	168	28.73	II	36.6	yes	no	NA		no	NA		no	NA		no	no		yes	yes	no	no	no	no		Gynecology	Elective	GA	165	135	0	NA	36.4	Nasopharynx	yes	yes	170	no	NA	no	NA	no	NA	no	NA	no	NA	Fentanyl	Cisatracurium
1151	51	148	23.28	II	36.7	yes	other CVS	NA	Bradycardia	no	NA		no	NA		no	no		no	NA	NA	NA	yesw	no		Gynecology	Elective	GA	70	40	0	NA	36.7	Nasopharynx	yes	yes	140	no	NA	no	NA	no	NA	no	NA	no	NA	Fentanyl	Cisatracurium
1152	72.9	162	27.78	II	36.9	yes	HTN	NA		no	NA		no	NA		no	yes	CA Colon	no	NA	NA	NA	yesw	yes	Gout	GI	Elective	GA	695	640	1	105	35.6	Nasopharynx	yes	yes	70	no	NA	no	NA	no	NA	no	NA	no	NA	Fentanyl	Cisatracurium
1153	85.6	155	35.63	III	36.8	yes	HTN	other CVS	Cardiomegaly,tachycardia	no	NA		no	NA		no	yes	CA Cervix	yes	yes	no	no	yesw	no		Gynecology	Elective	GA	210	180	0	NA	36.6	Nasopharynx	yes	yes	200	no	NA	no	NA	no	NA	no	NA	no	NA	Fentanyl	Cisatracurium
1154	72.5	170	25.09	I	36.6	none	NA	NA		NA	NA		NA	NA		NA	NA		NA	NA	NA	NA	NA	NA		GI	Elective	GA	95	75	0	NA	37	Nasopharynx	yes	yes	150	no	NA	no	NA	no	NA	no	NA	no	NA	Fentanyl	Cisatracurium
1155	123	166	44.64	III	36.6	yes	no	NA		OSA	NA		no	NA		no	no		no	NA	NA	NA	no	no		GI	Elective	GA	155	120	1	30	35.6	Tympanic mb.	yes	yes	200	no	NA	no	NA	no	NA	no	NA	no	NA	Fentanyl	Succinylcholine
1156	153	167	54.86	III	36.5	yes	other CVS	NA	Bradycardia	no	NA		no	NA		no	no		no	NA	NA	NA	no	no		GI	Elective	GA	770	720	0	NA	36	Skin	yes	yes	150	no	NA	no	NA	no	NA	no	NA	no	NA	Fentanyl	Succinylcholine
1157	57.6	160	22.5	II	36.6	yes	HTN	NA		no	NA		no	NA		no	no		no	NA	NA	NA	no	no		Gynecology	Elective	GA	145	125	0	NA	36.4	Nasopharynx	yes	yes	130	no	NA	no	NA	no	NA	no	NA	no	NA	Fentanyl	Cisatracurium
1158	51.9	158	20.79	I	36.6	none	NA	NA		NA	NA		NA	NA		NA	NA		NA	NA	NA	NA	NA	NA		Gynecology	Elective	GA	140	120	0	NA	36	Nasopharynx	yes	yes	130	no	NA	no	NA	no	NA	no	NA	no	NA	Fentanyl	Cisatracurium
1159	87	185	25.42	III	36.6	yes	HTN	NA		no	NA		CVA	NA		Anemia	yes	CA Rectum	yes	yes	no	no	no	yes	Hepatitis B	GI	Elective	GA	275	245	0	NA	36.1	Tympanic mb.	yes	yes	150	no	NA	no	NA	no	NA	yes	2	no	NA	Fentanyl	Cisatracurium
1160	58	150	25.78	I	36.5	none	NA	NA		NA	NA		NA	NA		NA	NA		NA	NA	NA	NA	NA	NA		GI	Elective	GA	85	65	0	NA	36.5	Nasopharynx	yes	yes	120	no	NA	no	NA	no	NA	yes	1	no	NA	Fentanyl	Cisatracurium
1161	53.4	151	23.42	II	36.6	yes	no	NA		no	NA		no	NA		no	no		no	NA	NA	NA	no	yes	Allergy	GI	Elective	GA	120	95	0	NA	36.1	Nasopharynx	yes	yes	90	no	NA	no	NA	no	NA	no	NA	no	NA	Fentanyl	Cisatracurium
1162	62	155	25.81	II	36.9	yes	no	NA		no	NA		no	NA		no	yes	CA Colon	no	NA	NA	NA	no	no		GI	Elective	GA	270	230	1	30	35.8	Nasopharynx	yes	yes	100	no	NA	no	NA	no	NA	no	NA	no	NA	Fentanyl	Cisatracurium
1163	72.5	174	23.95	III	36.6	yes	other CVS	NA	Bradycardia,IHD	no	NA		no	NA		no	yes	TCC Lt Renal	no	NA	NA	NA	no	no		GU	Elective	GA	300	270	2	105	35.2	Nasopharynx	yes	yes	80	no	NA	no	NA	no	NA	no	NA	no	NA	Fentanyl	Cisatracurium
1164	71.2	156	29.26	II	36.5	yes	no	NA		no	NA		no	NA		Anemia	no		no	NA	NA	NA	no	no		GU	Elective	GA	185	155	0	NA	37	Nasopharynx	yes	yes	200	no	NA	no	NA	no	NA	no	NA	no	NA	Fentanyl	Cisatracurium
1165	55.8	168	19.77	II	36.6	yes	other CVS	NA	Bradycardia,BBB	no	NA		no	NA		Anemia	yes	CA Rectum	no	NA	NA	NA	no	no		GI	Elective	GA	575	500	1	45	35.2	Nasopharynx	yes	yes	150	no	NA	no	NA	no	NA	no	NA	no	NA	Fentanyl	Rocuronium
1166	61.5	158	24.64	II	37.1	none	NA	NA		NA	NA		NA	NA		NA	NA		NA	NA	NA	NA	NA	NA		GI	Elective	GA	100	70	0	NA	36.3	Nasopharynx	yes	yes	80	no	NA	no	NA	no	NA	no	NA	no	NA	Morphine	Cisatracurium
1167	86	169	30.11	III	36.6	yes	HTN	NA		OSA	NA		no	NA		no	no		no	NA	NA	NA	yesw	no		GI	Elective	GA	330	290	1	45	35.6	Nasopharynx	yes	yes	230	no	NA	no	NA	no	NA	no	NA	no	NA	both	Cisatracurium
1168	78	170	26.99	III	36.9	yes	no	NA		no	NA		no	NA		no	yes	CA Caecum	yes	yes	no	no	yesw	no		GI	Elective	GA	450	370	0	NA	36.1	Nasopharynx	yes	yes	320	no	NA	no	NA	no	NA	no	NA	no	NA	Fentanyl	Cisatracurium
1169	73.8	152	31.94	II	36.6	yes	HTN	NA		no	NA		no	NA		no	no		no	NA	NA	NA	yesw	no		Gynecology	Elective	GA	270	190	0	NA	36.5	Nasopharynx	yes	yes	140	no	NA	no	NA	no	NA	no	NA	no	NA	both	Rocuronium
1170	66	175	21.55	II	36.7	yes	no	NA		no	NA		Epilepsy	NA		no	no		no	NA	NA	NA	no	no		GI	Elective	GA	185	150	1	60	35.9	Nasopharynx	yes	yes	110	no	NA	no	NA	no	NA	no	NA	no	NA	Fentanyl	Cisatracurium
1171	74.9	167	26.86	II	36.8	none	NA	NA		NA	NA		NA	NA		NA	NA		NA	NA	NA	NA	NA	NA		GI	Elective	GA	130	115	1	30	35.4	Nasopharynx	yes	yes	100	no	NA	no	NA	no	NA	no	NA	no	NA	Fentanyl	Cisatracurium
1172	67	167	24.02	III	36.5	yes	HTN	other CVS	AF	no	NA		no	NA		Anemia	no		no	NA	NA	NA	no	no		GI	Elective	GA	135	115	1	90	35.3	Nasopharynx	yes	yes	80	no	NA	no	NA	no	NA	no	NA	no	NA	Fentanyl	Cisatracurium
1173	60.6	163	22.81	III	36.6	yes	no	NA		no	NA		CVA	NA		no	yes	CA Prostate	no	NA	NA	NA	yesw	no		GU	Elective	GA	295	280	1	90	35.9	Nasopharynx	yes	yes	230	no	NA	no	NA	no	NA	yes	1	no	NA	Fentanyl	Cisatracurium
1174	62.7	164	23.31	II	36.8	yes	HTN	NA		no	NA		no	NA		no	yes	CA Prostate	no	NA	NA	NA	no	no		GU	Elective	GA	260	230	1	60	35.7	Nasopharynx	yes	yes	120	no	NA	no	NA	no	NA	no	NA	no	NA	both	Cisatracurium
1175	66.7	167	23.92	II	36.5	yes	no	NA		no	NA		no	NA		no	yes	CA Prostate	no	NA	NA	NA	no	yes	Gout	GU	Elective	GA	270	230	1	150	35.5	Nasopharynx	yes	yes	120	no	NA	no	NA	no	NA	no	NA	no	NA	both	Cisatracurium
1176	60.8	165	22.33	I	36.8	none	NA	NA		NA	NA		NA	NA		NA	NA		NA	NA	NA	NA	NA	NA		Gynecology	Elective	GA	135	100	1	60	35.7	Esophageal	yes	yes	100	no	NA	no	NA	no	NA	no	NA	no	NA	both	Cisatracurium
1177	68.3	160	26.68	II	36.6	yes	HTN	other CVS	Cardiomegaly	no	NA		no	NA		Anemia	no		no	NA	NA	NA	yesw	no		GI	Elective	GA	120	100	0	NA	36.4	Nasopharynx	yes	yes	150	no	NA	no	NA	no	NA	no	NA	no	NA	Fentanyl	Cisatracurium
1178	58	155	24.14	II	37.4	yes	HTN	NA		no	NA		no	NA		no	no		yes	no	no	yes	no	no		GI	Elective	GA	110	70	0	NA	36.5	Nasopharynx	yes	yes	100	no	NA	no	NA	no	NA	no	NA	no	NA	Fentanyl	Cisatracurium
1179	40.5	151	17.76	II	36.6	yes	no	NA		no	NA		no	NA		Anemia	yes	HCC	yes	yes	no	no	yesw	yes	Hepatitis	GI	Elective	GA	220	180	0	NA	36.2	Tympanic mb.	yes	yes	90	no	NA	no	NA	no	NA	no	NA	no	NA	Fentanyl	Cisatracurium
1180	77.9	171	26.64	II	36.6	yes	HTN	other CVS	AV Block	no	NA		no	NA		no	yes	HCC	yes	yes	no	no	yesw	yes	Hepatitis	GI	Elective	GA	215	170	0	NA	36	Nasopharynx	yes	yes	200	no	NA	no	NA	no	NA	no	NA	no	NA	both	Cisatracurium
1181	48.2	150	21.42	I	36.8	none	NA	NA		NA	NA		NA	NA		NA	NA		NA	NA	NA	NA	NA	NA		Gynecology	Elective	GA	100	40	0	NA	36.1	Nasopharynx	yes	yes	200	no	NA	no	NA	no	NA	no	NA	no	NA	Fentanyl	Cisatracurium
1182	57.2	157	23.21	II	36.6	none	NA	NA		NA	NA		NA	NA		NA	NA		NA	NA	NA	NA	NA	NA		Gynecology	Elective	GA	150	105	1	60	35.7	Esophageal	yes	yes	200	no	NA	no	NA	no	NA	no	NA	no	NA	Fentanyl	Cisatracurium
1183	62.9	156	25.85	II	36.5	yes	no	NA		no	NA		no	NA		no	yes	CA Thyroid	yes	no	yes	no	yesw	no		GI	Elective	GA	150	120	0	NA	36.3	Nasopharynx	yes	yes	100	no	NA	no	NA	no	NA	no	NA	no	NA	Fentanyl	Cisatracurium
1184	72.6	184	21.44	II	36.4	yes	HTN	other CVS	AF	no	NA		no	NA		no	yes	CA Colon	no	NA	NA	NA	no	no		others	Elective	GA	270	220	1	150	35.7	Nasopharynx	yes	yes	200	no	NA	no	NA	no	NA	no	NA	no	NA	both	Cisatracurium
1185	71.6	165	26.3	III	36.5	yes	other CVS	NA	IHD	COPD	NA		no	NA		no	yes	CA Sigmoid colon	no	NA	NA	NA	yesw	yes	on steroid	GI	Elective	GA	330	285	1	60	35.6	Nasopharynx	yes	yes	120	no	NA	no	NA	no	NA	no	NA	no	NA	Fentanyl	Succinylcholine
1186	135	169	47.27	III	36.9	yes	no	NA		OSA	NA		no	NA		no	no		yes	yes	no	no	no	no		GI	Elective	GA	310	265	0	NA	36.9	Tympanic mb.	yes	yes	250	no	NA	no	NA	no	NA	no	NA	no	NA	Fentanyl	Cisatracurium
1187	153	170	52.94	III	36.2	yes	no	NA		OSA	NA		no	NA		no	no		yes	yes	no	no	yesw	no		GI	Elective	GA	225	180	0	NA	36.4	Tympanic mb.	yes	yes	250	no	NA	no	NA	no	NA	no	NA	no	NA	Fentanyl	Succinylcholine
1188	83	172	28.06	II	36.6	yes	no	NA		no	NA		no	NA		no	no		yes	yes	no	no	yesw	yes	Allergic rhinitis	GI	Elective	GA	105	75	0	NA	36.2	Nasopharynx	yes	yes	120	no	NA	no	NA	no	NA	yes	4	no	NA	both	Rocuronium
1189	57.3	162	21.83	II	36.5	yes	no	NA		other	NA	lung metastasis	no	NA		Anemia	yes	CA Breast	no	NA	NA	NA	no	yes	Allergy	Gynecology	Elective	GA	90	50	0	NA	36.5	Nasopharynx	yes	yes	100	no	NA	no	NA	no	NA	no	NA	no	NA	Fentanyl	Cisatracurium
1190	45.1	156	18.53	II	36.6	yes	other CVS	NA	Bradycardia	no	NA		no	NA		no	no		no	NA	NA	NA	no	no		Gynecology	Elective	GA	135	100	0	NA	36	Nasopharynx	yes	yes	110	no	NA	no	NA	no	NA	no	NA	no	NA	both	Cisatracurium
1191	76.6	160	29.92	II	36.8	yes	HTN	NA		Asthma	NA		no	NA		no	no		no	NA	NA	NA	no	no		Gynecology	Elective	GA	305	270	1	180	35.3	Nasopharynx	yes	yes	140	no	NA	no	NA	no	NA	no	NA	no	NA	Fentanyl	Rocuronium
1192	51.9	157	21.06	II	36.6	yes	no	NA		other	NA	Allergic rhinitis	no	NA		no	yes	Malignant endometrium neoplasm	no	NA	NA	NA	yesw	no		Gynecology	Elective	GA	230	215	0	NA	36.1	Nasopharynx	yes	yes	80	no	NA	no	NA	no	NA	no	NA	no	NA	Morphine	Cisatracurium
1193	69	165	25.34	II	36.7	yes	HTN	NA		no	NA		no	NA		Anemia	no		no	NA	NA	NA	yesw	no		GI	Elective	GA	90	65	1	60	35.7	Nasopharynx	yes	yes	150	no	NA	no	NA	no	NA	no	NA	no	NA	Fentanyl	Cisatracurium
1194	68.3	160	26.68	II	36.5	yes	HTN	other CVS	Abnormal Ekg	no	NA		no	NA		no	no		no	NA	NA	NA	no	no		GI	Elective	GA	120	110	1	30	35.8	Nasopharynx	yes	yes	120	no	NA	no	NA	no	NA	no	NA	no	NA	Fentanyl	Cisatracurium
1195	52	150	23.11	II	36.6	yes	no	NA		no	NA		no	NA		Anemia	no		no	NA	NA	NA	no	no		Gynecology	Elective	GA	205	180	0	NA	36.1	Nasopharynx	yes	yes	90	no	NA	no	NA	no	NA	no	NA	no	NA	Fentanyl	Cisatracurium
1196	68.3	166	24.79	II	36.5	yes	other CVS	NA	Bradycardia	no	NA		no	NA		Anemia	yes	CA Prostate	no	NA	NA	NA	no	no		GI	Elective	GA	445	390	2	180	35.9	Nasopharynx	yes	yes	100	no	NA	no	NA	no	NA	no	NA	no	NA	Fentanyl	Cisatracurium
1197	42	156	17.26	II	36.9	yes	no	NA		no	NA		no	NA		Anemia	yes	CA Rectum	no	NA	NA	NA	no	yes	Hepatitis B	GI	Elective	GA	465	420	1	90	35.4	Esophageal	yes	yes	120	no	NA	no	NA	no	NA	no	NA	no	NA	Fentanyl	Cisatracurium
1198	55.2	165	20.28	II	36.9	none	NA	NA		NA	NA		NA	NA		NA	NA		NA	NA	NA	NA	NA	NA		Gynecology	Elective	GA	115	100	0	NA	36	Nasopharynx	yes	yes	170	no	NA	no	NA	no	NA	no	NA	no	NA	Fentanyl	Cisatracurium
1199	48.2	158	19.31	II	36.5	yes	other CVS	NA		no	NA		no	NA		no	no		yes	yes	no	no	yesw	no		GI	Elective	GA	80	50	0	NA	36	Nasopharynx	yes	yes	50	no	NA	no	NA	no	NA	no	NA	no	NA	Fentanyl	Cisatracurium
1200	43.6	157	17.69	II	37.2	none	NA	NA		NA	NA		NA	NA		NA	NA		NA	NA	NA	NA	NA	NA		Gynecology	Elective	GA	250	210	0	NA	36.4	Nasopharynx	yes	yes	100	no	NA	no	NA	no	NA	no	NA	no	NA	Morphine	Cisatracurium
1201	53.2	158	21.31	II	36.8	yes	no	NA		no	NA		no	NA		no	no		no	NA	NA	NA	no	yes	Hepatitis c	GI	Elective	GA	95	65	0	NA	36	Nasopharynx	yes	yes	200	no	NA	no	NA	no	NA	no	NA	no	NA	Fentanyl	Cisatracurium
1202	69	170	23.88	II	36.6	yes	no	NA		other	NA	old TB	no	NA		Anemia	yes	CA Rectum	no	NA	NA	NA	no	no		GI	Elective	GA	575	500	0	NA	36.5	Nasopharynx	yes	yes	140	no	NA	no	NA	no	NA	no	NA	no	NA	both	Cisatracurium
1203	66.8	162	25.45	I	36.9	none	NA	NA		NA	NA		NA	NA		NA	NA		NA	NA	NA	NA	NA	NA		Gynecology	Elective	GA	120	100	0	NA	36.2	Nasopharynx	yes	yes	170	no	NA	no	NA	no	NA	no	NA	no	NA	both	Rocuronium
1204	85.9	175	28.05	II	36.8	yes	HTN	NA		COPD	NA		no	NA		Anemia	yes	CA Sigmoid	yes	yes	no	no	yesw	no		GI	Elective	GA	365	320	0	NA	36.2	Nasopharynx	yes	yes	120	no	NA	no	NA	no	NA	yes	2	no	NA	Fentanyl	Cisatracurium
1205	45	153	19.22	III	36.4	yes	HTN	other CVS	Cardiomegaly	no	NA		CVA	other	hemiparesis	no	no		no	NA	NA	NA	yesw	yes	Cirrhosis	GI	Elective	GA	215	170	1	150	35.1	Nasopharynx	yes	yes	90	no	NA	no	NA	no	NA	no	NA	no	NA	Fentanyl	Cisatracurium
1206	55.1	165	20.24	II	36.6	none	NA	NA		NA	NA		NA	NA		NA	NA		NA	NA	NA	NA	NA	NA		Gynecology	Elective	GA	175	120	0	NA	36.2	Nasopharynx	yes	yes	80	no	NA	no	NA	no	NA	no	NA	no	NA	Morphine	Rocuronium
1207	55.4	154	23.36	II	36.5	yes	HTN	other CVS	Tachycardia	no	NA		no	NA		no	yes	CA Cardia	no	NA	NA	NA	yesw	no		GI	Elective	GA combined with PNB	595	490	1	90	35.4	Nasopharynx	yes	yes	120	no	NA	no	NA	no	NA	yes	3	no	NA	Fentanyl	Cisatracurium
1208	52.1	152	22.55	II	36.3	yes	other CVS	NA	cardiomegaly	Asthma	NA		no	NA		Anemia	yes	CA Rectum	no	NA	NA	NA	no	no		GI	Elective	GA	635	540	0	NA	36	Nasopharynx	yes	yes	150	no	NA	no	NA	no	NA	yes	5	no	NA	Fentanyl	Cisatracurium
1209	64.2	163	24.16	II	36.4	yes	other CVS	NA	bradycardia	no	NA		no	NA		no	no		no	NA	NA	NA	yesw	no		GI	Elective	GA combined with PNB	330	270	1	90	35.4	Nasopharynx	yes	no	NA	yes	250	no	NA	no	NA	no	NA	no	NA	Morphine	Rocuronium
1210	133	168	47.12	III	37	yes	HTN	NA		no	NA		no	NA		no	no		no	NA	NA	NA	no	no		GI	Elective	GA	230	170	0	NA	36.7	Tympanic mb.	yes	yes	400	no	NA	no	NA	no	NA	no	NA	no	NA	Fentanyl	Cisatracurium
1211	61.6	150	27.38	II	36.1	yes	no	NA		no	NA		no	NA		Anemia	no		no	NA	NA	NA	no	no		Gynecology	Elective	GA	135	100	0	NA	36.2	Nasopharynx	yes	yes	100	no	NA	no	NA	no	NA	no	NA	no	NA	Morphine	Cisatracurium
1212	72	170	24.91	II	36.6	yes	no	NA		no	NA		no	NA		Anemia	no		no	NA	NA	NA	no	no		GI	Elective	GA	345	320	0	NA	36.1	Nasopharynx	yes	yes	140	no	NA	no	NA	no	NA	yes	1	no	NA	Fentanyl	Cisatracurium
1213	55.9	154	23.57	II	36.6	yes	no	NA		other	NA	Alergic rhinitis	no	NA		no	no		no	NA	NA	NA	no	no		Gynecology	Elective	GA	75	45	0	NA	36.2	Nasopharynx	yes	yes	150	no	NA	no	NA	no	NA	no	NA	no	NA	Fentanyl	Cisatracurium
1214	66.6	155	27.72	II	36.7	yes	HTN	NA		no	NA		no	NA		Anemia	no		no	NA	NA	NA	yesw	no		GI	Elective	GA	90	65	0	NA	36	Nasopharynx	yes	yes	170	no	NA	no	NA	no	NA	no	NA	no	NA	both	Cisatracurium
1215	46.5	151	20.39	II	36.9	yes	other CVS	NA	Bradycardia,cardiomegaly	no	NA		no	NA		no	yes	CA Corpus	no	NA	NA	NA	no	no		Gynecology	Elective	GA	120	100	1	120	35.3	Nasopharynx	yes	yes	100	no	NA	no	NA	no	NA	no	NA	no	NA	Fentanyl	Cisatracurium
1216	78	151	34.21	III	36.6	yes	HTN	NA		no	NA		no	NA		no	no		no	NA	NA	NA	no	no		GI	Elective	GA	105	80	0	NA	36	Nasopharynx	yes	yes	150	no	NA	no	NA	no	NA	no	NA	no	NA	Fentanyl	Succinylcholine
1217	63.5	156	26.09	II	36.7	yes	no	NA		other	NA	Allergic rhinitis	no	NA		Anemia	no		no	NA	NA	NA	yesw	no		GI	Elective	GA	90	65	0	NA	36.1	Nasopharynx	yes	yes	80	no	NA	no	NA	no	NA	no	NA	no	NA	Fentanyl	Cisatracurium
1218	91	180	28.09	II	36.5	yes	no	NA		no	NA		no	NA		Anemia	yes	CA Penis	no	NA	NA	NA	no	no		GU	Elective	GA	255	215	1	45	35.9	Nasopharynx	yes	yes	240	no	NA	no	NA	no	NA	no	NA	no	NA	Fentanyl	Cisatracurium
1219	52	158	20.83	II	36.8	yes	no	NA		no	NA		no	NA		Anemia	no		no	NA	NA	NA	no	no		Gynecology	Elective	GA	265	235	0	NA	36.5	Nasopharynx	yes	yes	120	no	NA	no	NA	no	NA	no	NA	no	NA	Fentanyl	Cisatracurium
1220	54	154	22.77	II	36.6	yes	no	NA		other	NA	Allergic rhinitis	no	NA		no	yes	Rt renal cell carcinoma	no	NA	NA	NA	yesw	no		GU	Elective	GA	330	240	0	NA	36.5	Nasopharynx	yes	yes	100	no	NA	no	NA	no	NA	no	NA	no	NA	Fentanyl	Cisatracurium
1221	79.1	175	25.83	II	36.6	yes	other CVS	NA	Bradycardia	no	NA		no	NA		no	yes	CA Rectum	no	NA	NA	NA	no	no		GI	Elective	GA	470	395	1	75	35.8	Nasopharynx	yes	yes	200	no	NA	no	NA	no	NA	no	NA	no	NA	both	Cisatracurium
1222	65.9	161	25.42	II	36.6	none	NA	NA		NA	NA		NA	NA		NA	NA		NA	NA	NA	NA	NA	NA		Gynecology	Elective	GA	145	120	0	NA	36.1	Nasopharynx	yes	yes	140	no	NA	no	NA	no	NA	no	NA	no	NA	both	Cisatracurium
1223	59	167	21.16	II	37	yes	HTN	NA		COPD	NA		no	NA		no	no		no	NA	NA	NA	yesw	no		others	Elective	GA	115	70	0	NA	36	Nasopharynx	yes	yes	200	no	NA	no	NA	no	NA	no	NA	no	NA	Fentanyl	Cisatracurium
1224	64	165	23.51	II	36.8	yes	HTN	NA		no	NA		no	NA		no	yes	CA Prostate	no	NA	NA	NA	no	no		GU	Elective	GA	325	265	0	NA	36.1	Nasopharynx	yes	yes	200	no	NA	no	NA	no	NA	no	NA	no	NA	Fentanyl	Rocuronium
1225	72	181	21.98	II	37.1	yes	no	NA		other	NA	on oxygen mask	no	NA		no	no		no	NA	NA	NA	no	yes	Schizophrenia	others	Emergency	GA	110	95	0	NA	37	Nasopharynx	yes	yes	160	no	NA	no	NA	no	NA	no	NA	no	NA	Fentanyl	Cisatracurium
1226	66	167.5	23.52	II	36.5	yes	other CVS	NA		no	NA		no	NA		no	yes	CA Prostate	no	NA	NA	NA	no	no		GU	Elective	GA	420	385	1	45	35.8	Nasopharynx	yes	yes	100	no	NA	no	NA	no	NA	no	NA	no	NA	Fentanyl	Cisatracurium
1227	51.7	152	22.38	II	36.2	yes	no	NA		no	NA		no	NA		Anemia	no		no	NA	NA	NA	no	no		GI	Elective	GA	485	425	1	195	35	Nasopharynx	yes	yes	230	no	NA	no	NA	no	NA	yes	1	no	NA	Fentanyl	Cisatracurium
1228	66.5	167.5	23.7	II	36.3	yes	HTN	NA		no	NA		no	NA		no	no		no	NA	NA	NA	yesw	yes	CKD	GI	Elective	GA	125	90	1	75	35.7	Nasopharynx	yes	yes	200	no	NA	no	NA	no	NA	no	NA	no	NA	Fentanyl	Cisatracurium
1229	76	177	24.26	III	36.7	yes	other CVS	NA	TVD	no	NA		no	NA		no	no		no	NA	NA	NA	no	no		GI	Elective	GA	70	40	1	15	35.7	Nasopharynx	yes	yes	130	no	NA	no	NA	no	NA	no	NA	no	NA	Fentanyl	Cisatracurium
1230	56.8	162	21.64	II	36.7	yes	other CVS	NA	Bradycardia	no	NA		no	NA		no	no		no	NA	NA	NA	no	no		Gynecology	Elective	GA	310	260	0	NA	36.8	Nasopharynx	yes	yes	140	no	NA	no	NA	no	NA	no	NA	no	NA	Fentanyl	Cisatracurium
1231	131	170	45.33	III	37.6	yes	no	NA		no	NA		no	NA		no	no		no	NA	NA	NA	no	yes	primary aldosteronism	others	Elective	GA	110	50	0	NA	36.4	Nasopharynx	yes	yes	200	no	NA	no	NA	no	NA	no	NA	no	NA	Fentanyl	Succinylcholine
1232	93	161	35.88	III	37.4	yes	HTN	other CVS	congenital heart disease	OSA	NA		no	NA		Anemia	no		no	NA	NA	NA	no	no		GI	Elective	GA	195	140	0	NA	37.2	Tympanic mb.	yes	yes	300	no	NA	no	NA	no	NA	no	NA	no	NA	Fentanyl	Cisatracurium
1233	80.7	167.5	28.76	II	36.7	yes	no	NA		no	NA		no	NA		no	no		no	NA	NA	NA	no	yes	Allergy	others	Elective	GA	115	90	0	NA	36.4	Nasopharynx	yes	yes	180	no	NA	no	NA	no	NA	no	NA	no	NA	Fentanyl	Cisatracurium
1234	176	163	66.24	III	36.5	yes	no	NA		OSA	NA		no	NA		Anemia	no		no	NA	NA	NA	no	no		GI	Elective	GA	525	470	0	NA	36.8	Tympanic mb.	yes	yes	300	no	NA	no	NA	no	NA	no	NA	no	NA	Fentanyl	Succinylcholine
1235	50	160	19.53	II	37	yes	no	NA		no	NA		no	NA		Anemia	yes	CA Colon	no	NA	NA	NA	no	no		GI	Elective	GA	405	360	1	135	35	Nasopharynx	yes	yes	70	no	NA	no	NA	no	NA	no	NA	no	NA	Fentanyl	Cisatracurium
1236	73.6	154	31.03	II	36.5	yes	no	NA		Asthma	NA		no	NA		no	no		no	NA	NA	NA	no	no		GI	Elective	GA	95	75	0	NA	36	Nasopharynx	yes	yes	130	no	NA	no	NA	no	NA	yes	1	no	NA	Fentanyl	Cisatracurium
1237	58.8	146	27.58	II	36.6	yes	no	NA		no	NA		no	NA		Anemia	yes	CA Breast	yes	yes	no	no	no	no		GI	Elective	GA	90	70	0	NA	36.3	Nasopharynx	yes	yes	70	no	NA	no	NA	no	NA	yes	1	no	NA	Fentanyl	Cisatracurium
1238	68	163	25.59	II	36.6	yes	HTN	other CVS	Cardiomegaly,Bradycardia	no	NA		no	NA		Anemia	no		no	NA	NA	NA	no	no		GI	Elective	GA	90	65	0	NA	36.1	Nasopharynx	yes	yes	70	no	NA	no	NA	no	NA	yes	1	no	NA	Fentanyl	Cisatracurium
1239	63.4	144	30.57	III	36.6	yes	other CVS	NA		no	NA		no	NA		no	no		no	NA	NA	NA	no	no		GI	Elective	GA	90	60	0	NA	36.1	Nasopharynx	yes	yes	160	no	NA	no	NA	no	NA	no	NA	no	NA	Fentanyl	Cisatracurium
1240	50.5	163	19.01	II	36.8	yes	other CVS	NA		no	NA		no	NA		no	no		no	NA	NA	NA	no	no		Gynecology	Elective	GA	110	80	0	NA	36	Nasopharynx	yes	yes	200	no	NA	no	NA	no	NA	no	NA	no	NA	Morphine	Cisatracurium
1241	56	150	24.89	I	37.4	none	NA	NA		NA	NA		NA	NA		NA	NA		NA	NA	NA	NA	NA	NA		Gynecology	Elective	GA	140	100	0	NA	36.3	Nasopharynx	yes	yes	170	no	NA	no	NA	no	NA	no	NA	no	NA	both	Cisatracurium
1242	71	170	24.57	II	37.1	yes	HTN	other CVS	Abnormal EKG	no	NA		no	NA		Anemia	yes	CA Prostate,CA Glottic	no	NA	NA	NA	yesw	no		GU	Elective	GA	330	285	0	NA	36.1	Nasopharynx	yes	yes	50	no	NA	no	NA	no	NA	yes	1	no	NA	Fentanyl	Cisatracurium
1243	56.8	163	21.38	II	36.8	yes	no	NA		no	NA		no	NA		Anemia	yes	Rt RCC	no	NA	NA	NA	no	no		GU	Elective	GA	185	150	1	75	35.5	Nasopharynx	yes	yes	130	no	NA	no	NA	no	NA	yes	1	no	NA	Fentanyl	Cisatracurium
1244	65	145	30.92	II	36.7	yes	HTN	other CVS	bradycardia	no	NA		no	NA		no	yes	CA Corpus	yes	yes	no	no	yesw	no		Gynecology	Elective	GA	355	325	1	30	35.9	Esophageal	yes	yes	100	no	NA	no	NA	no	NA	no	NA	no	NA	Fentanyl	Cisatracurium
1245	135	165	49.59	III	36.6	yes	no	NA		OSA	NA		no	NA		no	no		no	NA	NA	NA	no	no		GI	Elective	GA	250	195	0	NA	36.3	Tympanic mb.	yes	yes	270	no	NA	no	NA	no	NA	no	NA	no	NA	Fentanyl	Succinylcholine
1246	56	151	24.56	II	36.8	yes	HTN	NA		no	NA		no	NA		no	no		no	NA	NA	NA	yesw	no		GI	Elective	GA	170	150	0	NA	36	Nasopharynx	yes	yes	100	no	NA	no	NA	no	NA	no	NA	no	NA	Fentanyl	Cisatracurium
1247	62.6	155	26.06	II	36.7	yes	HTN	NA		Asthma	COPD		no	NA		no	no		no	NA	NA	NA	no	no		GI	Elective	GA	150	130	1	45	35.7	Nasopharynx	yes	yes	120	no	NA	no	NA	no	NA	no	NA	no	NA	Fentanyl	Cisatracurium
1248	59.4	157	24.1	II	36.6	yes	other CVS	NA		no	NA		no	NA		Anemia	yes	CA Rectum	no	NA	NA	NA	no	no		GI	Elective	GA	280	220	0	NA	36.2	Nasopharynx	yes	yes	130	no	NA	no	NA	no	NA	no	NA	no	NA	Fentanyl	Cisatracurium
1249	60	160	23.44	I	36.8	yes	no	NA		no	NA		no	NA		no	yes	CA Sigmoid colon	no	NA	NA	NA	no	no		GI	Elective	GA	360	310	1	45	35.9	Nasopharynx	yes	yes	130	no	NA	no	NA	no	NA	no	NA	no	NA	Fentanyl	Cisatracurium
1250	80.2	180	24.75	II	37.1	yes	HTN	other CVS	Abnormal EKG	no	NA		no	NA		no	no		yes	no	no	yes	no	no		GI	Elective	GA	125	105	0	NA	36.1	Nasopharynx	yes	yes	200	no	NA	no	NA	no	NA	no	NA	no	NA	Morphine	Cisatracurium
1251	69	159	27.29	II	36.3	yes	no	NA		other	NA	Allergic rhinitis	no	NA		no	no		no	NA	NA	NA	no	yes	Allergy	GI	Elective	GA	250	210	0	NA	36.2	Nasopharynx	yes	yes	200	no	NA	no	NA	no	NA	no	NA	no	NA	Fentanyl	Cisatracurium
1252	84	154	35.42	III	36.5	yes	no	NA		no	NA		no	NA		no	yes	CA Breast	no	NA	NA	NA	no	no		GI	Elective	GA	115	75	1	15	35.8	Nasopharynx	yes	yes	200	no	NA	no	NA	no	NA	no	NA	no	NA	Fentanyl	Cisatracurium
1253	47	152	20.34	II	36.6	yes	HTN	other CVS	Abnormal EKG	no	NA		no	NA		Anemia	yes	CA Rectum	no	NA	NA	NA	no	no		GI	Elective	GA	395	335	1	60	35.7	Nasopharynx	yes	yes	170	no	NA	no	NA	no	NA	no	NA	no	NA	Fentanyl	Rocuronium
1254	58.2	164	21.64	II	36.8	yes	no	NA		no	NA		other	NA	Head injury	no	no		no	NA	NA	NA	no	no		Gynecology	Elective	GA	150	125	0	NA	36.5	Nasopharynx	yes	yes	300	no	NA	no	NA	no	NA	no	NA	no	NA	Fentanyl	Cisatracurium
1255	44	151	19.3	II	36.6	yes	no	NA		other	NA	Old TB	no	NA		Anemia	yes	CA Breast	no	NA	NA	NA	no	no		Gynecology	Elective	GA	175	145	1	150	35.5	Nasopharynx	yes	yes	100	no	NA	no	NA	no	NA	no	NA	no	NA	Fentanyl	Cisatracurium
1256	57.4	165	21.08	II	36.7	yes	no	NA		no	NA		no	NA		no	no		no	NA	NA	NA	no	yes	Allergy	GI	Elective	GA	125	80	0	NA	36	Nasopharynx	yes	yes	170	no	NA	no	NA	no	NA	no	NA	no	NA	Fentanyl	Cisatracurium
1257	68	163	25.59	II	37.6	none	NA	NA		NA	NA		NA	NA		NA	NA		NA	NA	NA	NA	NA	NA		Gynecology	Elective	GA	240	210	0	NA	36.1	Nasopharynx	yes	yes	200	no	NA	no	NA	no	NA	no	NA	no	NA	Morphine	Cisatracurium
1258	147	166	53.35	III	37.1	yes	HTN	NA		Asthma	OSA		no	NA		no	no		no	NA	NA	NA	yesw	no		GI	Elective	GA	260	210	0	NA	37	Tympanic mb.	yes	yes	120	no	NA	no	NA	no	NA	no	NA	no	NA	Fentanyl	Cisatracurium
1259	158	167	56.65	III	36.5	yes	HTN	NA		OSA	NA		no	NA		no	no		yes	yes	no	no	yesw	no		GI	Elective	GA	340	250	0	NA	36.5	Tympanic mb.	yes	yes	130	no	NA	no	NA	no	NA	no	NA	no	NA	Fentanyl	Cisatracurium
1260	54.8	160	21.41	II	36.7	yes	no	NA		no	NA		no	NA		Anemia	yes	CA Colon	no	NA	NA	NA	no	no		GI	Elective	GA	415	360	1	105	35.5	Nasopharynx	yes	yes	200	no	NA	no	NA	no	NA	no	NA	no	NA	both	Cisatracurium
1261	52	152	22.51	II	36	yes	no	NA		no	NA		no	NA		no	no		no	NA	NA	NA	no	yes	Allergy	GI	Elective	GA	140	120	0	NA	36	Esophageal	yes	yes	170	no	NA	no	NA	no	NA	no	NA	no	NA	both	Cisatracurium
1262	56.5	159	22.35	III	36.5	yes	other CVS	NA		other	NA	Allergic rhinitis	no	NA		no	no		no	NA	NA	NA	yesw	no		GI	Elective	GA	90	60	0	NA	36	Nasopharynx	yes	yes	130	no	NA	no	NA	no	NA	no	NA	no	NA	Fentanyl	Cisatracurium
1263	96	150	42.67	III	36.2	yes	HTN	NA		OSA	NA		no	NA		no	no		no	NA	NA	NA	yesw	no		GI	Elective	GA	315	285	1	75	35.7	Nasopharynx	yes	yes	140	no	NA	no	NA	no	NA	no	NA	no	NA	Fentanyl	Succinylcholine
1264	92	164	34.21	II	36.6	yes	no	NA		no	NA		no	NA		Anemia	no		no	NA	NA	NA	no	no		Gynecology	Elective	GA	195	165	0	NA	36	Nasopharynx	yes	yes	350	no	NA	no	NA	no	NA	no	NA	no	NA	Fentanyl	Cisatracurium
1265	84.3	175	27.53	II	36.6	yes	HTN	NA		no	NA		no	NA		Anemia	yes	CA Prostate	no	NA	NA	NA	yesw	yes	Gout	GU	Elective	GA	295	250	0	NA	36.1	Nasopharynx	yes	yes	200	no	NA	no	NA	no	NA	no	NA	no	NA	Fentanyl	Cisatracurium
1266	66.5	173	22.22	III	36.5	yes	other CVS	NA	IHD	no	NA		no	NA		no	no		no	NA	NA	NA	no	no		GI	Elective	GA	225	210	0	NA	36.5	Nasopharynx	yes	yes	120	no	NA	no	NA	no	NA	no	NA	no	NA	Fentanyl	Cisatracurium
1267	64.2	148	29.31	II	36.6	yes	HTN	NA		no	NA		no	NA		no	no		no	NA	NA	NA	yesw	no		Gynecology	Elective	GA	85	45	1	75	35.4	Nasopharynx	yes	yes	270	no	NA	no	NA	no	NA	no	NA	no	NA	Fentanyl	Cisatracurium
1268	68	170	23.53	II	36.7	yes	other CVS	NA	Bradycardia	no	NA		no	NA		no	yes	CA Rectum	no	NA	NA	NA	no	no		GI	Elective	GA	640	590	0	NA	36	Nasopharynx	yes	yes	200	no	NA	no	NA	no	NA	no	NA	no	NA	both	Cisatracurium
1269	61.8	155	25.72	II	36.6	yes	no	NA		no	NA		no	NA		no	no		no	NA	NA	NA	no	yes	Allergy	Gynecology	Elective	GA	250	230	1	90	35.8	Nasopharynx	yes	no	NA	yes	225	no	NA	no	NA	no	NA	no	NA	Morphine	Rocuronium
1270	74.6	157	30.26	II	36.9	none	NA	NA		NA	NA		NA	NA		NA	NA		NA	NA	NA	NA	NA	NA		Gynecology	Elective	GA	135	115	0	NA	37	Nasopharynx	yes	yes	200	no	NA	no	NA	no	NA	no	NA	no	NA	Fentanyl	Cisatracurium
1271	61.3	165	22.52	II	36.6	yes	HTN	NA		no	NA		other	NA	TIA	no	yes	CA Prostate	no	NA	NA	NA	yesw	no		GU	Elective	GA	245	200	1	240	35.1	Nasopharynx	yes	yes	130	no	NA	no	NA	no	NA	no	NA	no	NA	Fentanyl	Cisatracurium
1272	58.5	170	20.24	II	36.6	yes	no	NA		no	NA		no	NA		Anemia	yes	CA Mid esophagus	no	NA	NA	NA	no	no		GI	Elective	GA	510	440	2	270	34.9	Nasopharynx	yes	yes	170	no	NA	no	NA	no	NA	no	NA	no	NA	Fentanyl	Succinylcholine
1273	59.7	154	25.17	II	36.7	yes	other CVS	NA	Cardiomegaly	other	NA	Allergic rhinitis	no	NA		no	no		no	NA	NA	NA	no	no		GI	Elective	GA	145	90	0	NA	36	Nasopharynx	yes	yes	150	no	NA	no	NA	no	NA	no	NA	no	NA	Fentanyl	Succinylcholine
1274	66.2	155	27.55	II	36.6	yes	no	NA		OSA	NA		no	NA		no	yes	CA Prostate	no	NA	NA	NA	no	no		GU	Elective	GA	265	240	1	60	35.8	Nasopharynx	yes	yes	200	no	NA	no	NA	no	NA	no	NA	no	NA	Fentanyl	Rocuronium
1275	55.7	165	20.46	III	36.3	yes	HTN	other CVS	AF,OLd MI,cardiomegaly	no	NA		CVA	NA		Anemia	no		no	NA	NA	NA	yesw	yes	CKD	GI	Elective	GA	90	60	0	NA	36.4	Nasopharynx	yes	no	NA	no	NA	no	NA	yes	12	no	NA	no	NA	Fentanyl	Cisatracurium
1276	68.8	164	25.58	II	37.2	yes	no	NA		no	NA		no	NA		no	yes	Mid descending colon tumor	no	NA	NA	NA	no	no		GI	Elective	GA	385	350	0	NA	37	Nasopharynx	yes	yes	100	no	NA	no	NA	no	NA	no	NA	no	NA	Fentanyl	Rocuronium
1277	58.6	156	24.08	III	36.3	yes	HTN	other CVS	Cardiomegaly,AV Block	no	NA		other	NA	Rt parietal meningioma	Anemia	yes	CA Sigmoid	no	NA	NA	NA	yesw	no		GI	Elective	GA	365	310	2	90	35.5	Nasopharynx	yes	yes	50	no	NA	no	NA	no	NA	no	NA	no	NA	Fentanyl	Rocuronium
1278	57.9	152.5	24.9	II	37	yes	HTN	NA		no	NA		no	NA		Anemia	yes	CA Corpus	no	NA	NA	NA	no	no		Gynecology	Elective	GA	395	360	0	NA	36.5	Nasopharynx	yes	yes	120	no	NA	no	NA	no	NA	no	NA	no	NA	both	Rocuronium
1279	46.2	160	18.05	II	36.9	yes	no	NA		no	NA		no	NA		no	yes	CA upper rectum	no	NA	NA	NA	no	yes	Fatty liver	GI	Elective	GA	400	345	1	120	35.7	Nasopharynx	yes	yes	170	no	NA	no	NA	no	NA	no	NA	no	NA	Fentanyl	Rocuronium
1280	51.2	159	20.25	II	36.6	yes	no	NA		other	NA	TB	no	NA		no	yes	CA Rectum	yes	yes	no	no	no	no		GI	Elective	GA	410	360	1	30	35.8	Tympanic mb.	yes	yes	180	no	NA	no	NA	no	NA	no	NA	no	NA	Fentanyl	Rocuronium
1281	56.8	163	21.38	II	36.5	yes	other CVS	NA		no	NA		no	NA		Anemia	yes	CA Prostate	no	NA	NA	NA	no	no		GU	Elective	GA	295	265	0	NA	36.5	Nasopharynx	yes	yes	200	no	NA	no	NA	no	NA	no	NA	no	NA	both	Cisatracurium
1282	53	160	20.7	II	37	yes	no	NA		no	NA		no	NA		Anemia	yes	CA Breast	no	NA	NA	NA	no	no		Gynecology	Elective	GA	100	75	0	NA	36.1	Nasopharynx	yes	yes	200	no	NA	no	NA	no	NA	no	NA	no	NA	Fentanyl	Succinylcholine
1283	65.7	157	26.65	II	36.8	yes	HTN	other CVS	Cardiomegaly	no	NA		no	NA		no	yes	CA Corpus	yes	yes	no	no	yesw	no		Gynecology	Elective	GA	310	290	0	NA	36.5	Nasopharynx	yes	yes	120	no	NA	no	NA	no	NA	no	NA	no	NA	both	Rocuronium
1284	71.7	153	30.63	III	37	yes	HTN	other CVS	cardiomegaly,BBB	no	NA		no	NA		Anemia	yes	CA Sigmoid colon	yes	yes	no	no	yesw	no		GI	Elective	GA	755	690	0	NA	36.8	Nasopharynx	yes	yes	120	no	NA	no	NA	no	NA	no	NA	no	NA	Fentanyl	Rocuronium
1285	85.1	172	28.77	II	36.6	yes	no	NA		no	NA		no	NA		no	no		no	NA	NA	NA	yesw	no		GI	Elective	GA	350	280	0	NA	36.1	Nasopharynx	yes	yes	100	no	NA	no	NA	no	NA	no	NA	no	NA	Fentanyl	Rocuronium
1286	90	169	31.51	II	37	yes	HTN	NA		OSA	NA		no	NA		no	yes	CA Sigmoid colon	no	NA	NA	NA	yesw	no		GI	Elective	GA	435	405	0	NA	36.2	Nasopharynx	yes	yes	180	no	NA	no	NA	no	NA	no	NA	no	NA	Fentanyl	Rocuronium
1287	55.4	155	23.06	II	36.1	yes	other CVS	NA	Abnormal EKG	no	NA		no	NA		Anemia	yes	CA Sigmoid colon	no	NA	NA	NA	no	no		GI	Elective	GA	265	200	1	90	35.3	Nasopharynx	yes	yes	120	no	NA	no	NA	no	NA	no	NA	no	NA	Fentanyl	Rocuronium
1288	50.2	155	20.89	I	37.3	none	NA	NA		NA	NA		NA	NA		NA	NA		NA	NA	NA	NA	NA	NA		Gynecology	Elective	GA	75	45	0	NA	36.5	Nasopharynx	yes	yes	200	no	NA	no	NA	no	NA	no	NA	no	NA	Fentanyl	Rocuronium
1289	57.3	165	21.05	II	36.9	yes	HTN	NA		no	NA		no	NA		Anemia	yes	CA lower rectum	yes	yes	no	no	no	no		GI	Elective	GA	540	480	1	60	35.4	Nasopharynx	yes	yes	180	no	NA	no	NA	no	NA	no	NA	no	NA	Fentanyl	Rocuronium
1290	66	157	26.78	III	36.4	yes	HTN	NA		other	NA	Pleural effusion	no	NA		Anemia	no		yes	yes	yes	no	yesw	yes	CKD	GI	Elective	GA	65	40	1	60	35.5	Nasopharynx	yes	yes	170	no	NA	no	NA	no	NA	no	NA	no	NA	Fentanyl	Succinylcholine
1291	49.2	156	20.22	II	37.2	yes	HTN	other CVS	VSD	no	NA		no	NA		Anemia	yes	CA Sigmoid colon	yes	yes	no	no	yesw	no		GI	Elective	GA	620	560	0	NA	36.3	Nasopharynx	yes	yes	80	no	NA	no	NA	no	NA	yes	3	no	NA	Fentanyl	Cisatracurium
1292	48	150	21.33	III	37	yes	HTN	other CVS	IHD	no	NA		no	NA		no	no		no	NA	NA	NA	yesw	no		GI	Elective	GA	405	280	1	90	35.4	Esophageal	yes	yes	80	no	NA	no	NA	no	NA	no	NA	no	NA	Fentanyl	Succinylcholine
1293	58	160	22.66	III	36	yes	HTN	other CVS	IHD	no	NA		no	NA		no	yes	CA Rectum	no	NA	NA	NA	no	no		GI	Elective	GA	655	580	1	30	35.6	Nasopharynx	yes	yes	140	no	NA	no	NA	no	NA	no	NA	no	NA	Fentanyl	Cisatracurium
1294	45.2	152	19.56	II	36.6	yes	no	NA		no	NA		no	NA		Anemia	yes	CA Breast	no	NA	NA	NA	no	no		Gynecology	Elective	GA	125	85	0	NA	36.4	Nasopharynx	yes	yes	150	no	NA	no	NA	no	NA	no	NA	no	NA	Fentanyl	Succinylcholine
1295	50	150	22.22	II	36.7	yes	other CVS	NA	Tachycardia	no	NA		no	NA		no	no		no	NA	NA	NA	no	yes	Allergy	GI	Elective	GA	95	65	0	NA	37.1	Esophageal	yes	yes	180	no	NA	no	NA	no	NA	no	NA	no	NA	both	Rocuronium
1296	48.7	150	21.64	II	36.5	yes	no	NA		no	NA		no	NA		Anemia	yes	Splenic lymphoma	no	NA	NA	NA	no	no		GI	Elective	GA combined with PNB	210	160	0	NA	36.2	Nasopharynx	yes	yes	100	no	NA	no	NA	no	NA	no	NA	no	NA	Fentanyl	Succinylcholine
1297	96	165	35.26	II	38	yes	HTN	NA		no	NA		no	NA		Anemia	no		yes	yes	no	no	no	yes	Bipolar Disorder	GI	Emergency	GA	280	260	0	NA	37	Nasopharynx	yes	yes	210	no	NA	no	NA	no	NA	no	NA	no	NA	Fentanyl	Succinylcholine
1298	42.2	149	19.01	II	36.5	yes	no	NA		no	NA		no	NA		no	yes	CA Rectum	no	NA	NA	NA	no	no		GI	Elective	GA	380	330	1	120	35.7	Nasopharynx	yes	yes	150	no	NA	no	NA	no	NA	yes	1	no	NA	Fentanyl	Rocuronium
1299	56.8	152	24.58	II	36	yes	no	NA		no	NA		no	NA		Anemia	yes	CA Rectum	yes	yes	no	no	no	yes	BPH	GI	Elective	GA	530	465	0	NA	36.4	Nasopharynx	yes	yes	150	no	NA	no	NA	no	NA	no	NA	no	NA	Fentanyl	Rocuronium
1300	75.8	168	26.86	II	36.7	yes	HTN	NA		no	NA		no	NA		no	yes	CA Corpus	no	NA	NA	NA	no	no		Gynecology	Elective	GA	435	360	0	NA	36.4	Nasopharynx	yes	yes	150	no	NA	no	NA	no	NA	no	NA	no	NA	both	Rocuronium
1301	56.6	157	22.96	II	36.6	yes	no	NA		other	NA	Sinusitis	no	NA		Anemia	no		yes	yes	no	no	yesw	no		GI	Elective	GA	435	390	0	NA	36	Nasopharynx	yes	yes	150	no	NA	no	NA	no	NA	no	NA	no	NA	Fentanyl	Rocuronium
1302	93	167	33.35	II	36.7	yes	no	NA		no	NA		no	NA		no	yes	CA Corpus	no	NA	NA	NA	yesw	no		Gynecology	Elective	GA	435	410	0	NA	36.4	Nasopharynx	yes	yes	190	no	NA	no	NA	no	NA	no	NA	no	NA	Fentanyl	Rocuronium
1303	56.5	170	19.55	III	36.5	yes	HTN	NA		other	NA	Old TB	no	NA		Anemia	yes	CA Rectum	yes	yes	no	no	yesw	no		GI	Elective	GA	855	790	0	NA	36	Nasopharynx	yes	yes	110	no	NA	no	NA	no	NA	no	NA	no	NA	Fentanyl	Succinylcholine
1304	68	152	29.43	II	37.1	yes	HTN	NA		Asthma	NA		no	NA		Anemia	yes	CA Rectum	no	NA	NA	NA	no	no		GI	Elective	GA	400	360	1	120	35.6	Nasopharynx	yes	yes	100	no	NA	no	NA	no	NA	no	NA	no	NA	Fentanyl	Rocuronium
1305	72.8	170	25.19	III	36.8	yes	other CVS	NA	AF,IHD	no	NA		no	NA		no	no		no	NA	NA	NA	no	no		GI	Elective	GA	280	240	0	NA	36	Nasopharynx	yes	yes	120	no	NA	no	NA	no	NA	no	NA	no	NA	Fentanyl	Rocuronium
1306	62	152	26.84	II	36.7	yes	no	NA		no	NA		CVA	NA		no	no		no	NA	NA	NA	no	no		GI	Elective	GA	160	125	0	NA	36.4	Esophageal	yes	yes	200	no	NA	no	NA	no	NA	no	NA	no	NA	Fentanyl	Succinylcholine
1307	75.2	163	28.3	II	36.9	yes	no	NA		Asthma	other	Allergic rhinitis	no	NA		no	no		no	NA	NA	NA	yesw	no		GI	Elective	GA	105	75	0	NA	36.4	Nasopharynx	yes	yes	180	no	NA	no	NA	no	NA	no	NA	no	NA	Fentanyl	Rocuronium
1308	55.6	165	20.42	III	36.6	yes	HTN	other CVS	IHD	no	NA		no	NA		no	no		yes	yes	no	no	yesw	no		GI	Elective	GA	135	90	0	NA	36.4	Nasopharynx	yes	yes	60	no	NA	no	NA	yes	12	yes	1	no	NA	Fentanyl	Rocuronium
1309	96.9	174	32.01	II	36.6	yes	no	NA		no	NA		no	NA		no	no		no	NA	NA	NA	no	yes	Fatty liver	GI	Elective	GA	130	110	1	60	35.7	Nasopharynx	yes	yes	300	no	NA	no	NA	no	NA	no	NA	no	NA	Fentanyl	Rocuronium
1310	53.1	150	23.6	II	37.5	yes	other CVS	NA	Bradycardia	no	NA		no	NA		no	no		no	NA	NA	NA	no	no		Gynecology	Elective	GA	185	135	0	NA	36.8	Nasopharynx	yes	yes	100	no	NA	no	NA	no	NA	no	NA	no	NA	both	Succinylcholine
1311	47.5	148	21.69	II	36.6	yes	no	NA		no	NA		no	NA		Anemia	yes	CA Rectum	no	NA	NA	NA	yesw	no		GI	Elective	GA	465	405	0	NA	36.3	Nasopharynx	yes	yes	150	no	NA	no	NA	no	NA	no	NA	no	NA	Fentanyl	Rocuronium
1312	67	167	24.02	II	36.5	yes	other CVS	NA	AF	no	NA		no	NA		no	yes	CA Prostate	no	NA	NA	NA	yesw	no		GU	Elective	GA	245	205	0	NA	36.3	Nasopharynx	yes	yes	120	no	NA	no	NA	no	NA	no	NA	no	NA	Fentanyl	Succinylcholine
1313	37.4	136	20.22	II	37.1	yes	HTN	NA		no	NA		no	NA		Anemia	no		no	NA	NA	NA	yesw	no		GI	Elective	GA	145	95	1	30	35.8	Nasopharynx	yes	yes	100	no	NA	no	NA	no	NA	no	NA	no	NA	Fentanyl	Cisatracurium
1314	62	174	20.48	II	36.6	yes	HTN	other CVS	Bradycardia	no	NA		no	NA		no	no		no	NA	NA	NA	no	yes	Hepatitis B	GI	Elective	GA	115	80	1	30	35.8	Tympanic mb.	yes	yes	150	no	NA	no	NA	no	NA	no	NA	no	NA	Fentanyl	Cisatracurium
1315	75.6	146	35.47	III	36.7	yes	no	NA		no	NA		no	NA		no	no		no	NA	NA	NA	yesw	no		GI	Elective	GA	150	80	0	NA	36.6	Nasopharynx	yes	yes	150	no	NA	no	NA	no	NA	no	NA	no	NA	Fentanyl	Succinylcholine
1316	80	165	29.38	II	36.8	yes	other CVS	NA	Bradycardia	no	NA		no	NA		no	yes	CA Endometrium	no	NA	NA	NA	no	no		Gynecology	Elective	GA	210	150	1	30	35.9	Nasopharynx	yes	yes	140	no	NA	no	NA	no	NA	no	NA	no	NA	Fentanyl	Rocuronium
1317	50	162	19.05	II	36.6	yes	no	NA		no	NA		no	NA		Anemia	no		no	NA	NA	NA	no	yes	GERD	Gynecology	Elective	GA	245	230	0	NA	36.1	Nasopharynx	yes	yes	150	no	NA	no	NA	no	NA	no	NA	no	NA	Morphine	Rocuronium
1318	55.7	158	22.31	II	36.6	none	NA	NA		NA	NA		NA	NA		NA	NA		NA	NA	NA	NA	NA	NA		Gynecology	Elective	GA	75	55	0	NA	36	Nasopharynx	yes	yes	130	no	NA	no	NA	no	NA	no	NA	no	NA	Fentanyl	Rocuronium
1319	52.5	158	21.03	II	36.6	yes	no	NA		no	NA		no	NA		no	no		no	NA	NA	NA	yesw	yes	Allergy	Gynecology	Elective	GA	75	30	0	NA	37.1	Nasopharynx	yes	yes	200	no	NA	no	NA	no	NA	no	NA	no	NA	Morphine	Succinylcholine
1320	53	160	20.7	II	37	yes	no	NA		no	NA		no	NA		Anemia	yes	CA Periampullary	no	NA	NA	NA	no	no		others	Elective	GA	825	775	0	NA	36.3	Nasopharynx	yes	yes	100	no	NA	no	NA	no	NA	yes	3	no	NA	both	Succinylcholine
1321	83.3	160	32.54	II	36.9	yes	other CVS	NA	Abnormal EKG	no	NA		no	NA		no	no		no	NA	NA	NA	no	no		GI	Elective	GA	205	165	0	NA	36.2	Nasopharynx	yes	yes	150	no	NA	no	NA	no	NA	no	NA	no	NA	Fentanyl	Succinylcholine
1322	69	154	29.09	II	37.6	yes	HTN	NA		no	NA		no	NA		no	yes	CA Colon	no	NA	NA	NA	yesw	no		GI	Elective	GA	565	515	0	NA	36.5	Nasopharynx	yes	yes	80	no	NA	no	NA	no	NA	no	NA	no	NA	Fentanyl	Cisatracurium
1323	54	180	16.67	II	36.3	yes	no	NA		no	NA		no	NA		Anemia	yes	CA Esophagus	no	NA	NA	NA	no	no		GI	Elective	GA	845	750	1	60	35.8	Tympanic mb.	yes	yes	50	yes	250	no	NA	no	NA	yes	1	no	NA	both	Rocuronium
1324	51.8	144	24.98	II	36.8	yes	HTN	NA		no	NA		no	NA		Anemia	no		no	NA	NA	NA	no	no		Gynecology	Elective	GA	175	150	0	NA	36.1	Nasopharynx	yes	yes	150	no	NA	no	NA	no	NA	no	NA	no	NA	Fentanyl	Cisatracurium
1325	53	155	22.06	II	36.8	yes	no	NA		no	NA		no	NA		Anemia	no		no	NA	NA	NA	no	no		GI	Elective	GA	100	75	0	NA	36.3	Esophageal	yes	yes	150	no	NA	no	NA	no	NA	no	NA	no	NA	Morphine	Succinylcholine
1326	55.5	138	29.14	II	36.7	yes	no	NA		no	NA		other	NA	Severe T-spine scoliosis	no	yes	CA Endometrium	no	NA	NA	NA	no	no		Gynecology	Elective	GA	270	240	1	30	35.8	Esophageal	yes	yes	180	no	NA	no	NA	no	NA	no	NA	no	NA	Fentanyl	Succinylcholine
1327	62.6	153	26.74	II	36.6	yes	other CVS	NA	Abnormal EKG	no	NA		no	NA		Anemia	no		no	NA	NA	NA	no	no		Gynecology	Elective	GA	260	180	1	90	35.5	Nasopharynx	yes	yes	200	no	NA	no	NA	no	NA	no	NA	no	NA	both	Cisatracurium
1328	55.9	157.5	22.53	II	37	yes	no	NA		no	NA		no	NA		no	no		no	NA	NA	NA	no	yes	Allergy	GI	Elective	GA	275	240	0	NA	36.6	Nasopharynx	yes	yes	120	no	NA	no	NA	no	NA	no	NA	no	NA	Fentanyl	Rocuronium
1329	63.2	159	25	II	36.6	yes	no	NA		no	NA		no	NA		no	yes	CA Rectum	no	NA	NA	NA	yesw	yes	Hepatitis C	GI	Elective	GA	330	250	1	15	35.9	Tympanic mb.	yes	yes	150	no	NA	no	NA	no	NA	no	NA	no	NA	Fentanyl	Rocuronium
1330	62	162	23.62	II	36.6	yes	no	NA		no	NA		no	NA		no	yes	CA Prostate	no	NA	NA	NA	yesw	no		GU	Elective	GA	235	190	0	NA	36.4	Nasopharynx	yes	yes	160	no	NA	no	NA	no	NA	no	NA	no	NA	Fentanyl	Cisatracurium
1331	73.2	167	26.25	II	37	yes	HTN	other CVS	IHD,Cardiomegaly	no	NA		no	NA		Anemia	yes	CA Prostate	yes	yes	no	no	yesw	no		GU	Elective	GA	285	260	0	NA	36.5	Nasopharynx	yes	yes	100	no	NA	no	NA	no	NA	no	NA	no	NA	Fentanyl	Cisatracurium
1332	74.8	164	27.81	II	36.2	yes	HTN	other CVS	IHD,Prolong QT	no	NA		no	NA		no	no		no	NA	NA	NA	yesw	no		GI	Elective	GA	135	90	0	NA	36.2	Nasopharynx	yes	yes	120	no	NA	no	NA	no	NA	no	NA	no	NA	Fentanyl	Succinylcholine
1333	59	169	20.66	II	36.5	yes	no	NA		COPD	NA		no	NA		Anemia	no		no	NA	NA	NA	no	no		GI	Elective	GA	130	110	1	15	35.7	Nasopharynx	yes	yes	120	no	NA	no	NA	no	NA	no	NA	no	NA	Fentanyl	Rocuronium
1334	65	167	23.31	II	36.7	yes	HTN	NA		no	NA		no	NA		no	no		yes	yes	no	no	yesw	yes	MOderate renal insufficiency	GI	Elective	GA	110	80	0	NA	36.2	Nasopharynx	yes	yes	120	no	NA	no	NA	no	NA	no	NA	no	NA	Fentanyl	Rocuronium
1335	64.5	149	29.05	II	36.2	yes	HTN	NA		no	NA		no	NA		no	no		no	NA	NA	NA	yesw	no		GI	Elective	GA	185	145	1	15	35.9	Nasopharynx	yes	yes	310	no	NA	no	NA	no	NA	no	NA	no	NA	Fentanyl	Cisatracurium
1336	70	175	22.86	II	37.6	yes	HTN	NA		no	NA		no	NA		no	no		no	NA	NA	NA	yesw	yes	AKI	GI	Emergency	GA	90	65	0	NA	36.5	Nasopharynx	yes	yes	200	no	NA	no	NA	no	NA	no	NA	no	NA	Fentanyl	Succinylcholine
1337	70.4	153	30.07	II	36.7	yes	HTN	other CVS	Bradycardia	no	NA		no	NA		no	no		no	NA	NA	NA	yesw	yes	Allergy	GI	Elective	GA	115	95	1	60	35.9	Nasopharynx	yes	yes	120	no	NA	no	NA	no	NA	no	NA	no	NA	Fentanyl	Succinylcholine
1338	89.6	161	34.57	III	36.7	yes	no	NA		OSA	NA		no	NA		no	no		no	NA	NA	NA	yesw	no		GI	Elective	GA	160	100	0	NA	36.3	Nasopharynx	yes	yes	200	no	NA	no	NA	no	NA	no	NA	no	NA	Fentanyl	Succinylcholine
1339	68	155	28.3	II	36.9	yes	no	NA		no	NA		no	NA		no	no		yes	no	yes	no	yesw	no		GI	Elective	GA	110	85	1	60	35.5	Nasopharynx	yes	yes	120	no	NA	no	NA	no	NA	no	NA	no	NA	Fentanyl	Cisatracurium
1340	91.9	168	32.56	II	37	yes	HTN	NA		COPD	NA		no	NA		Anemia	yes	CA Lung	no	NA	NA	NA	yesw	no		GI	Elective	GA	260	230	0	NA	36.4	Nasopharynx	yes	yes	150	no	NA	no	NA	no	NA	no	NA	no	NA	Fentanyl	Cisatracurium
1341	60.5	158	24.23	II	36.6	yes	HTN	NA		no	NA		no	NA		no	no		no	NA	NA	NA	no	no		GI	Elective	GA	120	80	1	45	35.9	Nasopharynx	yes	yes	120	no	NA	no	NA	no	NA	no	NA	no	NA	Fentanyl	Cisatracurium
1342	117	155	48.7	III	37	yes	HTN	NA		OSA	NA		no	NA		no	no		yes	yes	no	no	yesw	no		GI	Elective	GA	400	340	0	NA	36.2	Nasopharynx	yes	yes	270	no	NA	no	NA	no	NA	no	NA	no	NA	Fentanyl	Succinylcholine
1343	125	165	45.91	III	36.8	yes	no	NA		OSA	NA		no	NA		no	no		no	NA	NA	NA	no	no		GI	Elective	GA	175	115	0	NA	36.1	Nasopharynx	yes	yes	220	no	NA	no	NA	no	NA	no	NA	no	NA	Fentanyl	Succinylcholine
1344	94.4	155	39.29	III	36.9	yes	HTN	other CVS	Tachycardia	no	NA		no	NA		no	yes	CA Endometrium	yes	yes	no	no	yesw	no		Gynecology	Elective	GA	260	180	1	60	35.9	Nasopharynx	yes	yes	200	no	NA	no	NA	no	NA	no	NA	no	NA	Fentanyl	Succinylcholine
1345	56	151	24.56	II	36.6	yes	no	NA		no	NA		no	NA		Anemia	no		no	NA	NA	NA	no	yes	Allergy	GU	Elective	GA	155	95	1	150	35.1	Nasopharynx	yes	yes	130	no	NA	no	NA	no	NA	no	NA	no	NA	Fentanyl	Succinylcholine
1346	76.5	152	33.11	III	37	yes	HTN	other CVS	Cardiomegaly	no	NA		no	NA		no	yes	CA Endometrium	yes	yes	no	no	no	no		Gynecology	Elective	GA	260	230	1	60	35.5	Esophageal	yes	yes	130	no	NA	no	NA	no	NA	no	NA	no	NA	Fentanyl	Cisatracurium
1347	65	180	20.06	II	37.2	yes	no	NA		other	NA	On Oxygen mask	no	NA		Anemia	no		no	NA	NA	NA	no	no		others	Emergency	GA	60	25	0	NA	37.1	Nasopharynx	yes	yes	230	no	NA	no	NA	no	NA	no	NA	no	NA	Fentanyl	Succinylcholine
1348	60	158	24.03	II	36.7	none	NA	NA		NA	NA		NA	NA		NA	NA		NA	NA	NA	NA	NA	NA		Gynecology	Elective	GA	135	115	0	NA	36.6	Nasopharynx	yes	yes	200	no	NA	no	NA	no	NA	yes	1	no	NA	Fentanyl	Cisatracurium
1349	49.2	144	23.73	II	36.7	yes	HTN	other CVS	AS	no	NA		no	NA		Anemia	yes	CA Rectum	no	NA	NA	NA	no	no		GI	Elective	GA	525	490	0	NA	36.2	Nasopharynx	yes	yes	70	no	NA	no	NA	no	NA	no	NA	no	NA	Fentanyl	Cisatracurium
1350	70	157	28.4	II	36.9	yes	HTN	other CVS	Cardiomegaly	no	NA		no	NA		Anemia	no		no	NA	NA	NA	yesw	no		GI	Elective	GA	170	135	1	45	35.7	Nasopharynx	yes	yes	100	no	NA	no	NA	no	NA	no	NA	no	NA	Fentanyl	Cisatracurium
1351	157	176	50.68	III	36.4	yes	HTN	NA		OSA	NA		no	NA		no	no		no	NA	NA	NA	yesw	no		GI	Elective	GA	165	110	1	60	35.6	Nasopharynx	yes	yes	200	no	NA	no	NA	no	NA	no	NA	no	NA	Fentanyl	Succinylcholine
1352	61.2	162	23.32	II	36.6	yes	other CVS	NA	Bradycardia	no	NA		no	NA		no	no		no	NA	NA	NA	no	no		GI	Elective	GA	145	130	1	60	35.9	Nasopharynx	yes	yes	150	no	NA	no	NA	no	NA	no	NA	no	NA	Fentanyl	Cisatracurium
1353	68.1	161	26.27	III	36.9	yes	HTN	NA		no	NA		no	NA		Anemia	no		no	NA	NA	NA	no	no		GI	Elective	GA	240	205	1	15	35.9	Nasopharynx	yes	yes	200	no	NA	no	NA	no	NA	yes	1	no	NA	Fentanyl	Cisatracurium
1354	54.5	154	22.98	II	36.7	yes	no	NA		no	NA		no	NA		Anemia	no		no	NA	NA	NA	yesw	no		others	Elective	GA	300	250	1	30	35.9	Nasopharynx	yes	yes	90	no	NA	no	NA	no	NA	no	NA	no	NA	Fentanyl	Cisatracurium
1355	63.8	165	23.43	II	36.9	yes	no	NA		Asthma	NA		no	NA		no	no		no	NA	NA	NA	no	no		GI	Elective	GA	120	70	0	NA	36.3	Nasopharynx	yes	yes	120	no	NA	no	NA	no	NA	no	NA	no	NA	Fentanyl	Cisatracurium
1356	162	170	56.06	III	36.6	yes	no	NA		OSA	NA		no	NA		no	no		no	NA	NA	NA	no	no		GI	Elective	GA	200	155	0	NA	36	Tympanic mb.	yes	yes	300	no	NA	no	NA	no	NA	no	NA	no	NA	Fentanyl	Cisatracurium
1357	89.6	158	35.89	III	36.3	yes	HTN	NA		OSA	NA		no	NA		no	no		no	NA	NA	NA	no	yes	PCOS	GI	Elective	GA	160	120	0	NA	36.6	Tympanic mb.	yes	yes	170	no	NA	no	NA	no	NA	no	NA	no	NA	Fentanyl	Succinylcholine
1358	67	158	26.84	II	36.9	yes	HTN	NA		no	NA		no	NA		Anemia	yes	CA Corpus	no	NA	NA	NA	yesw	no		Gynecology	Elective	GA	345	290	0	NA	36.1	Nasopharynx	yes	yes	130	no	NA	no	NA	no	NA	no	NA	no	NA	both	Cisatracurium
1359	132	175	43.1	III	36.5	yes	no	NA		OSA	NA		no	NA		no	no		yes	yes	no	no	no	no		GI	Elective	GA	190	130	0	NA	36.1	Nasopharynx	yes	yes	500	no	NA	no	NA	no	NA	no	NA	no	NA	Fentanyl	Succinylcholine
1360	111	155	46.2	III	36.8	yes	no	NA		Asthma	OSA		no	NA		no	no		no	NA	NA	NA	yesw	no		GI	Elective	GA	225	180	0	NA	36.1	Nasopharynx	yes	yes	220	no	NA	no	NA	no	NA	no	NA	no	NA	Fentanyl	Succinylcholine
1361	48	156	19.72	II	36.6	yes	no	NA		no	NA		no	NA		no	yes	CA Sigmoid colon	no	NA	NA	NA	yesw	no		GI	Elective	GA	360	315	1	60	35.6	Nasopharynx	yes	yes	150	no	NA	no	NA	no	NA	no	NA	no	NA	Fentanyl	Succinylcholine
1362	75	155	31.22	II	36.6	yes	HTN	other CVS	Bradycardia	no	NA		no	NA		no	no		yes	yes	no	no	no	no		GI	Elective	GA	135	100	0	NA	36.1	Nasopharynx	yes	yes	200	no	NA	no	NA	no	NA	no	NA	no	NA	Fentanyl	Succinylcholine
1363	48.7	158	19.51	II	36.6	yes	other CVS	NA	Bradycardia	no	NA		no	NA		no	no		no	NA	NA	NA	yesw	no		GI	Elective	GA	200	180	1	105	35.5	Nasopharynx	yes	yes	200	no	NA	no	NA	no	NA	no	NA	no	NA	Fentanyl	Succinylcholine
1364	58	166	21.05	I	36.6	none	NA	NA		NA	NA		NA	NA		NA	NA		NA	NA	NA	NA	NA	NA		Gynecology	Elective	GA	105	75	0	NA	36.9	Nasopharynx	yes	yes	150	no	NA	no	NA	no	NA	no	NA	no	NA	Fentanyl	Succinylcholine
1365	63.8	153	27.25	III	36.9	yes	no	NA		other	NA	Pleural effusion	no	NA		no	yes	CA Breast	no	NA	NA	NA	no	no		Gynecology	Elective	GA	140	110	0	NA	36	Nasopharynx	yes	yes	160	no	NA	no	NA	no	NA	no	NA	no	NA	Fentanyl	Rocuronium
1366	41.6	145	19.79	II	36.4	yes	no	NA		no	NA		no	NA		Anemia	no		no	NA	NA	NA	no	no		GI	Elective	GA	275	240	0	NA	36.6	Nasopharynx	yes	yes	130	no	NA	no	NA	no	NA	no	NA	no	NA	Fentanyl	Succinylcholine
1367	42.2	159	16.69	II	36.6	yes	HTN	other CVS	Bradycardia	no	NA		no	NA		Anemia	yes	Lt RCC	yes	yes	no	no	yesw	no		GU	Elective	GA	255	210	0	NA	36	Nasopharynx	yes	yes	120	no	NA	no	NA	no	NA	no	NA	no	NA	Fentanyl	Cisatracurium
1368	72.9	153	31.14	II	36.6	yes	HTN	NA		no	NA		no	NA		no	no		no	NA	NA	NA	no	no		Gynecology	Elective	GA	135	120	0	NA	36.3	Nasopharynx	yes	yes	200	no	NA	no	NA	no	NA	no	NA	no	NA	Fentanyl	Succinylcholine
1369	42.9	147	19.85	II	36.1	yes	no	NA		no	NA		other	NA	Spondylolithesis L4-5	no	no		no	NA	NA	NA	no	no		GI	Elective	GA	80	60	0	NA	36.8	Nasopharynx	yes	yes	150	no	NA	no	NA	no	NA	no	NA	no	NA	Fentanyl	Rocuronium
1370	67	165	24.61	I	36.8	none	NA	NA		NA	NA		NA	NA		NA	NA		NA	NA	NA	NA	NA	NA		Gynecology	Elective	GA	135	105	1	30	35.9	Nasopharynx	yes	yes	120	no	NA	no	NA	no	NA	yes	4	no	NA	Morphine	Rocuronium
1371	122	178	38.51	III	36.6	yes	no	NA		no	NA		no	NA		no	no		no	NA	NA	NA	no	no		GI	Elective	GA	200	150	0	NA	36.2	Nasopharynx	yes	yes	180	no	NA	no	NA	no	NA	yes	3	no	NA	Fentanyl	Succinylcholine
1372	117	173	39.09	III	36.9	yes	other CVS	NA	Abnorma EKG	no	NA		no	NA		no	no		no	NA	NA	NA	no	no		GI	Elective	GA	180	120	0	NA	36	Nasopharynx	yes	yes	120	no	NA	no	NA	no	NA	yes	2	no	NA	Fentanyl	Rocuronium
1373	55.5	147	25.68	II	36.6	yes	no	NA		no	NA		no	NA		Anemia	no		no	NA	NA	NA	yesw	no		GI	Elective	GA	390	370	0	NA	36	Nasopharynx	yes	yes	150	no	NA	no	NA	no	NA	no	NA	no	NA	Fentanyl	Succinylcholine
1374	48.6	144	23.44	II	36.6	yes	HTN	NA		Asthma	NA		no	NA		no	no		no	NA	NA	NA	yesw	no		GI	Elective	GA	125	85	0	NA	36.2	Nasopharynx	yes	yes	130	no	NA	no	NA	no	NA	no	NA	no	NA	Fentanyl	Succinylcholine
1375	49	164	18.22	II	36.7	yes	other CVS	NA	congenital PDA	no	NA		no	NA		no	no		no	NA	NA	NA	no	no		Gynecology	Elective	GA	90	60	0	NA	36	Nasopharynx	yes	yes	200	no	NA	no	NA	no	NA	no	NA	no	NA	both	Rocuronium
1376	56.6	167.5	20.17	II	36.6	none	NA	NA		NA	NA		NA	NA		NA	NA		NA	NA	NA	NA	NA	NA		GI	Elective	GA	235	190	1	120	35.6	Nasopharynx	yes	yes	200	no	NA	no	NA	no	NA	no	NA	no	NA	Fentanyl	Succinylcholine
1377	48.9	164	18.18	I	36.6	none	NA	NA		NA	NA		NA	NA		NA	NA		NA	NA	NA	NA	NA	NA		Gynecology	Elective	GA	265	240	0	NA	36	Nasopharynx	yes	yes	230	no	NA	no	NA	no	NA	no	NA	no	NA	both	Rocuronium
1378	46.7	158	18.71	III	36.3	yes	no	NA		no	NA		no	NA		Anemia	yes	CA Sigmoid colon	no	NA	NA	NA	no	no		GI	Elective	GA	280	220	0	NA	36.4	Nasopharynx	yes	yes	150	no	NA	no	NA	no	NA	no	NA	no	NA	Fentanyl	Succinylcholine
1379	61.5	152	26.62	II	37.2	yes	no	NA		no	NA		other	NA	vertebral compression fracture	no	no		no	NA	NA	NA	no	no		GI	Elective	GA	325	285	1	180	35.4	Nasopharynx	yes	yes	120	no	NA	no	NA	no	NA	no	NA	no	NA	Fentanyl	Rocuronium
1380	77.8	160	30.39	III	36.8	yes	HTN	NA		no	NA		no	NA		no	no		no	NA	NA	NA	yesw	yes	Cushing syndrome	GI	Elective	GA	125	45	0	NA	36.1	Nasopharynx	yes	yes	100	no	NA	no	NA	no	NA	yes	1	no	NA	Fentanyl	Cisatracurium
1381	53.7	152	23.24	II	36.6	yes	no	NA		no	NA		no	NA		no	no		no	NA	NA	NA	no	yes	SLE	Gynecology	Elective	GA	150	140	0	NA	36.2	Nasopharynx	yes	yes	120	no	NA	no	NA	no	NA	no	NA	no	NA	Fentanyl	Cisatracurium
1382	88.7	166	32.19	III	36.9	yes	other CVS	NA	Bradycardia	OSA	NA		no	NA		no	no		no	NA	NA	NA	yesw	no		GI	Elective	GA	355	300	1	90	35.6	Nasopharynx	yes	yes	230	no	NA	no	NA	no	NA	no	NA	no	NA	Fentanyl	Succinylcholine
1383	50	143	24.45	II	37.2	yes	no	NA		no	NA		no	NA		no	no		no	NA	NA	NA	no	yes	IFG	Gynecology	Elective	GA	125	110	0	NA	36	Esophageal	yes	yes	140	no	NA	no	NA	no	NA	no	NA	no	NA	Fentanyl	Succinylcholine
1384	54	165	19.83	I	37	none	NA	NA		NA	NA		NA	NA		NA	NA		NA	NA	NA	NA	NA	NA		GI	Elective	GA	90	65	0	NA	36.5	Nasopharynx	yes	yes	100	no	NA	no	NA	no	NA	no	NA	no	NA	Fentanyl	Cisatracurium
1385	61	165	22.41	II	36.9	yes	no	NA		no	NA		no	NA		no	no		yes	no	yes	no	no	no		GI	Elective	GA	120	90	0	NA	36	Nasopharynx	yes	yes	170	no	NA	no	NA	no	NA	no	NA	no	NA	Fentanyl	Succinylcholine
1386	52.4	164	19.48	II	36.9	yes	HTN	other CVS	AV Block	no	NA		no	NA		no	yes	CA Rectum,CA Ovary	no	NA	NA	NA	yesw	no		GI	Elective	GA	295	240	0	NA	36	Nasopharynx	yes	yes	90	no	NA	no	NA	no	NA	yes	5	no	NA	both	Cisatracurium
1387	63	162	24.01	II	36.3	yes	no	NA		no	NA		no	NA		no	no		no	NA	NA	NA	no	yes	Dyspepsia	GI	Elective	GA	115	90	0	NA	36	Nasopharynx	yes	yes	170	no	NA	no	NA	no	NA	no	NA	no	NA	Fentanyl	Succinylcholine
1388	67.8	161	26.16	II	36.9	none	NA	NA		NA	NA		NA	NA		NA	NA		NA	NA	NA	NA	NA	NA		Gynecology	Elective	GA	110	80	0	NA	36.4	Nasopharynx	yes	yes	200	no	NA	no	NA	no	NA	no	NA	no	NA	Fentanyl	Succinylcholine
1389	64	158	25.64	III	36.6	yes	HTN	NA		no	NA		CVA	NA		Anemia	no		yes	yes	no	no	yesw	no		GI	Elective	GA	165	130	0	NA	36	Nasopharynx	yes	yes	80	no	NA	no	NA	no	NA	no	NA	no	NA	Fentanyl	Cisatracurium
1390	56.3	156	23.13	II	36.7	yes	other CVS	NA	Bradycardia	no	NA		no	NA		no	no		no	NA	NA	NA	no	no		Gynecology	Elective	GA	195	170	0	NA	36.6	Nasopharynx	yes	yes	150	no	NA	no	NA	no	NA	no	NA	no	NA	Fentanyl	Succinylcholine
1391	65.4	168	23.17	II	36.6	none	NA	NA		NA	NA		NA	NA		NA	NA		NA	NA	NA	NA	NA	NA		GI	Elective	GA	155	110	0	NA	36.7	Nasopharynx	yes	yes	60	no	NA	no	NA	no	NA	yes	1	no	NA	Fentanyl	Cisatracurium
1392	43.7	152	18.91	I	36.7	none	NA	NA		NA	NA		NA	NA		NA	NA		NA	NA	NA	NA	NA	NA		Gynecology	Elective	GA	140	110	0	NA	36.9	Nasopharynx	yes	yes	140	no	NA	no	NA	no	NA	no	NA	no	NA	Fentanyl	Cisatracurium
1393	82.4	156	33.86	II	37.1	yes	no	NA		no	NA		no	NA		Anemia	yes	CA Corpus	no	NA	NA	NA	no	no		Gynecology	Elective	GA	370	340	0	NA	36.3	Nasopharynx	yes	yes	200	no	NA	no	NA	no	NA	no	NA	no	NA	Fentanyl	Succinylcholine
1394	53.6	168	18.99	I	37	none	NA	NA		NA	NA		NA	NA		NA	NA		NA	NA	NA	NA	NA	NA		Gynecology	Elective	GA	230	200	0	NA	36.3	Nasopharynx	yes	yes	140	no	NA	no	NA	no	NA	no	NA	no	NA	both	Cisatracurium
1395	60.8	167	21.8	II	36.8	yes	HTN	NA		COPD	NA		no	NA		no	no		yes	yes	no	no	yesw	no		GI	Elective	GA	115	50	1	90	35.7	Nasopharynx	yes	yes	120	no	NA	no	NA	no	NA	no	NA	no	NA	Fentanyl	Cisatracurium
1396	49	161	18.9	II	36.7	yes	no	NA		no	NA		no	NA		no	no		no	NA	NA	NA	no	yes	Autism	Gynecology	Elective	GA	265	210	0	NA	36.1	Nasopharynx	yes	yes	80	no	NA	no	NA	no	NA	no	NA	no	NA	Fentanyl	Cisatracurium
1397	109	158	43.66	III	36.2	yes	no	NA		OSA	NA		no	NA		no	no		no	NA	NA	NA	yesw	no		GI	Elective	GA	135	80	0	NA	36	Tympanic mb.	yes	yes	200	no	NA	no	NA	no	NA	no	NA	no	NA	Fentanyl	Succinylcholine
1398	119	174.5	39.08	III	36.9	yes	HTN	NA		Asthma	OSA		no	NA		no	no		no	NA	NA	NA	yesw	yes	GERD	GI	Elective	GA	150	90	0	NA	36	Nasopharynx	yes	yes	200	no	NA	no	NA	no	NA	no	NA	no	NA	Fentanyl	Succinylcholine
1399	142	162	54.11	III	36.6	yes	no	NA		OSA	NA		no	NA		no	no		no	NA	NA	NA	no	no		GI	Elective	GA	210	125	0	NA	36.1	Tympanic mb.	yes	yes	200	no	NA	no	NA	no	NA	no	NA	no	NA	Fentanyl	Succinylcholine
1400	53.4	157	21.66	II	36.7	yes	HTN	NA		no	NA		no	NA		no	no		yes	yes	no	no	yesw	no		GI	Elective	GA	110	85	0	NA	36.1	Nasopharynx	yes	yes	100	no	NA	no	NA	no	NA	no	NA	no	NA	Fentanyl	Cisatracurium
1401	74	160	28.91	II	36.6	yes	HTN	NA		no	NA		no	NA		no	no		yes	yes	no	no	no	no		GI	Elective	GA	105	70	0	NA	36.9	Nasopharynx	yes	yes	270	no	NA	no	NA	no	NA	no	NA	no	NA	Fentanyl	Cisatracurium
1402	76	153	32.47	II	37.3	yes	no	NA		no	NA		no	NA		Anemia	no		no	NA	NA	NA	no	no		Gynecology	Elective	GA	115	100	0	NA	36.5	Nasopharynx	yes	yes	120	no	NA	no	NA	no	NA	no	NA	no	NA	Morphine	Rocuronium
1403	55.9	158	22.39	III	36.6	yes	HTN	other CVS	IHD	no	NA		no	NA		Anemia	no		no	NA	NA	NA	no	yes	ESRD,Gout	GI	Elective	GA	80	50	0	NA	36	Nasopharynx	yes	yes	100	no	NA	no	NA	no	NA	no	NA	no	NA	Fentanyl	Cisatracurium
1404	50.2	164	18.66	III	36.4	yes	no	NA		no	NA		no	NA		no	no		yes	yes	no	no	yesw	no		GI	Elective	GA	160	130	1	60	35.7	Nasopharynx	yes	yes	100	no	NA	no	NA	no	NA	no	NA	no	NA	Fentanyl	Cisatracurium
1405	105	157	42.6	III	36.9	yes	no	NA		no	NA		no	NA		Anemia	no		no	NA	NA	NA	no	yes	Pregnancy	Gynecology	Emergency	GA	100	80	0	NA	36.8	Nasopharynx	yes	yes	170	no	NA	no	NA	no	NA	no	NA	no	NA	Fentanyl	Succinylcholine
1406	83	170	28.72	II	37	yes	no	NA		no	NA		no	NA		no	no		no	NA	NA	NA	no	yes	GERD	GI	Elective	GA	285	225	1	90	35.7	Nasopharynx	yes	yes	160	no	NA	no	NA	no	NA	no	NA	no	NA	Fentanyl	Succinylcholine
1407	64.2	154	27.07	II	36.6	yes	no	NA		no	NA		no	NA		no	no		no	NA	NA	NA	no	yes	CKD	GI	Elective	GA	205	150	0	NA	36.7	Nasopharynx	yes	yes	100	no	NA	no	NA	no	NA	no	NA	no	NA	Fentanyl	Rocuronium
1408	65.5	150	29.11	III	36.9	yes	other CVS	NA	AV block,post cardiac arrest	no	NA		no	NA		Anemia	no		no	NA	NA	NA	no	no		GI	Elective	GA	420	375	0	NA	36	Nasopharynx	yes	yes	50	no	NA	no	NA	no	NA	no	NA	no	NA	Fentanyl	Succinylcholine
1409	57.9	157	23.49	II	36.8	yes	no	NA		Asthma	NA		no	NA		no	yes	CA Breast	no	NA	NA	NA	no	no		Gynecology	Elective	GA	105	75	1	15	35.9	Nasopharynx	yes	yes	150	no	NA	no	NA	no	NA	no	NA	no	NA	Morphine	Rocuronium
1410	51	163	19.2	I	37	none	NA	NA		NA	NA		NA	NA		NA	NA		NA	NA	NA	NA	NA	NA		Gynecology	Elective	GA	145	115	1	45	35.7	Nasopharynx	yes	yes	180	no	NA	no	NA	no	NA	no	NA	no	NA	both	Cisatracurium
1411	75.6	159	29.9	II	36.8	yes	no	NA		no	NA		no	NA		Anemia	no		no	NA	NA	NA	no	no		Gynecology	Elective	GA	210	185	0	NA	37	Nasopharynx	yes	yes	180	no	NA	no	NA	no	NA	no	NA	no	NA	Fentanyl	Cisatracurium
1412	76.3	161	29.44	II	37.1	yes	no	NA		no	NA		no	NA		no	no		no	NA	NA	NA	yesw	no		Gynecology	Elective	GA	135	115	0	NA	36.5	Nasopharynx	yes	yes	170	no	NA	no	NA	no	NA	no	NA	no	NA	Fentanyl	Cisatracurium
1413	126.9	158	50.83	III	36.5	yes	no	NA		OSA	NA		no	NA		Anemia	no		no	NA	NA	NA	yesw	no		GI	Elective	GA	155	100	0	NA	36	Nasopharynx	yes	yes	200	no	NA	no	NA	no	NA	no	NA	no	NA	Fentanyl	Succinylcholine
1414	81	165	29.75	II	37.2	yes	no	NA		no	NA		no	NA		Anemia	no		no	NA	NA	NA	no	yes	GERD	Gynecology	Elective	GA	185	160	0	NA	36.6	Nasopharynx	yes	yes	200	no	NA	no	NA	no	NA	no	NA	no	NA	Fentanyl	Cisatracurium
1415	70	170	24.22	II	36.6	yes	HTN	other CVS	Abnormal EKG	no	NA		no	NA		Anemia	no		yes	yes	no	no	yesw	yes	Severe renal insufficiency	GI	Elective	GA	110	75	1	75	35.1	Nasopharynx	yes	yes	150	no	NA	no	NA	no	NA	no	NA	no	NA	Fentanyl	Cisatracurium
1416	50	165	18.37	I	36.6	none	NA	NA		NA	NA		NA	NA		NA	NA		NA	NA	NA	NA	NA	NA		Gynecology	Elective	GA	105	75	1	60	35.8	Nasopharynx	yes	yes	120	no	NA	no	NA	no	NA	no	NA	no	NA	Fentanyl	Rocuronium
1417	50.7	152	21.94	II	36.5	yes	other CVS	NA	Bradycardia	no	NA		no	NA		Anemia	yes	Rt TCC	no	NA	NA	NA	no	yes	Moderate renal insufficiency	GU	Elective	GA	270	170	1	105	35.7	Nasopharynx	yes	yes	120	no	NA	no	NA	no	NA	yes	1	no	NA	Fentanyl	Cisatracurium
1418	45.2	154	19.06	III	36.4	yes	HTN	other CVS	Bradycardia	no	NA		no	NA		Anemia	yes	CA Rectum	yes	yes	no	no	yesw	no		GI	Elective	GA	495	410	0	NA	36.6	Esophageal	yes	yes	80	no	NA	no	NA	no	NA	no	NA	no	NA	Fentanyl	Cisatracurium
1419	54.4	169	19.05	I	36.6	none	NA	NA		NA	NA		NA	NA		NA	NA		NA	NA	NA	NA	NA	NA		Gynecology	Elective	GA	205	175	0	NA	36.1	Nasopharynx	yes	yes	140	no	NA	no	NA	no	NA	no	NA	no	NA	Fentanyl	Cisatracurium
1420	50.9	155	21.19	II	37	yes	no	NA		other	NA	Allergic rhinitis	no	NA		Anemia	no		no	NA	NA	NA	no	no		Gynecology	Elective	GA	220	195	0	NA	36.6	Nasopharynx	yes	yes	170	no	NA	no	NA	no	NA	no	NA	no	NA	Fentanyl	Cisatracurium
1421	49.8	149	22.43	II	36.8	yes	no	NA		other	NA	Allergic rhinitis	no	NA		no	no		no	NA	NA	NA	yesw	no		Gynecology	Elective	GA	125	105	0	NA	36.5	Nasopharynx	yes	yes	80	no	NA	no	NA	no	NA	no	NA	no	NA	Morphine	Cisatracurium
1422	52.4	157.5	21.12	II	37	yes	no	NA		no	NA		no	NA		Anemia	no		no	NA	NA	NA	no	no		Gynecology	Elective	GA	385	355	0	NA	36.6	Nasopharynx	yes	yes	120	no	NA	no	NA	no	NA	no	NA	no	NA	Morphine	Cisatracurium
1423	68	166	24.68	II	36.6	yes	HTN	other CVS	Bradycardia	no	NA		no	NA		no	no		no	NA	NA	NA	yesw	yes	Hepatitis B	GI	Elective	GA	95	50	0	NA	36.5	Axilla	yes	yes	260	no	NA	no	NA	no	NA	no	NA	no	NA	Fentanyl	Cisatracurium
1424	86	163	32.37	III	37	yes	HTN	NA		no	NA		no	NA		Anemia	no		yes	yes	no	no	yesw	no		GI	Elective	GA	120	90	0	NA	37.3	Nasopharynx	yes	yes	200	no	NA	no	NA	no	NA	no	NA	no	NA	both	Cisatracurium
1425	63	174	20.81	III	36.6	yes	no	NA		no	NA		no	NA		no	no		no	NA	NA	NA	no	yes	Severe renal insufficiency	GU	Elective	GA	180	130	1	105	35.4	Nasopharynx	yes	yes	100	no	NA	no	NA	no	NA	no	NA	no	NA	Fentanyl	Cisatracurium
1426	73	164	27.14	II	36.3	yes	HTN	NA		other	NA	Broncheactesis	no	NA		no	no		no	NA	NA	NA	no	no		GU	Elective	GA	395	375	1	255	35.1	Nasopharynx	yes	yes	200	no	NA	no	NA	no	NA	no	NA	no	NA	Fentanyl	Cisatracurium
1427	58	165	21.3	I	36.7	none	NA	NA		NA	NA		NA	NA		NA	NA		NA	NA	NA	NA	NA	NA		Gynecology	Elective	GA	105	90	0	NA	36.6	Nasopharynx	yes	yes	100	no	NA	no	NA	no	NA	no	NA	no	NA	Morphine	Rocuronium
1428	55.2	151	24.21	II	36.3	yes	no	NA		no	NA		no	NA		Anemia	no		no	NA	NA	NA	no	yes	Allergy	Gynecology	Elective	GA	195	175	0	NA	36.1	Nasopharynx	yes	yes	100	no	NA	no	NA	no	NA	no	NA	no	NA	Fentanyl	Cisatracurium
1429	66	164	24.54	II	36.5	yes	no	NA		no	NA		no	NA		no	no		no	NA	NA	NA	no	yes	Hepatitis B	GI	Elective	GA	125	80	0	NA	36.5	Esophageal	yes	yes	140	no	NA	no	NA	no	NA	no	NA	no	NA	Fentanyl	Cisatracurium
1430	74	160	28.91	III	36.8	yes	HTN	NA		other	NA	Atelectasis	no	NA		no	no		no	NA	NA	NA	yesw	yes	CKD	GI	Elective	GA	180	155	0	NA	37.4	Nasopharynx	yes	yes	160	no	NA	no	NA	no	NA	no	NA	no	NA	Fentanyl	Cisatracurium
1431	130	174	42.94	III	37.4	yes	no	NA		OSA	NA		no	NA		no	no		no	NA	NA	NA	no	no		GI	Elective	GA	190	105	1	105	35	Nasopharynx	yes	yes	400	no	NA	no	NA	no	NA	no	NA	no	NA	Fentanyl	Succinylcholine
1432	50.6	150	22.49	II	37	yes	no	NA		other	NA	OLD TB	no	NA		no	no		no	NA	NA	NA	no	no		Gynecology	Elective	GA	75	55	0	NA	36.5	Nasopharynx	yes	yes	130	no	NA	no	NA	no	NA	no	NA	no	NA	Fentanyl	Cisatracurium
1433	130	176	41.97	III	36.9	yes	no	NA		OSA	NA		no	NA		no	no		no	NA	NA	NA	no	no		GI	Elective	GA	210	180	0	NA	36.5	Nasopharynx	yes	yes	280	no	NA	no	NA	no	NA	no	NA	no	NA	Fentanyl	Cisatracurium
1434	79	154	33.31	II	36.5	yes	HTN	NA		no	NA		no	NA		Anemia	no		yes	yes	no	no	yesw	no		GI	Elective	GA	215	185	0	NA	36.1	Nasopharynx	yes	yes	250	no	NA	no	NA	no	NA	no	NA	no	NA	Fentanyl	Succinylcholine
1435	58.3	150	25.91	II	36.7	yes	no	NA		no	NA		no	NA		Anemia	no		no	NA	NA	NA	no	no		GI	Elective	GA	110	80	0	NA	36.5	Nasopharynx	yes	yes	150	no	NA	no	NA	no	NA	no	NA	no	NA	Fentanyl	Cisatracurium
1436	61	155	25.39	II	36.8	yes	no	NA		other	NA	Allergic Rhinitis	no	NA		no	yes	CA Endometrium	no	NA	NA	NA	no	no		Gynecology	Elective	GA	260	225	1	105	35.5	Nasopharynx	yes	yes	150	no	NA	no	NA	no	NA	no	NA	no	NA	Fentanyl	Cisatracurium
1437	83.7	155	34.84	II	36.8	yes	no	NA		no	NA		no	NA		no	no		no	NA	NA	NA	no	yes	Hepatitis B	Gynecology	Elective	GA	110	75	0	NA	36.6	Nasopharynx	yes	yes	200	no	NA	no	NA	no	NA	no	NA	no	NA	Fentanyl	Cisatracurium
1438	108	150	48	III	36.9	yes	other CVS	NA	Abnormal EKG	OSA	NA		no	NA		no	no		no	NA	NA	NA	no	no		GI	Elective	GA	525	460	1	60	35.8	Nasopharynx	yes	yes	200	no	NA	no	NA	no	NA	no	NA	no	NA	Fentanyl	Succinylcholine
1439	63	158	25.24	II	36.7	yes	no	NA		no	NA		no	NA		no	yes	CA Rectum	no	NA	NA	NA	no	no		GI	Elective	GA	545	480	0	NA	36	Nasopharynx	yes	yes	150	no	NA	no	NA	no	NA	no	NA	no	NA	Fentanyl	Cisatracurium
1440	48.5	160	18.95	II	36.7	yes	no	NA		Asthma	other	Allergic rhinitis	no	NA		no	no		no	NA	NA	NA	no	no		Gynecology	Elective	GA	185	105	0	NA	36.4	Nasopharynx	yes	yes	80	no	NA	no	NA	no	NA	no	NA	no	NA	Fentanyl	Rocuronium
1441	54.5	159	21.56	II	37.1	yes	no	NA		no	NA		no	NA		Anemia	no		no	NA	NA	NA	no	no		GI	Elective	GA	120	95	0	NA	36.8	Nasopharynx	yes	yes	180	no	NA	no	NA	no	NA	no	NA	no	NA	Fentanyl	Cisatracurium
1442	33.4	161	12.89	III	36.9	yes	HTN	other CVS	Bradycardia	no	NA		no	NA		Anemia	yes	CA Rectum	no	NA	NA	NA	no	yes	Moderate renal insufficiency	GI	Elective	GA	60	45	0	NA	36	Esophageal	yes	yes	50	no	NA	no	NA	no	NA	no	NA	no	NA	Fentanyl	Cisatracurium
1443	53	160	20.7	I	36.6	none	NA	NA		NA	NA		NA	NA		NA	NA		NA	NA	NA	NA	NA	NA		Gynecology	Elective	GA	380	330	0	NA	36.1	Nasopharynx	yes	yes	180	no	NA	no	NA	no	NA	no	NA	no	NA	Fentanyl	Cisatracurium
1444	50.9	158.5	20.26	II	37.2	yes	no	NA		no	NA		no	NA		no	no		no	NA	NA	NA	no	yes	Graves disease	GI	Elective	GA	200	135	0	NA	36.4	Nasopharynx	yes	yes	170	no	NA	no	NA	no	NA	no	NA	no	NA	Fentanyl	Cisatracurium
1445	33.4	155	13.9	II	36.1	yes	HTN	other CVS	Bradycardia	no	NA		no	NA		no	yes	CA Colon	yes	yes	no	no	yesw	yes	Alzheimers disease	GI	Elective	GA	80	35	0	NA	36.4	Nasopharynx	yes	yes	40	no	NA	no	NA	no	NA	no	NA	no	NA	Fentanyl	Cisatracurium
1446	69.3	156	28.48	II	37	yes	no	NA		no	NA		no	NA		no	yes	CA Colon	no	NA	NA	NA	no	no		GI	Elective	GA	630	570	1	45	35.8	Nasopharynx	yes	yes	130	no	NA	no	NA	no	NA	yes	4	no	NA	Fentanyl	Rocuronium
1447	46.7	157	18.95	II	36.5	yes	no	NA		other	NA	Pulmonary embolism	no	NA		Anemia	yes	CA Rectum	no	NA	NA	NA	yesw	no		GI	Elective	GA	570	495	0	NA	36	Nasopharynx	yes	yes	70	no	NA	no	NA	no	NA	no	NA	no	NA	Fentanyl	Cisatracurium
1448	70	172	23.66	II	36.5	yes	no	NA		no	NA		no	NA		no	yes	CA Prostate	no	NA	NA	NA	no	no		GU	Elective	GA	265	225	1	90	35.6	Nasopharynx	yes	yes	200	no	NA	no	NA	no	NA	no	NA	no	NA	Fentanyl	Cisatracurium
1449	118	158	47.27	III	36.5	yes	no	NA		OSA	NA		no	NA		no	no		no	NA	NA	NA	yesw	no		GI	Elective	GA	135	95	0	NA	36.7	Tympanic mb.	yes	yes	160	no	NA	no	NA	no	NA	no	NA	no	NA	Fentanyl	Succinylcholine
1450	107	168	37.91	III	36.7	yes	no	NA		OSA	NA		no	NA		no	no		yes	no	yes	no	no	no		GI	Elective	GA	145	110	0	NA	37.2	Nasopharynx	yes	yes	150	no	NA	no	NA	no	NA	no	NA	no	NA	both	Succinylcholine
1451	93.5	158	37.45	III	36.7	yes	no	NA		no	NA		no	NA		no	no		no	NA	NA	NA	no	yes	Migraine	GI	Elective	GA	140	105	0	NA	36.1	Esophageal	yes	yes	170	no	NA	no	NA	no	NA	no	NA	no	NA	both	Succinylcholine
1452	73.9	153	31.57	II	36.7	yes	no	NA		no	NA		no	NA		no	no		no	NA	NA	NA	no	no		GI	Elective	GA	110	80	0	NA	36.4	Nasopharynx	yes	yes	140	no	NA	no	NA	no	NA	no	NA	no	NA	Fentanyl	Cisatracurium
1453	77.2	164	28.7	II	37.3	yes	no	NA		no	NA		no	NA		no	no		no	NA	NA	NA	no	no		Gynecology	Elective	GA	265	240	0	NA	36	Nasopharynx	yes	yes	140	no	NA	no	NA	no	NA	no	NA	no	NA	Fentanyl	Cisatracurium
1454	59.1	152	25.58	II	36.5	yes	HTN	other CVS	Bradycardia,BBB	no	NA		no	NA		no	yes	Myoma uteri	no	NA	NA	NA	no	no		Gynecology	Elective	GA	180	150	0	NA	36.2	Nasopharynx	yes	yes	120	no	NA	no	NA	no	NA	no	NA	no	NA	Fentanyl	Cisatracurium
1455	53.8	149	24.23	II	36.6	yes	HTN	NA		no	NA		no	NA		no	yes	CA Cervix	no	NA	NA	NA	no	no		GI	Elective	GA	115	70	1	75	35.7	Nasopharynx	yes	yes	200	no	NA	no	NA	no	NA	no	NA	no	NA	Fentanyl	Cisatracurium
1456	47.1	157	19.11	II	36.6	yes	no	NA		no	NA		no	NA		Anemia	no		no	NA	NA	NA	no	yes	Allergy	Gynecology	Elective	GA	120	100	0	NA	36.2	Nasopharynx	yes	yes	140	no	NA	no	NA	no	NA	no	NA	no	NA	Fentanyl	Succinylcholine
1457	75.5	155	31.43	II	36.5	yes	no	NA		no	NA		no	NA		no	yes	CA Breast	no	NA	NA	NA	no	no		Gynecology	Elective	GA	75	55	0	NA	36.5	Nasopharynx	yes	yes	200	no	NA	no	NA	no	NA	no	NA	no	NA	Fentanyl	Succinylcholine
1458	66.5	167	23.84	II	36.6	yes	other CVS	NA	Bradycardia	other	NA	Old TB	no	NA		no	no		no	NA	NA	NA	no	yes	Cirrhosis	GI	Elective	GA	235	190	1	60	35.8	Nasopharynx	yes	yes	200	no	NA	no	NA	no	NA	no	NA	no	NA	Fentanyl	Cisatracurium
1459	64.1	152	27.74	II	36.8	yes	no	NA		no	NA		no	NA		no	yes	Myoma Uteri	no	NA	NA	NA	no	no		Gynecology	Elective	GA	180	160	0	NA	36.6	Nasopharynx	yes	yes	130	no	NA	no	NA	no	NA	no	NA	no	NA	Fentanyl	Cisatracurium
1460	48.9	155	20.35	II	36.7	yes	no	NA		no	NA		no	NA		no	yes	CA Middle rectum	yes	no	yes	no	no	no		GI	Elective	GA	785	675	0	NA	36.3	Nasopharynx	yes	yes	150	no	NA	no	NA	no	NA	no	NA	no	NA	Fentanyl	Cisatracurium
1461	106	163	39.9	III	36.9	yes	no	NA		no	NA		no	NA		no	no		no	NA	NA	NA	yesw	no		GI	Elective	GA	165	120	0	NA	36.2	Nasopharynx	yes	yes	200	no	NA	no	NA	no	NA	no	NA	no	NA	Fentanyl	Succinylcholine
1462	152	174	50.2	III	37	yes	HTN	NA		OSA	NA		no	NA		no	no		yes	yes	no	no	yesw	no		GI	Elective	GA	385	330	0	NA	36.5	Nasopharynx	yes	yes	300	no	NA	no	NA	no	NA	no	NA	no	NA	Fentanyl	Succinylcholine
1463	51.4	165	18.88	III	36.9	yes	HTN	other CVS	IHD	no	NA		other	NA	Parkinsons disease	Anemia	no		yes	yes	no	no	yesw	no		GI	Elective	GA	85	45	1	60	35.4	Nasopharynx	yes	no	NA	no	NA	no	NA	yes	10	yes	0.5	no	NA	Fentanyl	Cisatracurium
1464	68	158	27.24	II	37	yes	HTN	NA		no	NA		no	NA		no	no		no	NA	NA	NA	yesw	yes	Hx of thyroid surgery	GI	Elective	GA	355	315	1	30	35.9	Nasopharynx	yes	yes	150	no	NA	no	NA	no	NA	no	NA	no	NA	Fentanyl	Cisatracurium
1465	101	180	31.17	II	36.9	yes	HTN	other CVS	Cardiomegaly	no	NA		no	NA		no	yes	CA Bladder	no	NA	NA	NA	yesw	no		GU	Elective	GA	280	205	0	NA	36.3	Nasopharynx	yes	yes	180	no	NA	no	NA	no	NA	no	NA	no	NA	Fentanyl	Cisatracurium
1466	61.5	160	24.02	II	37.1	yes	no	NA		no	NA		no	NA		Anemia	no		no	NA	NA	NA	no	no		Gynecology	Elective	GA	125	100	0	NA	36.1	Nasopharynx	yes	yes	200	no	NA	no	NA	no	NA	no	NA	no	NA	Morphine	Rocuronium
1467	45.5	145	21.64	II	36.6	yes	HTN	other CVS	Bradycardia,AV Block	no	NA		no	NA		no	no		no	NA	NA	NA	yesw	no		GI	Elective	GA	100	85	1	30	35.7	Nasopharynx	yes	yes	70	no	NA	no	NA	no	NA	no	NA	no	NA	Fentanyl	Cisatracurium
1468	64.5	154	27.2	II	36.7	yes	no	NA		no	NA		no	NA		Anemia	yes	CA Lower Rectum	no	NA	NA	NA	no	no		GI	Elective	GA	540	435	0	NA	36.3	Nasopharynx	yes	yes	80	no	NA	no	NA	no	NA	no	NA	no	NA	Fentanyl	Cisatracurium
1469	52	160	20.31	II	36.9	yes	HTN	other CVS	bradycardia	no	NA		no	NA		Anemia	yes	HCC	yes	yes	no	no	yesw	yes	Hepatitis B	GI	Elective	GA	520	450	2	210	35.4	Tympanic mb.	yes	yes	140	no	NA	no	NA	no	NA	yes	1	no	NA	Fentanyl	Cisatracurium
1470	52.4	170	18.13	II	36.6	yes	other CVS	NA	Bradycardia	no	NA		no	NA		no	yes	CA Caecum	no	NA	NA	NA	no	no		GI	Elective	GA	115	60	0	NA	36.1	Nasopharynx	yes	yes	140	no	NA	no	NA	no	NA	no	NA	no	NA	Fentanyl	Cisatracurium
1471	59	162	22.48	II	36.9	yes	other CVS	NA	Abnormal EKG,AVF	no	NA		no	NA		no	no		no	NA	NA	NA	no	no		GI	Elective	GA	100	75	0	NA	36.5	Nasopharynx	yes	yes	130	no	NA	no	NA	no	NA	no	NA	no	NA	Fentanyl	Cisatracurium
1472	76.5	169	26.78	II	37.1	yes	HTN	NA		no	NA		no	NA		Anemia	yes	CA Colon	yes	yes	no	no	no	no		GI	Elective	GA	460	410	1	90	35.6	Nasopharynx	yes	yes	160	no	NA	no	NA	no	NA	no	NA	no	NA	Morphine	Cisatracurium
1473	48.5	150	21.56	II	36.6	yes	HTN	NA		no	NA		no	NA		no	yes	CA Endometrial	no	NA	NA	NA	yesw	no		GI	Elective	GA	180	150	1	90	35.3	Nasopharynx	yes	yes	170	no	NA	no	NA	no	NA	no	NA	no	NA	Fentanyl	Cisatracurium
1474	54	161	20.83	I	36.5	none	NA	NA		NA	NA		NA	NA		NA	NA		NA	NA	NA	NA	NA	NA		GI	Elective	GA	180	135	1	120	35.7	Nasopharynx	yes	yes	150	no	NA	no	NA	no	NA	no	NA	no	NA	Fentanyl	Cisatracurium
1475	56.6	152	24.5	II	36.6	yes	HTN	NA		no	NA		no	NA		no	yes	CA Breast	yes	yes	no	no	yesw	no		GI	Elective	GA	135	100	0	NA	36.1	Nasopharynx	yes	yes	230	no	NA	no	NA	no	NA	no	NA	no	NA	Fentanyl	Cisatracurium
1476	77	172	26.03	II	36.2	yes	HTN	NA		no	NA		no	NA		no	no		no	NA	NA	NA	yesw	no		GI	Elective	GA	185	160	1	30	35.7	Nasopharynx	yes	yes	200	no	NA	no	NA	no	NA	no	NA	no	NA	Fentanyl	Cisatracurium
1477	89.7	154	37.82	III	36.9	yes	HTN	NA		OSA	NA		no	NA		no	no		no	NA	NA	NA	no	no		GI	Elective	GA	140	105	0	NA	36.5	Tympanic mb.	yes	yes	170	no	NA	no	NA	no	NA	no	NA	no	NA	Fentanyl	Cisatracurium
1478	54.1	164	20.11	II	36.6	yes	no	NA		no	NA		no	NA		Anemia	yes	CA Rectum	no	NA	NA	NA	no	yes	Allergy	GI	Elective	GA	425	360	1	240	34.4	Nasopharynx	yes	yes	140	no	NA	no	NA	no	NA	no	NA	no	NA	Fentanyl	Cisatracurium
1479	56	160	21.88	II	36.8	yes	no	NA		no	NA		no	NA		no	no		no	NA	NA	NA	no	yes	Hepatitis B	GI	Elective	GA	125	75	0	NA	36.4	Tympanic mb.	yes	yes	200	no	NA	no	NA	no	NA	no	NA	no	NA	Fentanyl	Cisatracurium
1480	50	155	20.81	I	36.6	none	NA	NA		NA	NA		NA	NA		NA	NA		NA	NA	NA	NA	NA	NA		Gynecology	Elective	GA	210	180	0	NA	36.2	Nasopharynx	yes	yes	140	no	NA	no	NA	no	NA	no	NA	no	NA	Morphine	Cisatracurium
1481	99	156	40.68	III	37.3	yes	HTN	other CVS	Cardiomegaly	OSA	NA		no	NA		no	no		yes	yes	no	no	yesw	yes	CKD	GI	Elective	GA	160	110	0	NA	36.1	Nasopharynx	yes	yes	250	no	NA	no	NA	no	NA	no	NA	no	NA	Fentanyl	Succinylcholine
1482	64.1	160	25.04	II	36.8	yes	no	NA		no	NA		no	NA		Anemia	no		no	NA	NA	NA	no	no		Gynecology	Elective	GA	140	105	0	NA	37.1	Nasopharynx	yes	yes	200	no	NA	no	NA	no	NA	no	NA	no	NA	Fentanyl	Cisatracurium
1483	151	158	60.49	III	36.8	yes	HTN	other CVS	Cardiomegaly	OSA	NA		no	NA		no	no		no	NA	NA	NA	no	yes	Hyperparathyroid	GI	Elective	GA	415	360	0	NA	36	Nasopharynx	yes	yes	280	no	NA	no	NA	no	NA	no	NA	no	NA	Fentanyl	Succinylcholine
1484	73.2	171	25.03	I	36.8	none	NA	NA		NA	NA		NA	NA		NA	NA		NA	NA	NA	NA	NA	NA		Gynecology	Elective	GA	145	110	0	NA	36.7	Nasopharynx	yes	yes	300	no	NA	no	NA	no	NA	no	NA	no	NA	Fentanyl	Cisatracurium
1485	65	175	21.22	III	36	yes	HTN	NA		other	NA	Allergic Rhinitis	CVA	NA		Anemia	no		no	NA	NA	NA	yesw	yes	Abnormal LFT	GI	Emergency	GA	340	310	1	120	35.6	Esophageal	yes	yes	120	no	NA	no	NA	no	NA	no	NA	no	NA	Fentanyl	Cisatracurium
1486	55.4	156	22.76	II	36.5	yes	no	NA		no	NA		no	NA		no	no		no	NA	NA	NA	no	yes	Allergy	GI	Elective	GA	130	110	0	NA	36.5	Nasopharynx	yes	yes	170	no	NA	no	NA	no	NA	no	NA	no	NA	Fentanyl	Cisatracurium
1487	55	159	21.76	I	37.1	none	NA	NA		NA	NA		NA	NA		NA	NA		NA	NA	NA	NA	NA	NA		Gynecology	Elective	GA	105	60	0	NA	36.8	Nasopharynx	yes	yes	180	no	NA	no	NA	no	NA	no	NA	no	NA	Fentanyl	Cisatracurium
1488	49	170	16.96	II	36.8	yes	no	NA		no	NA		no	NA		no	no		no	NA	NA	NA	no	yes	Allergy	Gynecology	Elective	GA	145	120	0	NA	36.1	Nasopharynx	yes	yes	140	no	NA	no	NA	no	NA	no	NA	no	NA	Fentanyl	Cisatracurium
1489	62.4	180	19.26	III	36.6	yes	other CVS	NA	AF	no	NA		no	NA		Anemia	no		no	NA	NA	NA	no	no		GI	Elective	GA	285	250	1	90	35.3	Nasopharynx	yes	yes	110	no	NA	no	NA	no	NA	no	NA	no	NA	Fentanyl	Cisatracurium
1490	72	155	29.97	III	37	yes	HTN	other CVS	AF,Cardiomegaly	no	NA		no	NA		no	no		yes	yes	no	no	no	no		GI	Elective	GA combined with PNB	600	540	0	NA	36.7	Esophageal	yes	yes	100	no	NA	no	NA	no	NA	no	NA	no	NA	Fentanyl	Succinylcholine
1491	62.9	156	25.85	I	36.4	none	NA	NA		NA	NA		NA	NA		NA	NA		NA	NA	NA	NA	NA	NA		GI	Elective	GA	85	65	0	NA	36	Nasopharynx	yes	yes	140	no	NA	no	NA	no	NA	no	NA	no	NA	Fentanyl	Cisatracurium
1492	46	147	21.29	II	36.5	yes	no	NA		no	NA		no	NA		Anemia	no		no	NA	NA	NA	no	no		GI	Elective	GA	150	120	1	60	35.7	Nasopharynx	yes	yes	120	no	NA	no	NA	no	NA	no	NA	no	NA	Fentanyl	Cisatracurium
1493	135	176	43.58	III	36.8	yes	no	NA		OSA	NA		no	NA		no	no		no	NA	NA	NA	yesw	yes	GERD	GI	Elective	GA	185	100	1	60	35.8	Nasopharynx	yes	yes	200	no	NA	no	NA	no	NA	no	NA	no	NA	Fentanyl	Succinylcholine
1494	125	185	36.52	III	37.5	yes	no	NA		OSA	NA		other	NA	Recurrent HNP	no	no		yes	yes	no	no	yesw	no		GI	Elective	GA	135	95	0	NA	36.5	Nasopharynx	yes	yes	200	no	NA	no	NA	no	NA	no	NA	no	NA	Fentanyl	Succinylcholine
1495	69	140	35.2	III	37	yes	HTN	other CVS	Cardiomegaly	COPD	NA		no	NA		Anemia	no		no	NA	NA	NA	yesw	yes	Guillian barre	GI	Elective	GA	195	175	1	90	35.7	Nasopharynx	yes	yes	120	no	NA	no	NA	no	NA	no	NA	no	NA	Fentanyl	Cisatracurium
1496	112	165	41.14	III	36.5	yes	no	NA		OSA	NA		no	NA		no	no		no	NA	NA	NA	yesw	no		GI	Elective	GA	260	190	0	NA	36.1	Tympanic mb.	yes	yes	200	no	NA	no	NA	no	NA	no	NA	no	NA	Fentanyl	Succinylcholine
1497	56.5	157	22.92	II	37.1	yes	no	NA		no	NA		no	NA		no	yes	CA Ovary	no	NA	NA	NA	no	no		Gynecology	Elective	GA	320	275	0	NA	36.2	Nasopharynx	yes	yes	170	no	NA	no	NA	no	NA	no	NA	no	NA	Fentanyl	Cisatracurium
1498	53	178	16.73	II	36.6	yes	no	NA		no	NA		no	NA		Anemia	yes	CA Colon	yes	yes	no	no	no	no		GI	Elective	GA	560	500	1	105	35.5	Nasopharynx	yes	yes	250	no	NA	no	NA	no	NA	no	NA	no	NA	Fentanyl	Cisatracurium
1499	65.4	160	25.55	II	36.7	yes	no	NA		no	NA		no	NA		Anemia	no		no	NA	NA	NA	no	yes	Dyspepsia	GI	Elective	GA	135	115	0	NA	37.1	Nasopharynx	yes	yes	80	no	NA	no	NA	no	NA	yes	2	no	NA	Fentanyl	Cisatracurium
1500	54.1	160	21.13	I	36.6	none	NA	NA		NA	NA		NA	NA		NA	NA		NA	NA	NA	NA	NA	NA		Gynecology	Elective	GA	75	35	0	NA	36.4	Esophageal	yes	yes	100	no	NA	no	NA	no	NA	no	NA	no	NA	Fentanyl	Cisatracurium
1501	80.7	165	29.64	II	36.8	yes	no	NA		no	NA		no	NA		no	no		no	NA	NA	NA	no	no		GU	Elective	GA	265	190	1	15	35.9	Nasopharynx	yes	yes	230	no	NA	no	NA	no	NA	no	NA	no	NA	Fentanyl	Cisatracurium
1502	64.7	159	25.59	I	36.6	none	NA	NA		NA	NA		NA	NA		NA	NA		NA	NA	NA	NA	NA	NA		Gynecology	Elective	GA	150	120	0	NA	36.5	Esophageal	yes	yes	180	no	NA	no	NA	no	NA	no	NA	no	NA	both	Cisatracurium
1503	60.7	178	19.16	II	36.6	yes	no	NA		no	NA		no	NA		Anemia	no		no	NA	NA	NA	no	yes	Allergy	GI	Elective	GA	125	100	1	30	35.7	Nasopharynx	yes	yes	130	no	NA	no	NA	no	NA	no	NA	no	NA	Fentanyl	Cisatracurium
1504	52.8	157	21.42	II	36.5	yes	no	NA		no	NA		no	NA		no	yes	CA Endometrium	no	NA	NA	NA	no	yes	Thyroid mass	Gynecology	Elective	GA	225	160	0	NA	36.6	Nasopharynx	yes	yes	150	no	NA	no	NA	no	NA	no	NA	no	NA	Fentanyl	Cisatracurium
1505	53	163	19.95	II	36.1	yes	HTN	NA		no	NA		no	NA		no	yes	CA Rectum	yes	yes	no	no	yesw	no		GI	Elective	GA combined with PNB	455	355	0	NA	36.7	Nasopharynx	yes	yes	100	no	NA	no	NA	no	NA	no	NA	no	NA	Fentanyl	Cisatracurium
1506	76	183	22.69	III	36.7	yes	no	NA		no	NA		no	NA		no	yes	CA Caecum	yes	yes	no	no	yesw	yes	GERD	GI	Elective	GA	520	455	0	NA	36.2	Nasopharynx	yes	yes	270	no	NA	no	NA	no	NA	yes	1	no	NA	Fentanyl	Succinylcholine
1507	59.5	143	29.1	II	36.7	yes	no	NA		no	NA		no	NA		Anemia	no		no	NA	NA	NA	no	no		GI	Elective	GA	120	80	1	30	35.9	Nasopharynx	yes	yes	160	no	NA	no	NA	no	NA	no	NA	no	NA	Fentanyl	Cisatracurium
1508	69.6	164	25.88	II	36.6	yes	other CVS	NA	Bradycardia	no	NA		no	NA		Anemia	yes	CA Rectum	no	NA	NA	NA	no	no		GI	Elective	GA	440	425	1	75	35.8	Nasopharynx	yes	yes	150	no	NA	no	NA	no	NA	no	NA	no	NA	Fentanyl	Cisatracurium
1509	53.1	155	22.1	II	36.7	yes	no	NA		no	NA		no	NA		Anemia	no		no	NA	NA	NA	yesw	no		GI	Elective	GA	175	155	0	NA	36.6	Esophageal	yes	yes	100	no	NA	no	NA	no	NA	no	NA	no	NA	Fentanyl	Cisatracurium
1510	70.5	169	24.68	III	36.4	yes	HTN	NA		no	NA		no	NA		Anemia	yes	CA Stomach	no	NA	NA	NA	yesw	no		GI	Elective	GA	180	130	0	NA	36.2	Nasopharynx	yes	yes	170	no	NA	no	NA	no	NA	no	NA	no	NA	Fentanyl	Cisatracurium
1511	53.9	148	24.61	II	36.9	yes	no	NA		no	NA		no	NA		Anemia	no		no	NA	NA	NA	no	no		Gynecology	Elective	GA	170	140	0	NA	36.8	Nasopharynx	yes	yes	120	no	NA	no	NA	no	NA	no	NA	no	NA	Fentanyl	Cisatracurium
1512	51.9	150	23.07	III	37.4	yes	no	NA		no	NA		no	NA		Anemia	yes	CA Colon	yes	yes	no	no	yesw	no		GI	Elective	GA	400	320	0	NA	36.4	Nasopharynx	yes	yes	200	no	NA	no	NA	no	NA	no	NA	no	NA	Fentanyl	Cisatracurium
1513	80.7	175	26.35	II	36.6	yes	HTN	other CVS	Bradycardia	no	NA		no	NA		no	no		no	NA	NA	NA	yesw	yes	Allergy	GI	Elective	GA	195	170	1	105	35.5	Nasopharynx	yes	yes	200	no	NA	no	NA	no	NA	no	NA	no	NA	Fentanyl	Cisatracurium
1514	58	170	20.07	I	36.8	none	NA	NA		NA	NA		NA	NA		NA	NA		NA	NA	NA	NA	NA	NA		GI	Elective	GA	110	70	1	45	35.7	Nasopharynx	yes	yes	180	no	NA	no	NA	no	NA	no	NA	no	NA	Fentanyl	Cisatracurium
1515	48	149	21.62	II	36.2	yes	no	NA		no	NA		no	NA		Anemia	yes	CA Rectum	no	NA	NA	NA	no	no		GI	Elective	GA	435	395	0	NA	36.2	Nasopharynx	yes	yes	80	no	NA	no	NA	no	NA	no	NA	no	NA	Fentanyl	Cisatracurium
1516	100	163	37.64	III	36.6	yes	no	NA		OSA	NA		no	NA		Anemia	no		no	NA	NA	NA	no	no		GI	Elective	GA	165	105	0	NA	36.4	Nasopharynx	yes	yes	200	no	NA	no	NA	no	NA	no	NA	no	NA	Fentanyl	Succinylcholine
1517	69.6	165	25.56	II	36	yes	no	NA		no	NA		no	NA		Anemia	no		no	NA	NA	NA	no	no		GI	Elective	GA	410	340	0	NA	36.1	Nasopharynx	yes	yes	120	no	NA	no	NA	no	NA	no	NA	no	NA	both	Cisatracurium
1518	78.5	165	28.83	II	36.2	yes	no	NA		no	NA		no	NA		no	no		yes	no	no	yes	yesw	no		GI	Elective	GA	110	95	0	NA	37.4	Nasopharynx	yes	yes	150	no	NA	no	NA	no	NA	no	NA	no	NA	Fentanyl	Cisatracurium
1519	57.2	167	20.51	II	36.8	yes	HTN	other CVS	BBB	no	NA		no	NA		no	no		no	NA	NA	NA	yesw	yes	GOUT	GI	Elective	GA	105	90	1	105	35.6	Nasopharynx	yes	yes	90	no	NA	no	NA	no	NA	no	NA	no	NA	Fentanyl	Cisatracurium
1520	71.4	152	30.9	II	36.8	yes	HTN	NA		no	NA		no	NA		no	no		no	NA	NA	NA	no	yes	Dyspepsia	GI	Elective	GA	135	100	0	NA	36.2	Nasopharynx	yes	yes	200	no	NA	no	NA	no	NA	no	NA	no	NA	Fentanyl	Cisatracurium
1521	69	157	27.99	II	36.6	yes	HTN	other CVS	IHD	Asthma	NA		no	NA		no	no		yes	yes	no	no	yesw	no		Gynecology	Elective	GA	115	80	1	45	35.8	Esophageal	yes	yes	200	no	NA	no	NA	no	NA	no	NA	no	NA	Fentanyl	Cisatracurium
1522	47.8	155	19.9	II	36.6	yes	no	NA		no	NA		no	NA		Anemia	no		no	NA	NA	NA	no	no		GI	Elective	GA	225	195	0	NA	36.6	Nasopharynx	yes	yes	150	no	NA	no	NA	no	NA	no	NA	no	NA	Fentanyl	Cisatracurium
1523	55	162	20.96	II	36.8	yes	other CVS	NA	Abnormal EKG,Bradycardia	other	NA	Allergic Rhinitis	no	NA		no	no		no	NA	NA	NA	no	no		GI	Elective	GA	130	90	1	90	35.8	Nasopharynx	yes	yes	120	no	NA	no	NA	no	NA	no	NA	no	NA	Fentanyl	Cisatracurium
1524	73	176	23.57	II	36.9	yes	other CVS	NA	BBB	no	NA		no	NA		no	no		no	NA	NA	NA	no	yes	Allergy	GI	Elective	GA	145	105	0	NA	36.1	Nasopharynx	yes	yes	140	no	NA	no	NA	no	NA	no	NA	no	NA	Fentanyl	Cisatracurium
1525	57	166	20.69	II	36.7	none	NA	NA		NA	NA		NA	NA		NA	NA		NA	NA	NA	NA	NA	NA		GI	Elective	GA	155	110	0	NA	36.3	Nasopharynx	yes	yes	120	no	NA	no	NA	no	NA	no	NA	no	NA	Fentanyl	Cisatracurium
1526	64.1	175	20.93	II	36.7	yes	HTN	other CVS	Abnormal EKG	no	NA		no	NA		no	yes	CA Prostate	no	NA	NA	NA	yesw	no		GU	Elective	GA	295	265	0	NA	36.2	Nasopharynx	yes	yes	150	no	NA	no	NA	no	NA	no	NA	no	NA	Fentanyl	Cisatracurium
1527	46.5	150	20.67	II	37.3	yes	other CVS	NA	Abnormal EKG	no	NA		no	NA		no	no		no	NA	NA	NA	yesw	no		GI	Elective	GA	700	640	0	NA	36.9	Nasopharynx	yes	yes	130	no	NA	no	NA	no	NA	no	NA	no	NA	Fentanyl	Cisatracurium
1528	90	181	27.47	II	36.9	yes	no	NA		no	NA		no	NA		no	yes	CA Colon	no	NA	NA	NA	no	yes	Allergy	GI	Elective	GA	240	215	0	NA	36.3	Nasopharynx	yes	yes	180	no	NA	no	NA	no	NA	no	NA	no	NA	Fentanyl	Cisatracurium
1529	76.5	158	30.64	II	36.8	yes	no	NA		no	NA		no	NA		no	yes	CA Cervix	no	NA	NA	NA	yesw	no		GI	Elective	GA	275	220	1	135	35.5	Nasopharynx	yes	yes	150	no	NA	no	NA	no	NA	no	NA	no	NA	Fentanyl	Cisatracurium
1530	68.4	163	25.74	II	36.5	yes	HTN	NA		no	NA		CVA	NA		no	no		yes	yes	no	no	yesw	no		GI	Elective	GA	135	95	0	NA	36	Nasopharynx	yes	yes	80	no	NA	no	NA	no	NA	no	NA	no	NA	Fentanyl	Cisatracurium
1531	51.4	147	23.79	II	36.8	yes	no	NA		no	NA		no	NA		no	yes	CA Rectum	no	NA	NA	NA	no	no		GI	Elective	GA	495	415	0	NA	36.1	Nasopharynx	yes	yes	250	no	NA	no	NA	no	NA	no	NA	no	NA	Morphine	Rocuronium
1532	64.5	168	22.85	III	36.9	yes	HTN	other CVS	Bradycardia	no	NA		no	NA		Anemia	yes	CA Prostate	no	NA	NA	NA	yesw	yes	Moderate renal insufficiency	GU	Elective	GA	205	165	0	NA	36	Nasopharynx	yes	yes	170	no	NA	no	NA	no	NA	no	NA	no	NA	Fentanyl	Cisatracurium
1533	96.8	179	30.21	II	36.9	yes	no	NA		no	NA		no	NA		no	no		yes	yes	no	no	no	no		GI	Elective	GA	155	130	0	NA	36.6	Nasopharynx	yes	yes	350	no	NA	no	NA	no	NA	no	NA	no	NA	Fentanyl	Cisatracurium
1534	56.1	162	21.38	II	36.6	yes	HTN	NA		no	NA		no	NA		no	yes	CA Prostate	no	NA	NA	NA	yesw	no		GU	Elective	GA	430	410	0	NA	36.3	Nasopharynx	yes	yes	200	no	NA	no	NA	no	NA	no	NA	no	NA	Fentanyl	Cisatracurium
1535	69	150	30.67	II	36.6	yes	HTN	NA		no	NA		no	NA		Anemia	yes	CA Rectum	no	NA	NA	NA	yesw	yes	CKD	GI	Elective	GA	285	195	1	30	35.9	Nasopharynx	yes	yes	120	no	NA	no	NA	no	NA	no	NA	no	NA	Fentanyl	Cisatracurium
1536	44.6	172	15.08	II	36.8	yes	no	NA		no	NA		no	NA		Anemia	no		no	NA	NA	NA	no	yes	Moderate renal insufficiency	GI	Elective	GA	335	295	1	75	35.2	Nasopharynx	yes	yes	150	no	NA	no	NA	no	NA	no	NA	no	NA	Fentanyl	Cisatracurium
1537	92	167	32.99	III	36.3	yes	HTN	other CVS	IHD,Cardiomegaly	no	NA		no	NA		Anemia	no		yes	yes	no	no	yesw	yes	Moderate renal insufficiency	GI	Elective	GA	120	100	0	NA	36.1	Nasopharynx	yes	yes	200	no	NA	no	NA	no	NA	no	NA	no	NA	Fentanyl	Cisatracurium
1538	59	160	23.05	III	36.6	yes	no	NA		no	NA		no	NA		Anemia	yes	CA ampulla of vater	yes	yes	no	no	yesw	no		others	Elective	GA	720	680	0	NA	36.1	Tympanic mb.	yes	yes	120	no	NA	no	NA	no	NA	no	NA	no	NA	Fentanyl	Rocuronium
1539	54.5	165	20.02	II	36.9	yes	no	NA		no	NA		no	NA		Anemia	yes	CA Colon	no	NA	NA	NA	no	no		GI	Elective	GA	300	245	0	NA	36.1	Nasopharynx	yes	yes	120	no	NA	no	NA	no	NA	no	NA	no	NA	Fentanyl	Rocuronium
1540	69	156	28.35	III	36.6	yes	HTN	other CVS	Bradycardia,unstable angina	no	NA		no	NA		no	no		no	NA	NA	NA	yesw	no		GI	Elective	GA	345	275	0	NA	36.3	Nasopharynx	yes	yes	150	no	NA	no	NA	no	NA	no	NA	no	NA	Fentanyl	Cisatracurium
1541	47.6	145	22.64	I	36.7	none	NA	NA		NA	NA		NA	NA		NA	NA		NA	NA	NA	NA	NA	NA		GI	Elective	GA	105	80	0	NA	36.3	Nasopharynx	yes	yes	150	no	NA	no	NA	no	NA	no	NA	no	NA	Fentanyl	Cisatracurium
1542	138	170	47.75	III	36.6	yes	HTN	other CVS	Bradycardia	OSA	NA		no	NA		no	no		yes	yes	no	no	yesw	yes	GERD	GI	Elective	GA	360	305	0	NA	36.2	Nasopharynx	yes	yes	200	no	NA	no	NA	no	NA	no	NA	no	NA	Fentanyl	Succinylcholine
1543	103	162	39.25	III	36.9	yes	no	NA		OSA	NA		no	NA		Anemia	no		no	NA	NA	NA	yesw	no		GI	Elective	GA	125	75	0	NA	36.5	Nasopharynx	yes	yes	200	no	NA	no	NA	no	NA	no	NA	no	NA	Fentanyl	Cisatracurium
1544	130	170	44.98	III	36.6	yes	HTN	NA		OSA	NA		no	NA		no	no		no	NA	NA	NA	yesw	no		GI	Elective	GA	150	110	0	NA	36	Nasopharynx	yes	yes	250	no	NA	no	NA	no	NA	no	NA	no	NA	Fentanyl	Cisatracurium
1545	62	165	22.77	II	36.8	none	NA	NA		NA	NA		NA	NA		NA	NA		NA	NA	NA	NA	NA	NA		Gynecology	Elective	GA	140	115	0	NA	36.5	Nasopharynx	yes	yes	160	no	NA	no	NA	no	NA	no	NA	no	NA	Fentanyl	Cisatracurium
1546	90	173	30.07	II	36.1	yes	HTN	other CVS	tachycardia	no	NA		no	NA		no	no		no	NA	NA	NA	no	yes	Allergy	GI	Elective	GA	190	150	0	NA	37	Nasopharynx	yes	yes	150	no	NA	no	NA	no	NA	no	NA	no	NA	Fentanyl	Cisatracurium
1547	61.5	171	21.03	II	36.5	yes	no	NA		no	NA		no	NA		no	yes	Endometrioma	no	NA	NA	NA	no	no		GI	Emergency	GA	85	65	0	NA	37	Nasopharynx	yes	yes	200	no	NA	no	NA	no	NA	no	NA	no	NA	Morphine	Succinylcholine
1548	62.2	168	22.04	II	37.4	yes	no	NA		no	NA		no	NA		Anemia	yes	Lt RCC	no	NA	NA	NA	no	yes	Migrane	GU	Elective	GA	255	165	1	195	35.5	Nasopharynx	yes	yes	260	no	NA	yes	12	no	NA	no	NA	no	NA	both	Cisatracurium
1549	75.2	160	29.38	II	36.6	yes	no	NA		no	NA		no	NA		Anemia	no		no	NA	NA	NA	no	no		Gynecology	Elective	GA	95	60	0	NA	36.3	Nasopharynx	yes	yes	230	no	NA	no	NA	no	NA	no	NA	no	NA	Fentanyl	Cisatracurium
1550	67.3	162	25.64	II	37.3	yes	no	NA		no	NA		no	NA		Anemia	no		no	NA	NA	NA	no	yes	Pregnancy	GI	Elective	GA	95	70	0	NA	36.2	Nasopharynx	yes	yes	150	no	NA	no	NA	no	NA	no	NA	no	NA	Fentanyl	Succinylcholine
1551	54.6	155	22.73	II	36.4	yes	no	NA		no	NA		no	NA		Anemia	no		no	NA	NA	NA	no	yes	Mirrizi syndrome	GI	Elective	GA	625	525	1	180	35.3	Nasopharynx	yes	yes	240	no	NA	yes	30	no	NA	no	NA	no	NA	Fentanyl	Cisatracurium
1552	55.4	155	23.06	II	36.8	yes	no	NA		other	NA	Allergic Rhinitis	no	NA		no	no		no	NA	NA	NA	no	no		Gynecology	Elective	GA	170	150	0	NA	36.3	Nasopharynx	yes	yes	150	no	NA	no	NA	no	NA	no	NA	no	NA	Fentanyl	Cisatracurium
1553	63.5	174	20.97	II	36.6	yes	no	NA		other	NA	Allergic Rhinitis	no	NA		no	no		no	NA	NA	NA	no	no		GI	Elective	GA	110	75	0	NA	36.5	Esophageal	yes	yes	160	no	NA	no	NA	no	NA	no	NA	no	NA	Fentanyl	Cisatracurium
1554	114	162	43.44	III	37	yes	no	NA		OSA	NA		no	NA		Anemia	no		no	NA	NA	NA	no	yes	Fragile X syndrome	GI	Elective	GA	220	170	0	NA	36.8	Nasopharynx	yes	yes	380	no	NA	no	NA	no	NA	no	NA	yes	78	Fentanyl	Succinylcholine
1555	96	160	37.5	III	37.1	yes	no	NA		no	NA		no	NA		Anemia	yes	Lt Ovarian tumor	yes	yes	no	no	yesw	no		Gynecology	Elective	GA	175	100	0	NA	36.6	Nasopharynx	yes	yes	80	no	NA	no	NA	no	NA	no	NA	no	NA	Fentanyl	Cisatracurium
1556	65	150	28.89	III	36.3	yes	HTN	other CVS	Hx CHF,Tachycardia	no	NA		CVA	NA		Anemia	no		yes	yes	no	no	no	yes	Renal failure	GI	Elective	GA	230	200	0	NA	36	Nasopharynx	yes	yes	90	no	NA	no	NA	no	NA	no	NA	no	NA	Fentanyl	Cisatracurium
1557	61.5	153	26.27	II	36.6	yes	HTN	other CVS	Abnormal EKG	no	NA		no	NA		no	yes	CA Corpus	no	NA	NA	NA	yesw	no		Gynecology	Elective	GA	210	160	0	NA	36.6	Esophageal	yes	no	NA	yes	225	no	NA	no	NA	no	NA	no	NA	Fentanyl	Rocuronium
1558	52	159	20.57	II	37.6	yes	HTN	NA		no	NA		no	NA		Anemia	no		no	NA	NA	NA	no	yes	euthyroid	GI	Elective	GA	70	60	0	NA	36.8	Nasopharynx	yes	yes	110	no	NA	no	NA	no	NA	no	NA	no	NA	Fentanyl	Succinylcholine
1559	154	163	57.96	III	37.3	yes	HTN	NA		OSA	NA		no	NA		no	no		no	NA	NA	NA	no	no		GI	Elective	GA	200	160	1	30	35.7	Nasopharynx	yes	yes	350	no	NA	no	NA	no	NA	no	NA	yes	34	Fentanyl	Succinylcholine
1560	65.2	149	29.37	III	36.9	yes	HTN	NA		no	NA		no	NA		Anemia	yes	HCC	yes	yes	no	no	yesw	yes	CKD	GI	Elective	GA	155	105	0	NA	36.1	Nasopharynx	yes	yes	160	no	NA	no	NA	no	NA	yes	1	no	NA	Fentanyl	Cisatracurium
1561	65	160	25.39	II	36.6	yes	no	NA		no	NA		no	NA		Anemia	no		no	NA	NA	NA	no	no		GI	Elective	GA	175	150	1	120	35.6	Nasopharynx	yes	yes	200	no	NA	no	NA	no	NA	no	NA	no	NA	both	Cisatracurium
1562	138	171	47.19	III	36.6	yes	no	NA		OSA	NA		no	NA		no	no		no	NA	NA	NA	no	no		GI	Elective	GA	135	80	0	NA	37	Tympanic mb.	yes	yes	250	no	NA	no	NA	no	NA	no	NA	no	NA	Fentanyl	Succinylcholine
1563	135	170	46.71	III	36.7	yes	no	NA		Asthma	OSA		no	NA		no	no		no	NA	NA	NA	no	no		GI	Elective	GA	180	150	0	NA	36.3	Tympanic mb.	yes	yes	200	no	NA	no	NA	no	NA	no	NA	no	NA	Fentanyl	Succinylcholine
1564	122	175	39.84	III	36.9	yes	no	NA		OSA	NA		no	NA		no	no		no	NA	NA	NA	yesw	no		GI	Elective	GA	215	180	0	NA	36.4	Tympanic mb.	yes	yes	200	no	NA	no	NA	no	NA	no	NA	no	NA	Fentanyl	Succinylcholine
1565	55	154	23.19	II	36.6	yes	other CVS	NA	PVC	no	NA		no	NA		Anemia	no		no	NA	NA	NA	no	no		Gynecology	Elective	GA	200	185	0	NA	36.5	Nasopharynx	yes	yes	170	no	NA	no	NA	no	NA	no	NA	no	NA	Fentanyl	Cisatracurium
1566	62.9	168	22.29	II	36.8	yes	other CVS	NA	Bradycardia	COPD	NA		no	NA		Anemia	no		no	NA	NA	NA	no	no		GI	Elective	GA	95	65	1	60	35.6	Nasopharynx	yes	yes	100	no	NA	no	NA	no	NA	no	NA	no	NA	Fentanyl	Cisatracurium
1567	47.1	145	22.4	II	36.6	yes	HTN	NA		no	NA		no	NA		no	no		no	NA	NA	NA	no	yes	Allergy	GI	Elective	GA	135	100	1	90	35.7	Nasopharynx	yes	yes	160	no	NA	no	NA	no	NA	no	NA	no	NA	Fentanyl	Cisatracurium
1568	47.1	151	20.66	II	36.8	yes	no	NA		no	NA		no	NA		Anemia	no		no	NA	NA	NA	no	no		Gynecology	Elective	GA	115	85	0	NA	36.5	Nasopharynx	yes	yes	100	no	NA	no	NA	no	NA	no	NA	no	NA	Fentanyl	Cisatracurium
1569	59	163	22.21	II	36.8	yes	no	NA		other	NA	Allergic Rhinitis	no	NA		no	no		no	NA	NA	NA	no	no		GI	Elective	GA	70	55	1	15	35.8	Nasopharynx	yes	yes	80	no	NA	no	NA	no	NA	no	NA	no	NA	Fentanyl	Cisatracurium
1570	76.9	163	28.94	II	36.7	yes	no	NA		no	NA		no	NA		no	yes	CA Prostate	no	NA	NA	NA	no	no		GU	Elective	GA	330	290	0	NA	36	Nasopharynx	yes	yes	200	no	NA	no	NA	no	NA	no	NA	no	NA	Fentanyl	Cisatracurium
1571	55.2	160.5	21.43	III	36.4	yes	HTN	NA		no	NA		CVA	NA		Anemia	yes	CA Prostate	no	NA	NA	NA	no	no		GU	Elective	GA	170	150	2	150	35.6	Nasopharynx	yes	yes	140	no	NA	no	NA	no	NA	no	NA	no	NA	Fentanyl	Cisatracurium
1572	98	160	38.28	III	37.2	yes	no	NA		OSA	NA		no	NA		no	yes	CA Endometrium	no	NA	NA	NA	no	yes	IFG	Gynecology	Elective	GA	300	260	1	30	35.9	Nasopharynx	yes	yes	130	no	NA	no	NA	no	NA	no	NA	no	NA	Fentanyl	Succinylcholine
1573	78	148	35.61	III	36.5	yes	HTN	NA		OSA	NA		no	NA		no	yes	CA Corpus	yes	yes	no	no	yesw	no		Gynecology	Elective	GA	350	300	1	30	35.9	Nasopharynx	yes	yes	100	no	NA	no	NA	no	NA	no	NA	no	NA	Fentanyl	Succinylcholine
1574	53	158	21.23	II	36.8	yes	no	NA		other	NA	Old TB	no	NA		no	no		no	NA	NA	NA	no	no		GI	Elective	GA	405	340	1	60	34.8	Nasopharynx	yes	yes	250	no	NA	no	NA	no	NA	no	NA	no	NA	Fentanyl	Cisatracurium
1575	113	169	39.56	III	36.9	yes	no	NA		OSA	NA		no	NA		no	no		no	NA	NA	NA	no	no		GI	Elective	GA	160	110	0	NA	36	Tympanic mb.	yes	yes	200	no	NA	no	NA	no	NA	no	NA	no	NA	Fentanyl	Succinylcholine
1576	61	158	24.44	II	36.7	yes	no	NA		no	NA		no	NA		no	no		yes	no	yes	no	yesw	no		Gynecology	Elective	GA	220	190	0	NA	36	Nasopharynx	yes	yes	150	no	NA	no	NA	no	NA	no	NA	no	NA	Fentanyl	Cisatracurium
1577	105	169	36.76	III	36.8	yes	no	NA		OSA	NA		no	NA		no	no		no	NA	NA	NA	yesw	no		GI	Elective	GA	170	105	0	NA	36.5	Nasopharynx	yes	yes	400	no	NA	no	NA	no	NA	no	NA	no	NA	Morphine	Succinylcholine
1578	64	164	23.8	II	36.8	yes	HTN	NA		no	NA		CVA	NA		no	yes	CA Prostate	no	NA	NA	NA	yesw	no		GU	Elective	GA	270	220	0	NA	36.5	Nasopharynx	yes	yes	200	no	NA	no	NA	no	NA	no	NA	no	NA	Fentanyl	Cisatracurium
1579	67.3	156	27.65	II	36.4	yes	no	NA		Asthma	NA		no	NA		no	no		no	NA	NA	NA	no	yes	Psoriasis	GI	Elective	GA	125	105	0	NA	36	Nasopharynx	yes	yes	110	no	NA	no	NA	no	NA	yes	1	no	NA	Fentanyl	Cisatracurium
1580	61	155	25.39	II	36.6	yes	no	NA		no	NA		no	NA		no	yes	Carcinoma insitu	no	NA	NA	NA	no	no		Gynecology	Elective	GA	165	120	0	NA	36.5	Nasopharynx	yes	yes	200	no	NA	no	NA	no	NA	no	NA	no	NA	Fentanyl	Cisatracurium
1581	59	163	22.21	II	36.7	yes	no	NA		other	NA	Lung metastesis	no	NA		no	yes	CA Rectum	no	NA	NA	NA	no	no		GI	Elective	GA	140	100	0	NA	36.1	Nasopharynx	yes	yes	200	no	NA	no	NA	no	NA	no	NA	no	NA	Fentanyl	Cisatracurium
1582	39.9	153	17.04	II	37.3	yes	no	NA		no	NA		no	NA		no	yes	CA Rectum	no	NA	NA	NA	no	no		GI	Elective	GA	110	70	0	NA	36.4	Nasopharynx	yes	yes	80	no	NA	no	NA	no	NA	no	NA	no	NA	Fentanyl	Cisatracurium
1583	57.8	163	21.75	II	36.4	yes	HTN	other CVS	Tachycardia	no	NA		no	NA		no	no		no	NA	NA	NA	no	yes	Lt pheochromocytoma	GI	Elective	GA	110	60	1	30	35.9	Nasopharynx	yes	yes	200	no	NA	no	NA	no	NA	no	NA	no	NA	Fentanyl	Cisatracurium
1584	47.8	153	20.42	II	36.8	yes	no	NA		no	NA		no	NA		no	yes	Stomach tumor	no	NA	NA	NA	no	no		GI	Elective	GA	145	120	0	NA	36.7	Nasopharynx	yes	yes	70	no	NA	no	NA	no	NA	no	NA	no	NA	Fentanyl	Cisatracurium
1585	51	167	18.29	II	37.2	yes	no	NA		no	NA		no	NA		no	yes	Ovarian tumor	no	NA	NA	NA	no	yes	Allergy	Gynecology	Elective	GA	110	85	1	30	35.8	Nasopharynx	yes	yes	110	no	NA	no	NA	no	NA	no	NA	no	NA	Fentanyl	Cisatracurium
1586	106.5	155	44.33	III	36.5	yes	no	NA		OSA	NA		no	NA		no	no		no	NA	NA	NA	yesw	no		GI	Elective	GA	150	90	1	60	35.9	Nasopharynx	yes	yes	250	no	NA	no	NA	no	NA	no	NA	no	NA	Fentanyl	Cisatracurium
1587	50.5	158	20.23	II	36.5	none	NA	NA		NA	NA		NA	NA		NA	NA		NA	NA	NA	NA	NA	NA		GI	Elective	GA	300	270	0	NA	36.4	Nasopharynx	yes	yes	150	no	NA	no	NA	no	NA	no	NA	no	NA	both	Cisatracurium
1588	129	169	45.17	III	37	yes	no	NA		OSA	NA		no	NA		no	no		yes	yes	no	no	yesw	no		GI	Elective	GA	400	340	0	NA	36.3	Nasopharynx	yes	yes	300	no	NA	no	NA	no	NA	no	NA	no	NA	Fentanyl	Succinylcholine
1589	50.2	160	19.61	II	36.6	yes	no	NA		other	NA	Allergic Rhinitis	no	NA		no	no		no	NA	NA	NA	no	no		Gynecology	Elective	GA	125	95	0	NA	36.4	Esophageal	yes	yes	100	no	NA	no	NA	no	NA	no	NA	no	NA	both	Cisatracurium
1590	57.6	153	24.61	I	36.8	none	NA	NA		NA	NA		NA	NA		NA	NA		NA	NA	NA	NA	NA	NA		Gynecology	Elective	GA	255	235	0	NA	36.6	Nasopharynx	yes	yes	80	no	NA	no	NA	no	NA	no	NA	no	NA	Morphine	Cisatracurium
1591	42	153	17.94	II	37.1	yes	no	NA		no	NA		no	NA		Anemia	no		no	NA	NA	NA	no	yes	GERD	GI	Elective	GA	90	70	0	NA	36.2	Nasopharynx	yes	yes	100	no	NA	no	NA	no	NA	yes	1	no	NA	Fentanyl	Rocuronium
1592	62	167	22.23	II	36.6	yes	no	NA		no	NA		other	NA	spinal stenosis	no	no		no	NA	NA	NA	yesw	no		GI	Elective	GA	110	80	0	NA	36.3	Esophageal	yes	yes	100	no	NA	no	NA	no	NA	yes	1	no	NA	Fentanyl	Cisatracurium
1593	85.2	167	30.55	II	36.7	yes	no	NA		no	NA		no	NA		no	no		yes	yes	no	no	yesw	no		GI	Elective	GA	90	65	0	NA	36.4	Nasopharynx	yes	yes	200	no	NA	no	NA	no	NA	no	NA	no	NA	Fentanyl	Cisatracurium
1594	59.3	145	28.2	III	36.6	yes	HTN	NA		no	NA		no	NA		no	no		yes	yes	yes	no	no	no		GI	Elective	GA	105	65	0	NA	36	Nasopharynx	yes	yes	140	no	NA	no	NA	no	NA	no	NA	no	NA	Fentanyl	Cisatracurium
1595	53.7	159	21.24	II	36.6	yes	no	NA		other	NA	Allergic Rhinitis	no	NA		Anemia	no		no	NA	NA	NA	no	no		Gynecology	Elective	GA	230	190	1	30	35.9	Nasopharynx	yes	yes	140	no	NA	no	NA	no	NA	no	NA	no	NA	Fentanyl	Cisatracurium
1596	57.9	163	21.79	II	36.6	yes	no	NA		no	NA		no	NA		Anemia	yes	CA Prostate	yes	yes	no	no	yesw	no		GU	Elective	GA	365	325	1	75	35.5	Nasopharynx	yes	yes	110	no	NA	no	NA	no	NA	no	NA	no	NA	Fentanyl	Cisatracurium
1597	89.2	165	32.76	II	36.7	yes	other CVS	NA	Abnormal EKG	no	NA		no	NA		Anemia	yes	CA Bladder	no	NA	NA	NA	no	no		GU	Elective	GA	930	850	0	NA	36	Nasopharynx	yes	yes	170	no	NA	no	NA	no	NA	no	NA	no	NA	both	Cisatracurium
1598	70	167	25.1	II	37.1	yes	no	NA		other	NA	Allergic Rhinitis	no	NA		no	no		no	NA	NA	NA	no	no		Gynecology	Elective	GA	230	180	0	NA	37	Nasopharynx	yes	yes	170	no	NA	no	NA	no	NA	no	NA	no	NA	both	Cisatracurium
1599	45	154	18.97	II	36.8	yes	other CVS	NA	Prolonged QT	no	NA		no	NA		no	yes	CA Prostate	no	NA	NA	NA	no	no		GU	Elective	GA	190	115	1	45	35.9	Nasopharynx	yes	yes	150	no	NA	no	NA	no	NA	no	NA	no	NA	Fentanyl	Cisatracurium
1600	42.5	149	19.14	II	37	none	NA	NA		NA	NA		NA	NA		NA	NA		NA	NA	NA	NA	NA	NA		Gynecology	Elective	GA	180	150	0	NA	36.8	Nasopharynx	yes	yes	120	no	NA	no	NA	no	NA	no	NA	no	NA	Fentanyl	Cisatracurium
1601	56.7	155	23.6	III	36.3	yes	other CVS	NA	AF,MS	no	NA		CVA	NA		Anemia	yes	CA Rectum	no	NA	NA	NA	no	no		GI	Elective	GA	715	630	0	NA	36.1	Nasopharynx	yes	yes	110	no	NA	no	NA	no	NA	no	NA	no	NA	Fentanyl	Rocuronium
1602	67.6	167	24.24	II	36.8	yes	HTN	NA		no	NA		no	NA		Anemia	no		no	NA	NA	NA	yesw	no		GI	Elective	GA	140	115	1	60	35.8	Nasopharynx	yes	yes	160	no	NA	no	NA	no	NA	no	NA	no	NA	Fentanyl	Cisatracurium
1603	56.4	156	23.18	II	36.3	yes	HTN	other CVS	IHD,TVD	no	NA		no	NA		no	no		yes	no	no	yes	yesw	no		others	Elective	GA	325	295	1	105	35.6	Nasopharynx	yes	yes	160	no	NA	no	NA	no	NA	no	NA	no	NA	Fentanyl	Cisatracurium
1604	64.5	158	25.84	II	36.7	none	NA	NA		NA	NA		NA	NA		NA	NA		NA	NA	NA	NA	NA	NA		Gynecology	Elective	GA	190	145	0	NA	36.1	Nasopharynx	yes	yes	230	no	NA	no	NA	no	NA	no	NA	no	NA	Fentanyl	Cisatracurium
1605	48.4	162.5	18.33	III	36.8	yes	HTN	other CVS	AF	no	NA		no	NA		no	yes	CA Rectum	yes	no	no	yes	yesw	no		GI	Elective	GA	475	400	1	60	35.6	Nasopharynx	yes	yes	150	no	NA	no	NA	no	NA	no	NA	no	NA	Fentanyl	Cisatracurium
1606	123	172	41.58	III	36.5	yes	no	NA		OSA	NA		no	NA		no	no		yes	yes	no	no	yesw	no		GI	Elective	GA	160	120	1	15	35.9	Nasopharynx	yes	yes	200	no	NA	no	NA	no	NA	no	NA	no	NA	Fentanyl	Succinylcholine
1607	119	159	47.07	III	37.1	yes	HTN	NA		OSA	NA		no	NA		no	no		no	NA	NA	NA	no	no		GI	Elective	GA	130	75	1	30	35.9	Nasopharynx	yes	yes	250	no	NA	no	NA	no	NA	no	NA	no	NA	Fentanyl	Succinylcholine
1608	78.1	166	28.34	II	36.8	yes	no	NA		no	NA		no	NA		no	no		yes	yes	no	no	no	no		GI	Elective	GA	105	60	1	45	35.6	Nasopharynx	yes	yes	350	no	NA	no	NA	no	NA	no	NA	no	NA	Fentanyl	Cisatracurium
1609	56.4	162	21.49	II	36.3	yes	no	NA		no	NA		no	NA		Anemia	no		no	NA	NA	NA	no	no		GI	Elective	GA	120	85	0	NA	36.2	Nasopharynx	yes	yes	150	no	NA	no	NA	no	NA	no	NA	no	NA	Fentanyl	Cisatracurium
1610	92	160	35.94	II	37	yes	no	NA		no	NA		no	NA		no	no		no	NA	NA	NA	no	no		GI	Elective	GA	105	75	0	NA	36.1	Nasopharynx	yes	yes	250	no	NA	no	NA	no	NA	no	NA	no	NA	Fentanyl	Cisatracurium
1611	71.2	165.5	25.99	II	36.8	none	NA	NA		NA	NA		NA	NA		NA	NA		NA	NA	NA	NA	NA	NA		Gynecology	Elective	GA	165	140	0	NA	36	Nasopharynx	yes	yes	170	no	NA	no	NA	no	NA	no	NA	no	NA	Fentanyl	Cisatracurium
1612	46.6	154	19.65	I	36.8	none	NA	NA		NA	NA		NA	NA		NA	NA		NA	NA	NA	NA	NA	NA		Gynecology	Elective	GA	105	80	0	NA	36.2	Nasopharynx	yes	yes	180	no	NA	no	NA	no	NA	no	NA	no	NA	Fentanyl	Succinylcholine
1613	74.2	159	29.35	II	37.2	yes	no	NA		no	NA		no	NA		Anemia	no		no	NA	NA	NA	no	yes	major depressive disorder	Gynecology	Elective	GA	215	180	0	NA	36.4	Nasopharynx	yes	yes	250	no	NA	no	NA	no	NA	no	NA	no	NA	Fentanyl	Cisatracurium
1614	82.1	175	26.81	II	36.8	yes	no	NA		no	NA		no	NA		Anemia	yes	CA Rectum	yes	yes	no	no	no	no		GI	Elective	GA	700	635	1	75	35.6	Nasopharynx	yes	yes	200	no	NA	no	NA	no	NA	yes	3	no	NA	Fentanyl	Rocuronium
1615	98.5	175	32.16	II	36.8	yes	HTN	NA		no	NA		no	NA		no	yes	CA Prostate	yes	yes	no	no	no	no		GU	Elective	GA	300	245	0	NA	36.3	Nasopharynx	yes	yes	280	no	NA	no	NA	no	NA	no	NA	no	NA	Fentanyl	Cisatracurium
1616	40.6	156.5	16.58	II	36.7	yes	HTN	NA		no	NA		no	NA		no	yes	CA Sigmoid Colon	no	NA	NA	NA	no	no		GI	Elective	GA	310	240	1	75	35.8	Nasopharynx	yes	yes	150	no	NA	no	NA	no	NA	no	NA	no	NA	Fentanyl	Cisatracurium
1617	49.4	152	21.38	II	36.8	yes	no	NA		no	NA		no	NA		Anemia	no		no	NA	NA	NA	yesw	no		GI	Elective	GA	105	85	0	NA	36.3	Esophageal	yes	yes	80	no	NA	no	NA	no	NA	no	NA	no	NA	Fentanyl	Cisatracurium
1618	92.7	152	40.12	III	37	yes	HTN	NA		no	NA		no	NA		no	no		yes	yes	no	no	yesw	no		Gynecology	Elective	GA	140	105	0	NA	36	Nasopharynx	yes	yes	150	no	NA	no	NA	no	NA	no	NA	no	NA	Fentanyl	Succinylcholine
1619	53	164	19.71	II	36.9	yes	no	NA		no	NA		no	NA		no	no		no	NA	NA	NA	no	yes	Allergy	GI	Elective	GA	180	150	1	75	35.2	Nasopharynx	yes	yes	190	no	NA	yes	15	no	NA	no	NA	no	NA	Fentanyl	Cisatracurium
1620	62.5	165	22.96	II	36.6	yes	HTN	other CVS	Abnormal EKG	no	NA		no	NA		Anemia	yes	CA Bladder	no	NA	NA	NA	no	no		GU	Elective	GA	370	320	0	NA	36.3	Nasopharynx	yes	yes	120	no	NA	no	NA	no	NA	no	NA	no	NA	Fentanyl	Cisatracurium
1621	46	164	17.1	III	36.7	yes	HTN	other CVS	Abnormal EKG	no	NA		no	NA		Anemia	no		no	NA	NA	NA	no	no		GI	Elective	GA	135	100	0	NA	36.5	Nasopharynx	yes	yes	70	no	NA	no	NA	no	NA	yes	1	no	NA	Fentanyl	Cisatracurium
1622	60	160	23.44	II	36.5	yes	no	NA		other	NA	Allergic Rhinitis	no	NA		no	no		no	NA	NA	NA	no	yes	Allergy	Gynecology	Elective	GA	120	80	1	45	35.7	Nasopharynx	yes	yes	230	no	NA	no	NA	no	NA	no	NA	no	NA	Fentanyl	Succinylcholine
1623	51.1	155	21.27	I	36.8	none	NA	NA		NA	NA		NA	NA		NA	NA		NA	NA	NA	NA	NA	NA		Gynecology	Elective	GA	95	60	0	NA	36.6	Nasopharynx	yes	yes	120	no	NA	no	NA	no	NA	no	NA	no	NA	Fentanyl	Cisatracurium
1624	63	151	27.63	II	36.7	yes	HTN	NA		no	NA		no	NA		no	no		no	NA	NA	NA	yesw	no		GI	Elective	GA	135	75	0	NA	36.1	Nasopharynx	yes	yes	150	no	NA	yes	15	no	NA	no	NA	no	NA	both	Cisatracurium
1625	62.8	159	24.84	I	36.7	yes	no	NA		no	NA		no	NA		no	yes	CA Cervix	no	NA	NA	NA	no	no		GI	Elective	GA	415	350	1	270	35.4	Nasopharynx	yes	yes	200	no	NA	no	NA	no	NA	yes	2	no	NA	Fentanyl	Cisatracurium
1626	81.8	165	30.05	II	36.8	none	NA	NA		NA	NA		NA	NA		NA	NA		NA	NA	NA	NA	NA	NA		GI	Elective	GA	90	75	0	NA	36.6	Nasopharynx	yes	yes	170	no	NA	no	NA	no	NA	no	NA	no	NA	Fentanyl	Cisatracurium
1627	50	162	19.05	II	36.9	yes	no	NA		no	NA		no	NA		no	yes	CA Sigmoid colon	no	NA	NA	NA	no	yes	GERD	others	Elective	GA	220	170	1	120	35.9	Nasopharynx	yes	yes	170	no	NA	no	NA	no	NA	no	NA	no	NA	Fentanyl	Succinylcholine
1628	69.1	146	32.42	II	36.6	yes	other CVS	NA	Bradycardia,AV Block	Asthma	NA		no	NA		no	no		no	NA	NA	NA	no	yes	Gout	others	Elective	GA	160	105	0	NA	36.7	Nasopharynx	yes	yes	140	no	NA	no	NA	no	NA	no	NA	no	NA	Fentanyl	Cisatracurium
1629	60.6	162	23.09	II	36.7	yes	no	NA		no	NA		other	NA	Scoliosis,right leg weakness	no	no		no	NA	NA	NA	no	no		Gynecology	Elective	GA	90	50	0	NA	36	Nasopharynx	yes	yes	100	no	NA	no	NA	no	NA	no	NA	no	NA	Fentanyl	Cisatracurium
1630	64.1	162	24.42	I	36.6	none	NA	NA		NA	NA		NA	NA		NA	NA		NA	NA	NA	NA	NA	NA		GI	Elective	GA	180	140	1	165	35	Nasopharynx	yes	yes	200	no	NA	no	NA	no	NA	no	NA	no	NA	Fentanyl	Cisatracurium
1631	47.3	175	15.44	II	36.9	yes	no	NA		COPD	NA		no	NA		no	no		no	NA	NA	NA	no	no		GI	Elective	GA	180	125	1	15	35.9	Nasopharynx	yes	yes	150	no	NA	no	NA	no	NA	no	NA	no	NA	Fentanyl	Cisatracurium
1632	63	160	24.61	II	36.6	yes	HTN	other CVS	AV Block	no	NA		no	NA		Anemia	no		no	NA	NA	NA	yesw	no		GI	Elective	GA	120	105	1	75	35.8	Nasopharynx	yes	yes	120	no	NA	no	NA	no	NA	no	NA	no	NA	Fentanyl	Cisatracurium
1633	59	158	23.63	II	36.5	yes	no	NA		no	NA		no	NA		Anemia	yes	CA Breast	no	NA	NA	NA	no	no		Gynecology	Elective	GA	125	70	1	45	35.9	Nasopharynx	yes	yes	130	no	NA	no	NA	no	NA	no	NA	no	NA	Morphine	Rocuronium
1634	47.2	153	20.16	II	36.8	yes	HTN	NA		no	NA		no	NA		no	yes	CA Sigmoid colon	no	NA	NA	NA	no	no		GI	Elective	GA	695	615	0	NA	36.1	Nasopharynx	yes	yes	100	no	NA	no	NA	no	NA	no	NA	no	NA	Fentanyl	Cisatracurium
1635	168	168	59.52	III	37.3	yes	no	NA		OSA	NA		no	NA		no	no		no	NA	NA	NA	no	no		GI	Elective	GA	620	530	0	NA	36.6	Tympanic mb.	yes	yes	300	no	NA	no	NA	no	NA	no	NA	no	NA	Fentanyl	Succinylcholine
1636	53	165	19.47	III	36.6	yes	HTN	other CVS	AV Block	no	NA		CVA	NA		Anemia	no		yes	yes	no	no	yesw	yes	Renal failure	GI	Elective	GA	195	150	1	75	35.3	Nasopharynx	yes	yes	100	no	NA	no	NA	no	NA	no	NA	no	NA	Fentanyl	Cisatracurium
1637	65	166	23.59	II	36.7	yes	no	NA		no	NA		no	NA		Anemia	no		no	NA	NA	NA	no	yes	Gout	GI	Elective	GA	80	60	0	NA	36.6	Nasopharynx	yes	yes	250	no	NA	no	NA	no	NA	yes	1	no	NA	Fentanyl	Cisatracurium
1638	60.5	157	24.54	II	36.8	yes	no	NA		no	NA		no	NA		no	no		no	NA	NA	NA	no	yes	GERD	Gynecology	Elective	GA	120	100	0	NA	36.2	Nasopharynx	yes	yes	200	no	NA	no	NA	no	NA	no	NA	no	NA	Fentanyl	Succinylcholine
1639	50.2	150	22.31	II	36.7	yes	HTN	other CVS	AV Block,PVC	no	NA		no	NA		no	no		no	NA	NA	NA	yesw	no		GI	Elective	GA	95	60	0	NA	36	Nasopharynx	yes	yes	80	no	NA	no	NA	no	NA	yes	1	no	NA	Fentanyl	Cisatracurium
1640	52	145	24.73	II	36.8	yes	HTN	NA		no	NA		no	NA		Anemia	no		no	NA	NA	NA	no	no		GI	Elective	GA	130	105	0	NA	36.3	Nasopharynx	yes	yes	120	no	NA	no	NA	no	NA	no	NA	no	NA	Fentanyl	Cisatracurium
1641	72.8	160	28.44	III	37	yes	HTN	other CVS	IHD	no	NA		no	NA		no	no		no	NA	NA	NA	yesw	no		GI	Elective	GA	190	160	0	NA	36.5	Esophageal	yes	yes	160	no	NA	no	NA	no	NA	no	NA	no	NA	Fentanyl	Cisatracurium
1642	54	151	23.68	II	36.9	none	NA	NA		NA	NA		NA	NA		NA	NA		NA	NA	NA	NA	NA	NA		Gynecology	Elective	GA	110	85	2	90	35.9	Nasopharynx	yes	yes	120	no	NA	no	NA	no	NA	no	NA	no	NA	Fentanyl	Cisatracurium
1643	62	165	22.77	II	36.8	yes	no	NA		no	NA		no	NA		Anemia	no		no	NA	NA	NA	no	no		Gynecology	Elective	GA	125	90	0	NA	36.8	Nasopharynx	yes	no	NA	yes	300	no	NA	no	NA	no	NA	no	NA	Morphine	Cisatracurium
1644	64.3	153	27.47	II	36.5	yes	HTN	NA		no	NA		no	NA		Anemia	yes	CA Colon	no	NA	NA	NA	yesw	no		GI	Elective	GA	245	210	1	30	35.7	Nasopharynx	yes	yes	150	no	NA	no	NA	no	NA	no	NA	no	NA	Fentanyl	Cisatracurium
1645	60	159	23.73	II	36.8	none	NA	NA		NA	NA		NA	NA		NA	NA		NA	NA	NA	NA	NA	NA		GI	Elective	GA	170	135	0	NA	36.6	Nasopharynx	yes	yes	120	no	NA	no	NA	no	NA	no	NA	no	NA	Fentanyl	Cisatracurium
1646	61	153	26.06	II	36.7	yes	HTN	NA		no	NA		no	NA		no	no		yes	no	no	yes	yesw	no		GI	Elective	GA	90	50	0	NA	36.3	Tympanic mb.	yes	yes	130	no	NA	no	NA	no	NA	no	NA	no	NA	Fentanyl	Cisatracurium
1647	43.5	146	20.41	II	36.7	yes	HTN	other CVS	AV Block	no	NA		no	NA		Anemia	no		yes	yes	no	no	yesw	no		GU	Elective	GA	160	80	1	105	35	Nasopharynx	yes	yes	80	no	NA	no	NA	no	NA	yes	1	no	NA	Fentanyl	Cisatracurium
1648	55	160	21.48	I	37.2	none	NA	NA		NA	NA		NA	NA		NA	NA		NA	NA	NA	NA	NA	NA		Gynecology	Elective	GA	180	150	0	NA	36	Nasopharynx	yes	yes	100	no	NA	no	NA	no	NA	no	NA	no	NA	Fentanyl	Cisatracurium
1649	120	174	39.64	III	36.8	yes	HTN	NA		OSA	NA		CVA	NA		no	no		no	NA	NA	NA	yesw	no		GI	Elective	GA	310	255	1	90	35.6	Nasopharynx	yes	yes	300	no	NA	no	NA	no	NA	no	NA	no	NA	Fentanyl	Succinylcholine
1650	69.6	164	25.88	III	36.8	yes	HTN	NA		no	NA		no	NA		Anemia	yes	CA Prostate	no	NA	NA	NA	yesw	yes	CKD	GU	Elective	GA	180	150	1	120	35.6	Nasopharynx	yes	yes	250	no	NA	no	NA	no	NA	no	NA	no	NA	Fentanyl	Cisatracurium
1651	55.5	150	24.67	II	36.5	yes	HTN	other CVS	BBB	no	NA		no	NA		no	yes	CA Rectum	no	NA	NA	NA	no	no		GI	Elective	GA	735	675	0	NA	36	Nasopharynx	yes	yes	120	no	NA	no	NA	no	NA	no	NA	no	NA	Fentanyl	Cisatracurium
1652	105	155	43.7	III	36.8	yes	HTN	NA		Asthma	OSA		CVA	NA		Anemia	no		yes	yes	no	no	yesw	no		GI	Elective	GA	370	270	0	NA	36.2	Nasopharynx	yes	yes	200	no	NA	no	NA	no	NA	no	NA	no	NA	Fentanyl	Succinylcholine
1653	73.6	173	24.59	II	36.9	yes	HTN	NA		no	NA		no	NA		no	no		yes	yes	no	no	yesw	no		GI	Elective	GA	135	105	1	60	35.9	Nasopharynx	yes	yes	150	no	NA	no	NA	no	NA	no	NA	no	NA	Fentanyl	Cisatracurium
1654	71.4	162	27.21	II	37.1	yes	no	NA		no	NA		no	NA		Anemia	no		no	NA	NA	NA	no	no		Gynecology	Emergency	GA	85	60	0	NA	37	Nasopharynx	yes	yes	200	no	NA	no	NA	no	NA	no	NA	no	NA	both	Rocuronium
1655	53.6	156	22.02	III	37.1	yes	HTN	NA		no	NA		CVA	other	Hemiparesis	Anemia	yes	CA Sigmoid colon	no	NA	NA	NA	yesw	yes	infrarenal AAA	GI	Elective	GA	525	500	0	NA	36.6	Nasopharynx	yes	yes	100	no	NA	no	NA	no	NA	no	NA	no	NA	Fentanyl	Cisatracurium
1656	70	150	31.11	II	36.6	yes	no	NA		no	NA		no	NA		no	no		no	NA	NA	NA	yesw	no		GI	Elective	GA	450	360	1	165	35.7	Nasopharynx	yes	yes	250	no	NA	no	NA	no	NA	yes	1	no	NA	Fentanyl	Cisatracurium
1657	41.8	160	16.33	II	36.8	yes	HTN	NA		no	NA		CVA	Epilepsy		Anemia	yes	CA Colon	no	NA	NA	NA	yesw	no		GI	Elective	GA	205	180	0	NA	36.1	Nasopharynx	yes	yes	120	no	NA	no	NA	no	NA	no	NA	no	NA	Fentanyl	Cisatracurium
1658	50.3	145	23.92	II	37	yes	HTN	NA		no	NA		no	NA		no	no		no	NA	NA	NA	yesw	no		GU	Elective	GA	150	90	0	NA	36.2	Nasopharynx	yes	yes	100	no	NA	no	NA	no	NA	no	NA	no	NA	Fentanyl	Cisatracurium
1659	49	155	20.4	III	37.1	yes	HTN	NA		no	NA		no	NA		Anemia	yes	CA Descending Colon	no	NA	NA	NA	yesw	no		GI	Elective	GA	330	290	1	30	35.9	Nasopharynx	yes	yes	100	no	NA	no	NA	no	NA	no	NA	no	NA	Fentanyl	Succinylcholine
1660	41.8	166	15.17	II	36.5	yes	no	NA		no	NA		no	NA		Anemia	yes	Adenocarcinoma of ampula	no	NA	NA	NA	no	no		GI	Elective	GA	630	545	0	NA	36.3	Nasopharynx	yes	yes	120	no	NA	no	NA	no	NA	yes	1	no	NA	Fentanyl	Cisatracurium
1661	124	164	46.1	III	37.3	yes	no	NA		OSA	NA		no	NA		Anemia	no		no	NA	NA	NA	no	no		GI	Elective	GA	200	155	0	NA	36.5	Nasopharynx	yes	yes	300	no	NA	no	NA	no	NA	no	NA	no	NA	Fentanyl	Succinylcholine
1662	75.6	156	31.07	II	36.6	yes	HTN	NA		no	NA		no	NA		no	no		yes	yes	no	no	yesw	yes	Primary hyperaldosteronism	GI	Elective	GA	180	125	0	NA	36.4	Nasopharynx	yes	yes	160	no	NA	no	NA	no	NA	no	NA	no	NA	Fentanyl	Cisatracurium
1663	72.8	152	31.51	II	36.6	yes	other CVS	NA	Bradycardia	no	NA		no	NA		no	no		no	NA	NA	NA	no	yes	allergy	Gynecology	Elective	GA	70	30	1	30	35.8	Nasopharynx	yes	yes	100	no	NA	no	NA	no	NA	yes	1	no	NA	Fentanyl	Cisatracurium
1664	62.8	163	23.64	II	36.9	yes	other CVS	NA	Bradycardia	no	NA		no	NA		no	yes	CA Prostate	no	NA	NA	NA	yesw	no		GU	Elective	GA	165	135	0	NA	36.1	Nasopharynx	yes	yes	160	no	NA	no	NA	no	NA	no	NA	no	NA	both	Cisatracurium
1665	64.4	162	24.54	II	36.7	yes	no	NA		other	NA	Allergic rhinitis	no	NA		no	no		no	NA	NA	NA	no	no		GI	Elective	GA	175	150	1	30	35.9	Nasopharynx	yes	yes	160	no	NA	no	NA	no	NA	no	NA	no	NA	Morphine	Cisatracurium
1666	75	175	24.49	III	36.6	yes	HTN	other CVS	Cardiomegaly,AV block,TVD	no	NA		no	NA		Anemia	yes	CA Rectum	yes	yes	no	no	yesw	no		GI	Elective	GA	705	645	1	90	35.7	Esophageal	yes	yes	145	no	NA	no	NA	no	NA	yes	2	no	NA	Fentanyl	Cisatracurium
1667	107	160	41.8	III	36.2	yes	HTN	NA		OSA	NA		no	NA		no	no		no	NA	NA	NA	yesw	no		GI	Elective	GA	135	80	0	NA	36.6	Tympanic mb.	yes	yes	150	no	NA	no	NA	no	NA	no	NA	no	NA	Fentanyl	Succinylcholine
1668	190	165	69.79	III	37	yes	HTN	NA		OSA	NA		no	NA		no	no		yes	no	no	no	yesw	no		GI	Elective	GA	180	120	0	NA	36.1	Tympanic mb.	yes	yes	150	no	NA	no	NA	no	NA	no	NA	no	NA	Fentanyl	Succinylcholine
1669	62	170	21.45	II	37.3	yes	no	NA		no	NA		no	NA		Anemia	yes	CA Bladder	no	NA	NA	NA	no	yes	Moderate renal insufficiency	GI	Elective	GA	240	180	0	NA	36.8	Nasopharynx	yes	yes	150	no	NA	no	NA	no	NA	no	NA	no	NA	Fentanyl	Succinylcholine
1670	54.3	151	23.81	II	36.8	yes	other CVS	NA	Bradycardia	no	NA		no	NA		no	no		no	NA	NA	NA	no	yes	Degenerative Disc disease	Gynecology	Elective	GA	165	140	0	NA	36.5	Nasopharynx	yes	yes	120	no	NA	yes	25	no	NA	no	NA	no	NA	Fentanyl	Cisatracurium
1671	54.3	162	20.69	II	36.8	yes	no	NA		no	NA		no	NA		Anemia	no		no	NA	NA	NA	no	yes	Hepatitis B	GI	Elective	GA	225	180	1	120	35.5	Nasopharynx	yes	yes	110	no	NA	no	NA	no	NA	no	NA	no	NA	Fentanyl	Cisatracurium
1672	54	166	19.6	II	36.6	yes	no	NA		no	NA		no	NA		no	no		no	NA	NA	NA	yesw	yes	Hepatitis B	Gynecology	Elective	GA	145	130	0	NA	37	Tympanic mb.	yes	yes	200	no	NA	no	NA	no	NA	no	NA	no	NA	Fentanyl	Succinylcholine
1673	62.8	165	23.07	II	36.6	yes	HTN	NA		no	NA		no	NA		no	no		yes	yes	no	no	yesw	no		GI	Elective	GA	120	90	1	30	35.9	Nasopharynx	yes	yes	150	no	NA	no	NA	no	NA	no	NA	no	NA	Fentanyl	Rocuronium
1674	72.4	166	26.27	II	36.6	yes	other CVS	NA	PVC	no	NA		no	NA		no	no		yes	yes	no	no	yesw	yes	TB KUB	GU	Elective	GA	170	140	0	NA	36.6	Nasopharynx	yes	yes	170	no	NA	no	NA	no	NA	yes	1	no	NA	Fentanyl	Cisatracurium
1675	64.8	155	26.97	II	36.3	yes	HTN	other CVS	BBB	no	NA		no	NA		no	yes	CA Rectum	no	NA	NA	NA	yesw	no		GI	Elective	GA	540	480	0	NA	36.1	Nasopharynx	yes	yes	100	no	NA	no	NA	no	NA	no	NA	no	NA	Fentanyl	Cisatracurium
1676	62	170	21.45	II	36.5	yes	no	NA		no	NA		no	NA		no	yes	CA Prostate	no	NA	NA	NA	no	yes	Gout	GU	Elective	GA	220	140	1	150	34.5	Nasopharynx	yes	yes	220	no	NA	no	NA	no	NA	no	NA	no	NA	Fentanyl	Cisatracurium
1677	66	175	21.55	II	36.7	yes	HTN	NA		no	NA		no	NA		Anemia	yes	CA Prostate	no	NA	NA	NA	no	no		GU	Elective	GA	300	255	0	NA	36	Nasopharynx	yes	yes	200	no	NA	no	NA	no	NA	no	NA	no	NA	Fentanyl	Cisatracurium
1678	72	170	24.91	II	36.5	yes	HTN	NA		no	NA		no	NA		no	yes	CA Prostate	no	NA	NA	NA	yesw	no		GU	Elective	GA	310	270	0	NA	36	Nasopharynx	yes	yes	120	no	NA	no	NA	no	NA	no	NA	no	NA	Fentanyl	Cisatracurium
1679	71.3	165	26.19	II	36.6	yes	HTN	NA		no	NA		no	NA		Anemia	yes	CA Sigmoid colon	yes	yes	no	no	yesw	no		GI	Elective	GA	225	165	1	210	34.7	Nasopharynx	yes	yes	170	no	NA	no	NA	no	NA	no	NA	no	NA	Fentanyl	Cisatracurium
1680	65.9	167	23.63	II	37.1	yes	HTN	NA		no	NA		no	NA		no	yes	CA Rectum	no	NA	NA	NA	no	no		GI	Elective	GA	665	600	0	NA	36.3	Nasopharynx	yes	yes	470	no	NA	no	NA	no	NA	no	NA	no	NA	Fentanyl	Cisatracurium
1681	49.9	148	22.78	II	36.6	yes	HTN	other CVS	tachycardia	no	NA		no	NA		no	yes	CA Corpus,CA Breast	yes	yes	no	no	yesw	no		Gynecology	Elective	GA combined with PNB	300	270	0	NA	36.4	Nasopharynx	yes	yes	190	no	NA	no	NA	no	NA	no	NA	no	NA	Fentanyl	Cisatracurium
1682	64	158	25.64	II	36.7	yes	other CVS	NA	Bradycardia	no	NA		no	NA		Anemia	no		no	NA	NA	NA	no	no		GI	Elective	GA	100	80	0	NA	36.3	Nasopharynx	yes	yes	100	no	NA	no	NA	no	NA	no	NA	no	NA	Fentanyl	Cisatracurium
1683	67	168	23.74	III	36.1	yes	HTN	NA		no	NA		CVA	NA		no	no		yes	yes	no	no	yesw	no		GI	Elective	GA	130	90	1	30	35.9	Nasopharynx	yes	yes	100	no	NA	no	NA	no	NA	no	NA	no	NA	Fentanyl	Cisatracurium
1684	48.9	150	21.73	II	36.6	yes	no	NA		no	NA		other	NA	L spine stenosis	Anemia	no		no	NA	NA	NA	no	no		GI	Elective	GA	170	120	1	30	35.9	Nasopharynx	yes	yes	70	no	NA	no	NA	no	NA	no	NA	no	NA	Fentanyl	Cisatracurium
1685	40.1	155	16.69	II	36.8	yes	other CVS	NA	Bradycardia	other	NA	OLd TB	no	NA		no	yes	CA Sigmoid colon	no	NA	NA	NA	no	no		GI	Elective	GA	310	260	1	15	35.9	Tympanic mb.	yes	yes	70	no	NA	no	NA	no	NA	no	NA	no	NA	Fentanyl	Succinylcholine
1686	61.7	162	23.51	II	36.6	yes	other CVS	NA	Bradycardia	other	NA	pleural effusion	no	NA		Anemia	yes	CA Breast	no	NA	NA	NA	no	no		Gynecology	Elective	GA	295	265	0	NA	36.1	Nasopharynx	yes	yes	130	no	NA	no	NA	no	NA	no	NA	no	NA	both	Cisatracurium
1687	88.1	177	28.12	II	36.1	yes	no	NA		no	NA		no	NA		no	no		no	NA	NA	NA	no	yes	Allergy	GI	Elective	GA	135	95	1	135	35.4	Nasopharynx	yes	yes	170	no	NA	no	NA	no	NA	no	NA	no	NA	Fentanyl	Cisatracurium
1688	69	159	27.29	II	36.6	yes	HTN	NA		no	NA		no	NA		no	no		no	NA	NA	NA	yesw	yes	GERD	GI	Elective	GA	110	80	0	NA	36.4	Nasopharynx	yes	yes	150	no	NA	no	NA	no	NA	no	NA	no	NA	Fentanyl	Cisatracurium
1689	89	152	38.52	II	36.8	yes	no	NA		no	NA		no	NA		Anemia	no		no	NA	NA	NA	no	no		Gynecology	Elective	GA	395	340	0	NA	36.1	Nasopharynx	yes	yes	150	no	NA	no	NA	no	NA	no	NA	no	NA	Fentanyl	Cisatracurium
1690	51.6	152.5	22.19	II	37	yes	HTN	NA		no	NA		no	NA		no	no		no	NA	NA	NA	yesw	no		GI	Elective	GA	75	60	1	15	35.9	Nasopharynx	yes	yes	80	no	NA	no	NA	no	NA	no	NA	no	NA	Fentanyl	Cisatracurium
1691	53	160	20.7	II	36.9	yes	no	NA		no	NA		no	NA		no	no		no	NA	NA	NA	no	yes	GERD	GI	Elective	GA	125	90	1	75	35.8	Nasopharynx	yes	yes	50	no	NA	no	NA	no	NA	no	NA	no	NA	Fentanyl	Cisatracurium
1692	59.5	160	23.24	II	37.1	yes	HTN	other CVS	AV Block	no	NA		no	NA		no	yes	CA Sigmoid colon	no	NA	NA	NA	yesw	yes	Moderate renal insufficiency	GI	Elective	GA	270	220	0	NA	36	Nasopharynx	yes	yes	140	no	NA	no	NA	no	NA	no	NA	no	NA	Fentanyl	Cisatracurium
1693	145	156	59.58	III	37	yes	HTN	other CVS	Tachycardia,congestive HF	OSA	NA		no	NA		no	no		yes	yes	no	no	yesw	no		GI	Elective	GA	520	450	0	NA	36.3	Tympanic mb.	yes	yes	300	no	NA	no	NA	no	NA	no	NA	no	NA	Fentanyl	Succinylcholine
1694	98.5	151	43.2	III	37.4	yes	no	NA		Asthma	OSA		no	NA		Anemia	no		yes	yes	no	no	no	yes	Allergy	GI	Elective	GA	225	155	0	NA	36.5	Nasopharynx	yes	yes	250	no	NA	no	NA	no	NA	no	NA	yes	40	Fentanyl	Succinylcholine
1695	60.1	153	25.67	II	36.9	yes	other CVS	NA	Bradycardia	no	NA		no	NA		no	no		no	NA	NA	NA	yesw	no		Gynecology	Elective	GA	180	165	1	45	35.7	Nasopharynx	yes	yes	150	no	NA	no	NA	no	NA	no	NA	no	NA	Fentanyl	Cisatracurium
1696	51.8	158	20.75	I	37.1	none	NA	NA		NA	NA		NA	NA		NA	NA		NA	NA	NA	NA	NA	NA		Gynecology	Elective	GA	115	80	0	NA	36.3	Nasopharynx	yes	yes	150	no	NA	no	NA	no	NA	no	NA	no	NA	Morphine	Cisatracurium
1697	60.6	162	23.09	II	36.8	yes	HTN	other CVS	Abnormal EKG	no	NA		no	NA		Anemia	no		yes	no	yes	no	yesw	yes	Nephrotic syndrome	GI	Elective	GA	105	80	1	15	35.9	Nasopharynx	yes	yes	80	no	NA	no	NA	no	NA	no	NA	no	NA	Fentanyl	Cisatracurium
1698	76	163	28.6	II	36.8	yes	no	NA		Asthma	NA		no	NA		no	no		no	NA	NA	NA	yesw	yes	Allergy	GI	Elective	GA	135	95	0	NA	36.1	Nasopharynx	yes	yes	160	no	NA	no	NA	no	NA	no	NA	no	NA	Fentanyl	Cisatracurium
1699	73.6	167	26.39	II	36.5	yes	no	NA		no	NA		no	NA		no	no		no	NA	NA	NA	no	yes	GOUT	GI	Elective	GA	175	120	1	15	35.9	Nasopharynx	yes	yes	250	no	NA	no	NA	no	NA	no	NA	no	NA	Morphine	Cisatracurium
1700	69	150	30.67	II	36.9	yes	HTN	other CVS	Cardiomegaly	no	NA		no	NA		no	no		no	NA	NA	NA	no	yes	GERD	GI	Elective	GA	190	145	0	NA	36.1	Nasopharynx	yes	yes	200	no	NA	no	NA	no	NA	no	NA	no	NA	Fentanyl	Cisatracurium
1701	43	143	21.03	II	36.3	yes	HTN	other CVS	Abnormal EKG,IHD	no	NA		no	NA		Anemia	yes	CA Ampulla	no	NA	NA	NA	yesw	no		others	Elective	GA	635	555	0	NA	36	Nasopharynx	yes	yes	80	no	NA	no	NA	no	NA	no	NA	no	NA	Fentanyl	Cisatracurium
1702	51	156	20.96	II	36.8	yes	no	NA		no	NA		no	NA		Anemia	no		no	NA	NA	NA	no	no		GI	Elective	GA	80	55	0	NA	36.4	Nasopharynx	yes	yes	100	no	NA	no	NA	no	NA	no	NA	no	NA	Fentanyl	Cisatracurium
1703	131	177	41.81	III	37	yes	other CVS	NA	Tachycardia	OSA	NA		no	NA		no	no		yes	yes	no	no	yesw	yes	GOUT	GI	Elective	GA	145	85	0	NA	36.9	Nasopharynx	yes	yes	200	no	NA	no	NA	no	NA	no	NA	no	NA	Fentanyl	Succinylcholine
1704	44.7	155	18.61	III	37.6	yes	HTN	NA		no	NA		CVA	NA		Anemia	no		no	NA	NA	NA	no	no		GI	Elective	GA	135	115	0	NA	36.3	Nasopharynx	yes	yes	90	no	NA	no	NA	no	NA	no	NA	no	NA	Fentanyl	Cisatracurium
1705	132	165	48.48	III	36.9	yes	no	NA		OSA	NA		no	NA		no	no		no	NA	NA	NA	no	yes	Allergy	GI	Elective	GA	160	85	0	NA	36	Tympanic mb.	yes	yes	200	no	NA	no	NA	no	NA	no	NA	no	NA	Fentanyl	Succinylcholine
1706	120	173	40.09	III	36.9	yes	no	NA		OSA	NA		no	NA		no	no		no	NA	NA	NA	no	yes	GERD	GI	Elective	GA	265	200	0	NA	36.6	Nasopharynx	yes	yes	250	no	NA	no	NA	no	NA	no	NA	no	NA	Fentanyl	Succinylcholine
1707	53	170	18.34	III	36	yes	other CVS	NA	AF,Cardiomegaly,MS	no	NA		no	NA		Anemia	no		no	NA	NA	NA	yesw	yes	GOUT	GI	Elective	GA	265	225	0	NA	36.4	Esophageal	yes	yes	130	no	NA	no	NA	no	NA	no	NA	no	NA	Fentanyl	Cisatracurium
1708	62.1	167	22.27	II	36.2	yes	HTN	NA		Recent history of Pneumonia	NA		no	NA		no	yes	CA Sigmoid	no	NA	NA	NA	yesw	no		GI	Elective	GA	860	790	0	NA	36.4	Nasopharynx	yes	yes	180	no	NA	no	NA	no	NA	no	NA	no	NA	Fentanyl	Cisatracurium
1709	53	160	20.7	II	37	none	NA	NA		NA	NA		NA	NA		NA	NA		NA	NA	NA	NA	NA	NA		Gynecology	Elective	GA	120	100	0	NA	37	Nasopharynx	yes	yes	100	no	NA	no	NA	no	NA	no	NA	no	NA	Fentanyl	Cisatracurium
1710	65	158	26.04	II	36	yes	no	NA		no	NA		no	NA		Anemia	no		yes	no	no	yes	no	no		Gynecology	Elective	GA	205	180	1	30	35.9	Nasopharynx	yes	yes	160	no	NA	no	NA	no	NA	no	NA	no	NA	Fentanyl	Cisatracurium
1711	70.4	169	24.65	I	36.6	none	NA	NA		NA	NA		NA	NA		NA	NA		NA	NA	NA	NA	NA	NA		GI	Elective	GA	120	80	0	NA	36.2	Nasopharynx	yes	yes	220	no	NA	no	NA	no	NA	no	NA	no	NA	both	Rocuronium
1712	63.4	165	23.29	III	36.6	none	NA	NA		NA	NA		NA	NA		NA	NA		NA	NA	NA	NA	NA	NA		Gynecology	Elective	GA	60	40	0	NA	36.7	Nasopharynx	yes	yes	120	no	NA	no	NA	no	NA	no	NA	no	NA	Fentanyl	Cisatracurium
1713	80	155	33.3	II	36.6	yes	no	NA		no	NA		no	NA		no	yes	CA Sigmoid	no	NA	NA	NA	no	no		GI	Elective	GA	285	225	1	30	35.9	Nasopharynx	yes	yes	200	no	NA	no	NA	no	NA	no	NA	no	NA	both	Cisatracurium
1714	77	166	27.94	II	37.1	yes	no	NA		no	NA		no	NA		no	no		no	NA	NA	NA	no	yes	Allergy	Gynecology	Elective	GA	190	150	0	NA	36.3	Nasopharynx	yes	yes	120	no	NA	no	NA	no	NA	no	NA	no	NA	Fentanyl	Rocuronium
1715	73.6	181	22.47	I	37.2	yes	no	NA		no	NA		no	NA		no	yes	CA Prostate	no	NA	NA	NA	no	no		GU	Elective	GA	300	250	0	NA	36.1	Nasopharynx	yes	yes	270	no	NA	no	NA	no	NA	no	NA	no	NA	Fentanyl	Cisatracurium
1716	59.5	152	25.75	II	36.5	yes	other CVS	NA	Bradycardia	no	NA		no	NA		Anemia	no		no	NA	NA	NA	no	no		GU	Elective	GA	240	190	1	90	35.3	Nasopharynx	yes	yes	200	no	NA	no	NA	no	NA	no	NA	no	NA	Fentanyl	Cisatracurium
1717	64.6	165	23.73	II	36.7	yes	no	NA		no	NA		no	NA		Anemia	no		no	NA	NA	NA	no	no		GI	Elective	GA	395	355	0	NA	36.3	Nasopharynx	yes	yes	120	no	NA	no	NA	no	NA	no	NA	no	NA	Fentanyl	Cisatracurium
1718	68.8	165	25.27	II	35.9	yes	no	NA		no	NA		no	NA		no	yes	CA Prostate	no	NA	NA	NA	yesw	no		GU	Elective	GA	300	220	1	165	35.4	Nasopharynx	yes	yes	160	no	NA	no	NA	no	NA	no	NA	no	NA	Fentanyl	Cisatracurium
1719	55.4	150	24.62	II	36.6	yes	HTN	NA		no	NA		no	NA		no	yes	Caecal cancer	yes	yes	no	no	yesw	no		GI	Elective	GA	390	360	0	NA	36	Nasopharynx	yes	yes	220	no	NA	no	NA	no	NA	no	NA	no	NA	Fentanyl	Cisatracurium
1720	44.9	153	19.18	II	36.7	yes	no	NA		no	NA		no	NA		no	no		no	NA	NA	NA	no	yes	Allergy	Gynecology	Elective	GA	260	205	0	NA	36.8	Nasopharynx	yes	yes	100	no	NA	no	NA	no	NA	no	NA	no	NA	Fentanyl	Cisatracurium
1721	74.4	160	29.06	II	36.7	yes	no	NA		no	NA		no	NA		Anemia	yes	CA Colon	no	NA	NA	NA	no	yes	Hepatitis B	GI	Elective	GA	260	200	0	NA	36	Tympanic mb.	yes	yes	260	no	NA	yes	50	no	NA	no	NA	no	NA	Fentanyl	Cisatracurium
1722	69.4	151	30.44	II	36.6	none	NA	NA		NA	NA		NA	NA		NA	NA		NA	NA	NA	NA	NA	NA		GI	Elective	GA	150	115	0	NA	36.6	Nasopharynx	yes	yes	120	no	NA	no	NA	no	NA	no	NA	no	NA	Fentanyl	Cisatracurium
1723	71.5	164	26.58	II	37	yes	other CVS	NA	Bradycardia,Abnormal EKG	no	NA		no	NA		no	no		no	NA	NA	NA	no	no		GI	Elective	GA	120	85	1	90	35.5	Nasopharynx	yes	yes	150	no	NA	no	NA	no	NA	no	NA	no	NA	Fentanyl	Cisatracurium
1724	59.7	167	21.41	I	36.6	none	NA	NA		NA	NA		NA	NA		NA	NA		NA	NA	NA	NA	NA	NA		Gynecology	Elective	GA	125	70	0	NA	36	Nasopharynx	yes	yes	140	no	NA	no	NA	no	NA	no	NA	no	NA	Morphine	Rocuronium
1725	71	167	25.46	II	36.7	yes	no	NA		COPD	NA		no	NA		no	no		no	NA	NA	NA	no	no		GI	Elective	GA	130	100	1	115	35.6	Nasopharynx	yes	yes	200	no	NA	no	NA	no	NA	no	NA	no	NA	Fentanyl	Cisatracurium
1726	121	176	39.06	III	36.6	yes	HTN	NA		OSA	NA		no	NA		no	no		yes	yes	no	no	no	no		GI	Elective	GA	210	170	0	NA	36	Tympanic mb.	yes	yes	420	no	NA	no	NA	no	NA	no	NA	yes	66	Fentanyl	Succinylcholine
1727	67.8	167	24.31	III	36.8	yes	HTN	NA		no	NA		no	NA		no	yes	CA Prostate	yes	yes	no	no	yesw	no		GU	Elective	GA	195	155	0	NA	36.3	Nasopharynx	yes	yes	150	no	NA	no	NA	no	NA	no	NA	no	NA	Fentanyl	Cisatracurium
1728	62.5	160	24.41	II	36.4	yes	HTN	other CVS	Bradycardia	no	NA		no	NA		Anemia	no		no	NA	NA	NA	yesw	yes	Allergy	GI	Elective	GA	170	130	1	45	35.8	Nasopharynx	yes	yes	120	no	NA	no	NA	no	NA	no	NA	no	NA	Fentanyl	Succinylcholine
1729	53	154	22.35	II	36.6	yes	other CVS	NA	Bradycardia	no	NA		no	NA		no	yes	CA Rectum	no	NA	NA	NA	no	no		GI	Elective	GA	505	460	1	75	35.8	Nasopharynx	yes	yes	170	no	NA	no	NA	no	NA	no	NA	no	NA	Fentanyl	Cisatracurium
1730	44.3	149	19.95	II	36.6	yes	no	NA		no	NA		no	NA		no	no		yes	no	yes	no	no	no		GI	Elective	GA	115	95	1	45	35.8	Nasopharynx	yes	yes	80	no	NA	no	NA	no	NA	no	NA	no	NA	Morphine	Cisatracurium
1731	65	162	24.77	II	36.6	none	NA	NA		NA	NA		NA	NA		NA	NA		NA	NA	NA	NA	NA	NA		GI	Elective	GA	180	150	1	15	35.9	Nasopharynx	yes	yes	120	no	NA	no	NA	no	NA	no	NA	no	NA	Fentanyl	Cisatracurium
1732	69	155	28.72	II	37.2	none	NA	NA		NA	NA		NA	NA		NA	NA		NA	NA	NA	NA	NA	NA		Gynecology	Elective	GA	125	90	0	NA	36.3	Nasopharynx	yes	yes	200	no	NA	no	NA	no	NA	no	NA	no	NA	Fentanyl	Cisatracurium
1733	108	154	45.54	III	36.5	yes	no	NA		OSA	NA		no	NA		no	no		no	NA	NA	NA	yesw	no		GI	Elective	GA	215	150	0	NA	36.1	Nasopharynx	yes	yes	200	no	NA	no	NA	no	NA	no	NA	no	NA	Fentanyl	Succinylcholine
1734	171	175	55.84	III	36.4	yes	HTN	NA		OSA	NA		no	NA		no	no		no	NA	NA	NA	no	no		GI	Elective	GA	190	125	0	NA	36.1	Nasopharynx	yes	yes	230	no	NA	no	NA	no	NA	no	NA	no	NA	both	Succinylcholine
1735	80	172	27.04	II	37	yes	HTN	other CVS	Tachycardia	no	NA		no	NA		no	no		no	NA	NA	NA	no	no		GI	Elective	GA	105	75	0	NA	37	Nasopharynx	yes	yes	200	no	NA	no	NA	no	NA	no	NA	no	NA	Fentanyl	Cisatracurium
1736	53.1	155	22.1	II	36.6	yes	no	NA		no	NA		no	NA		no	no		no	NA	NA	NA	yesw	no		GI	Elective	GA	145	110	1	60	35.6	Tympanic mb.	yes	yes	100	no	NA	no	NA	no	NA	no	NA	no	NA	Fentanyl	Cisatracurium
1737	78.8	170	27.27	III	36.8	yes	HTN	other CVS	AV Block,cardiomegaly	OSA	NA		no	NA		no	no		no	NA	NA	NA	no	no		GI	Elective	GA	140	110	0	NA	36.1	Nasopharynx	yes	yes	100	no	NA	no	NA	no	NA	no	NA	no	NA	Fentanyl	Cisatracurium
1738	48.5	160	18.95	II	36.4	yes	no	NA		no	NA		no	NA		no	no		no	NA	NA	NA	no	yes	Allergy	Gynecology	Elective	GA	75	50	0	NA	36.6	Esophageal	yes	yes	120	no	NA	no	NA	no	NA	no	NA	no	NA	Fentanyl	Cisatracurium
1739	74.8	160	29.22	II	36.5	yes	HTN	NA		no	NA		no	NA		no	yes	Myoma uteri	yes	yes	no	no	yesw	yes	Depression	Gynecology	Elective	GA	195	150	0	NA	36.2	Nasopharynx	yes	yes	120	no	NA	no	NA	no	NA	no	NA	no	NA	both	Cisatracurium
1740	41	165.5	14.97	III	37.4	yes	no	NA		no	NA		no	NA		Anemia	yes	Lt ovarian tumor	no	NA	NA	NA	no	yes	SLE	Gynecology	Elective	GA	125	95	0	NA	36.5	Esophageal	yes	yes	80	no	NA	no	NA	no	NA	no	NA	no	NA	Fentanyl	Succinylcholine
1741	72	172	24.34	II	36.7	yes	no	NA		no	NA		no	NA		no	no		no	NA	NA	NA	no	yes	Allergy	GI	Emergency	GA	195	170	0	NA	36.9	Nasopharynx	yes	yes	150	no	NA	no	NA	no	NA	no	NA	no	NA	Fentanyl	Succinylcholine
1742	55.8	155	23.23	III	36.5	yes	HTN	other CVS	BBB,IHD	no	NA		no	NA		no	yes	Rt RCC	no	NA	NA	NA	yesw	no		GI	Elective	GA	285	230	1	60	35.8	Nasopharynx	yes	yes	100	no	NA	no	NA	no	NA	yes	2	no	NA	Fentanyl	Cisatracurium
1743	55.1	156.5	22.5	II	37	yes	other CVS	NA	Cardiomegaly,Tachycardia	no	NA		other	NA	Spondylolisthesis	Anemia	yes	CA Corpus	no	NA	NA	NA	no	no		Gynecology	Elective	GA	385	340	0	NA	36.4	Nasopharynx	yes	yes	80	no	NA	no	NA	no	NA	no	NA	no	NA	Fentanyl	Cisatracurium
1744	117	159	46.28	III	37.4	yes	HTN	NA		OSA	NA		no	NA		no	no		yes	yes	no	no	yesw	yes	Hepatitis	GI	Elective	GA	300	240	0	NA	36.3	Nasopharynx	yes	yes	350	no	NA	no	NA	no	NA	no	NA	no	NA	Fentanyl	Succinylcholine
1745	57.2	164	21.27	III	36.1	yes	other CVS	NA	AF,Valvular heart disease	no	NA		no	NA		no	no		no	NA	NA	NA	no	no		GI	Elective	GA	180	140	0	NA	36	Esophageal	yes	yes	170	no	NA	no	NA	no	NA	no	NA	no	NA	Fentanyl	Cisatracurium
1746	56.1	155	23.35	II	36.7	yes	no	NA		no	NA		no	NA		no	yes	CA Rectum	yes	no	yes	no	yesw	no		GI	Elective	GA	360	315	2	285	35	Nasopharynx	yes	yes	140	no	NA	no	NA	no	NA	no	NA	no	NA	Fentanyl	Cisatracurium
1747	174	186	50.29	III	36.7	yes	other CVS	NA	Cardiomegaly	OSA	NA		no	NA		Anemia	no		yes	yes	no	no	no	no		GI	Elective	GA	245	165	0	NA	36.8	Esophageal	yes	yes	400	no	NA	no	NA	no	NA	no	NA	yes	100	Fentanyl	Succinylcholine
1748	95.6	160	37.34	III	36.5	yes	no	NA		no	NA		no	NA		no	no		no	NA	NA	NA	no	yes	Hx of Toxic goiter	GI	Elective	GA	120	90	1	30	35.8	Nasopharynx	yes	yes	230	no	NA	no	NA	no	NA	no	NA	no	NA	Fentanyl	Cisatracurium
1749	63	157	25.56	II	36.8	yes	no	NA		no	NA		no	NA		Anemia	yes	CA Rectum	no	NA	NA	NA	no	no		GI	Elective	GA	430	360	1	60	35.8	Nasopharynx	yes	yes	150	no	NA	no	NA	no	NA	no	NA	no	NA	Fentanyl	Cisatracurium
1750	49.1	152	21.25	II	36.7	yes	no	NA		other	NA	Allergic Rhinitis	no	NA		no	yes	Lt renal AML	no	NA	NA	NA	no	no		GU	Elective	GA	300	240	1	30	35.9	Nasopharynx	yes	yes	130	no	NA	yes	20	no	NA	no	NA	no	NA	Fentanyl	Succinylcholine
1751	61	155	25.39	II	36.7	yes	HTN	other CVS	BBB	no	NA		no	NA		no	yes	CA Rectum	no	NA	NA	NA	yesw	no		GI	Elective	GA	155	120	0	NA	36.2	Nasopharynx	yes	yes	190	no	NA	no	NA	no	NA	no	NA	no	NA	Fentanyl	Cisatracurium
1752	56.4	140	28.78	II	36.8	yes	no	NA		no	NA		no	NA		no	yes	CA Colon,CA Lung	no	NA	NA	NA	no	yes	Allergy	GI	Elective	GA	365	300	0	NA	36.8	Nasopharynx	yes	yes	100	no	NA	no	NA	no	NA	no	NA	no	NA	Fentanyl	Cisatracurium
1753	52.9	153	22.6	II	36.5	yes	other CVS	NA	PDA	no	NA		no	NA		no	no		no	NA	NA	NA	no	yes	Allergy	Gynecology	Elective	GA	60	15	0	NA	36.1	Nasopharynx	yes	yes	150	no	NA	no	NA	no	NA	no	NA	no	NA	both	Cisatracurium
1754	49.5	159	19.58	II	36.7	yes	no	NA		no	NA		no	NA		Anemia	yes	CA Ampulla	no	NA	NA	NA	no	no		GI	Elective	GA	700	650	0	NA	36.2	Nasopharynx	yes	yes	120	no	NA	no	NA	no	NA	no	NA	no	NA	Fentanyl	Cisatracurium
1755	71.4	156	29.34	II	37.2	yes	no	NA		no	NA		no	NA		Anemia	yes	Adenomyosis	no	NA	NA	NA	no	no		Gynecology	Elective	GA	440	400	0	NA	36.7	Nasopharynx	yes	yes	200	no	NA	no	NA	no	NA	no	NA	no	NA	Fentanyl	Cisatracurium
1756	62.5	170	21.63	II	36.7	yes	no	NA		no	NA		no	NA		no	yes	CA Rectum	no	NA	NA	NA	no	no		GI	Elective	GA	435	375	1	150	35.6	Nasopharynx	yes	yes	200	no	NA	no	NA	no	NA	no	NA	no	NA	both	Cisatracurium
1757	62.6	164	23.27	III	36.5	yes	other CVS	NA	Brugada syndrome,IHD	no	NA		no	NA		no	no		no	NA	NA	NA	no	no		GI	Elective	GA	105	75	1	75	35.8	Nasopharynx	yes	yes	90	no	NA	no	NA	yes	20	yes	1	no	NA	Fentanyl	Rocuronium
1758	65.8	158	26.36	II	36.6	yes	HTN	other CVS	Bradycardia,Prolong QT	no	NA		no	NA		Anemia	yes	CA Prostate	no	NA	NA	NA	yesw	yes	Cirrhosis	GU	Elective	GA	145	120	1	135	35.5	Esophageal	yes	yes	100	no	NA	no	NA	no	NA	no	NA	no	NA	Fentanyl	Cisatracurium
1759	60.9	153	26.02	I	36.7	none	NA	NA		NA	NA		NA	NA		NA	NA		NA	NA	NA	NA	NA	NA		GI	Elective	GA	140	120	0	NA	36.7	Nasopharynx	yes	yes	150	no	NA	no	NA	no	NA	no	NA	no	NA	Morphine	Rocuronium
1760	92	160	35.94	III	36.9	yes	HTN	NA		OSA	other	Allergic Rhinitis	no	NA		no	no		no	NA	NA	NA	yesw	no		GI	Elective	GA	155	100	1	135	35.5	Nasopharynx	yes	yes	220	no	NA	no	NA	no	NA	no	NA	no	NA	Fentanyl	Succinylcholine
1761	132	151	57.89	III	37.4	yes	other CVS	NA	Cardiomegaly	OSA	NA		no	NA		no	no		no	NA	NA	NA	yesw	yes	IFG	GI	Elective	GA	380	330	1	30	35.9	Nasopharynx	yes	yes	300	no	NA	no	NA	no	NA	no	NA	no	NA	Fentanyl	Succinylcholine
1762	72	167	25.82	II	36.6	yes	HTN	NA		no	NA		no	NA		Anemia	no		no	NA	NA	NA	no	yes	Anxiety disorder	Gynecology	Elective	GA	135	120	1	90	35.7	Nasopharynx	yes	yes	60	no	NA	no	NA	no	NA	no	NA	no	NA	both	Rocuronium
1763	73.8	178	23.29	II	36.6	yes	no	NA		no	NA		no	NA		no	yes	CA Prostate	no	NA	NA	NA	no	no		GU	Elective	GA	170	150	0	NA	36.6	Nasopharynx	yes	yes	160	no	NA	no	NA	no	NA	no	NA	no	NA	Fentanyl	Cisatracurium
1764	68.8	161	26.54	III	36.4	yes	HTN	NA		no	NA		no	NA		Anemia	yes	CA Thyroid	yes	no	yes	no	no	no		GI	Elective	GA	275	210	1	150	35.1	Nasopharynx	yes	yes	200	no	NA	no	NA	no	NA	no	NA	no	NA	both	Cisatracurium
1765	47	162	17.91	II	36.8	none	NA	NA		NA	NA		NA	NA		NA	NA		NA	NA	NA	NA	NA	NA		Gynecology	Elective	GA	140	100	0	NA	37	Nasopharynx	yes	yes	130	no	NA	no	NA	no	NA	no	NA	no	NA	Fentanyl	Cisatracurium
1766	47.7	155	19.85	III	36.6	yes	HTN	other CVS	VSD,mild MR	no	NA		no	NA		Anemia	no		yes	yes	no	no	yesw	no		GI	Elective	GA	230	200	0	NA	36.4	Esophageal	yes	yes	80	no	NA	no	NA	no	NA	no	NA	no	NA	Fentanyl	Cisatracurium
1767	65.5	163	24.65	II	36.5	yes	other CVS	NA	AV Block	no	NA		CVA	NA		Anemia	no		yes	no	yes	no	no	no		GI	Elective	GA	250	210	0	NA	36	Nasopharynx	yes	yes	140	no	NA	no	NA	no	NA	no	NA	no	NA	Fentanyl	Cisatracurium
1768	56	156	23.01	II	36.7	yes	no	NA		no	NA		no	NA		no	no		no	NA	NA	NA	no	yes	Hx of Thyroditis	Gynecology	Elective	GA	265	220	0	NA	36	Nasopharynx	yes	yes	100	no	NA	no	NA	no	NA	no	NA	no	NA	Morphine	Cisatracurium
1769	45.7	155	19.02	II	36.7	yes	no	NA		no	NA		no	NA		Anemia	no		no	NA	NA	NA	no	no		Gynecology	Elective	GA	155	120	0	NA	36.9	Nasopharynx	yes	yes	90	no	NA	no	NA	no	NA	no	NA	no	NA	Morphine	Cisatracurium
1770	54	155	22.48	I	36.5	none	NA	NA		NA	NA		NA	NA		NA	NA		NA	NA	NA	NA	NA	NA		Gynecology	Elective	GA	275	225	1	30	35.9	Nasopharynx	yes	yes	200	no	NA	no	NA	no	NA	no	NA	no	NA	Fentanyl	Cisatracurium
1771	52.6	151	23.07	III	36.8	yes	HTN	NA		no	NA		no	NA		Anemia	no		no	NA	NA	NA	yesw	yes	Parkinsons disease	GU	Elective	GA	495	420	2	240	35.6	Nasopharynx	yes	yes	120	no	NA	no	NA	no	NA	no	NA	no	NA	Fentanyl	Cisatracurium
1772	53.6	158	21.47	II	36.6	yes	no	NA		no	NA		no	NA		no	yes	CA Corpus	no	NA	NA	NA	no	yes	Allergy	Gynecology	Elective	GA	370	300	0	NA	36.1	Nasopharynx	yes	yes	100	no	NA	no	NA	no	NA	no	NA	no	NA	Fentanyl	Cisatracurium
1773	68.6	170	23.74	II	36.9	yes	other CVS	NA	Bradycardia	no	NA		no	NA		no	no		no	NA	NA	NA	yesw	yes	BPH	GI	Elective	GA	90	80	0	NA	36	Nasopharynx	yes	yes	100	no	NA	no	NA	no	NA	no	NA	no	NA	Fentanyl	Cisatracurium
1774	50.9	147	23.56	II	36.6	yes	no	NA		no	NA		no	NA		no	yes	Myoma	no	NA	NA	NA	no	no		Gynecology	Elective	GA	225	195	0	NA	36.1	Nasopharynx	yes	yes	150	no	NA	no	NA	no	NA	no	NA	no	NA	Fentanyl	Cisatracurium
1775	74	160	28.91	II	36.2	yes	HTN	NA		no	NA		no	NA		no	no		no	NA	NA	NA	yesw	yes	GERD,Allergy	Gynecology	Elective	GA	110	90	1	60	35.6	Nasopharynx	yes	yes	200	no	NA	no	NA	no	NA	no	NA	no	NA	Fentanyl	Succinylcholine
1776	75	170	25.95	II	36.9	yes	other CVS	NA	AF	no	NA		other	NA	Spinal stenosis	no	no		no	NA	NA	NA	no	no		GU	Elective	GA	180	130	0	NA	36	Esophageal	yes	yes	250	no	NA	no	NA	no	NA	no	NA	no	NA	Fentanyl	Cisatracurium
1777	65	150	28.89	III	36.9	yes	HTN	other CVS	Bradycardia	no	NA		no	NA		no	yes	CA Corpus	yes	yes	no	no	yesw	no		Gynecology	Elective	GA	255	215	0	NA	36.3	Nasopharynx	yes	yes	120	no	NA	no	NA	no	NA	no	NA	no	NA	Fentanyl	Cisatracurium
1778	47.8	154	20.16	II	36.6	yes	no	NA		no	NA		no	NA		Anemia	no		no	NA	NA	NA	no	no		Gynecology	Elective	GA	255	195	0	NA	36.3	Nasopharynx	yes	yes	160	no	NA	no	NA	no	NA	no	NA	no	NA	Fentanyl	Cisatracurium
1779	50.5	162	19.24	II	37	yes	no	NA		other	NA	Allergic Rhinitis	no	NA		Anemia	yes	CA Rectum	no	NA	NA	NA	no	yes	Hepatitis B	GI	Elective	GA	255	200	0	NA	36.3	Tympanic mb.	yes	yes	130	no	NA	no	NA	no	NA	no	NA	no	NA	Fentanyl	Cisatracurium
1780	76	168	26.93	II	36.2	yes	HTN	NA		no	NA		no	NA		no	no		no	NA	NA	NA	yesw	no		Gynecology	Elective	GA	150	110	1	30	35.9	Nasopharynx	yes	yes	200	no	NA	no	NA	no	NA	no	NA	no	NA	Fentanyl	Cisatracurium
1781	58.7	158	23.51	II	36.7	yes	no	NA		no	NA		no	NA		Anemia	no		no	NA	NA	NA	no	yes	Migrane	Gynecology	Elective	GA	135	100	0	NA	36.4	Nasopharynx	yes	yes	200	no	NA	no	NA	no	NA	no	NA	no	NA	Morphine	Cisatracurium
1782	73.8	169	25.84	II	36.5	yes	no	NA		no	NA		no	NA		Anemia	yes	CA Rectum	no	NA	NA	NA	no	no		GI	Elective	GA	565	515	0	NA	36.1	Nasopharynx	yes	yes	120	no	NA	no	NA	no	NA	no	NA	no	NA	Fentanyl	Cisatracurium
1783	58	162	22.1	I	36.6	none	NA	NA		NA	NA		NA	NA		NA	NA		NA	NA	NA	NA	NA	NA		Gynecology	Elective	GA	135	90	0	NA	36.5	Nasopharynx	yes	yes	200	no	NA	no	NA	no	NA	no	NA	no	NA	Morphine	Cisatracurium
1784	55	151	24.12	II	36.6	yes	other CVS	NA	Bradycardia	no	NA		no	NA		no	yes	CA Sigmoid colon	no	NA	NA	NA	no	no		GI	Elective	GA	240	210	1	30	35.9	Nasopharynx	yes	yes	120	no	NA	no	NA	no	NA	no	NA	no	NA	both	Cisatracurium
1785	60.6	160	23.67	II	36.7	yes	no	NA		no	NA		no	NA		Anemia	yes	Adenocarcinoma Hepatic flexure	no	NA	NA	NA	no	yes	GERD	GI	Elective	GA	330	270	0	NA	36.3	Nasopharynx	yes	yes	120	no	NA	no	NA	no	NA	no	NA	no	NA	Fentanyl	Rocuronium
1786	51	160	19.92	II	36.9	yes	no	NA		no	NA		no	NA		Anemia	no		no	NA	NA	NA	no	no		Gynecology	Elective	GA	110	80	0	NA	36.9	Nasopharynx	yes	yes	190	no	NA	no	NA	no	NA	yes	1	no	NA	Fentanyl	Cisatracurium
1787	52.4	160	20.47	II	36.6	yes	no	NA		no	NA		no	NA		no	no		no	NA	NA	NA	no	yes	GERD,Allergy	Gynecology	Elective	GA	65	30	0	NA	36	Nasopharynx	yes	yes	200	no	NA	no	NA	no	NA	no	NA	no	NA	Fentanyl	Cisatracurium
1788	175	180	54.01	III	37.1	yes	no	NA		OSA	NA		no	NA		no	no		no	NA	NA	NA	no	no		GI	Elective	GA	360	280	0	NA	36.1	Tympanic mb.	yes	yes	250	no	NA	no	NA	no	NA	no	NA	no	NA	Fentanyl	Succinylcholine
1789	51.9	160	20.27	II	37.4	yes	no	NA		no	NA		no	NA		Anemia	no		no	NA	NA	NA	no	no		Gynecology	Elective	GA	170	140	0	NA	36.7	Nasopharynx	yes	yes	120	no	NA	no	NA	no	NA	no	NA	no	NA	Fentanyl	Cisatracurium
1790	129	158	51.67	III	36.9	yes	no	NA		OSA	NA		no	NA		no	no		no	NA	NA	NA	no	no		GI	Elective	GA	355	275	0	NA	36.2	Tympanic mb.	yes	yes	300	no	NA	no	NA	no	NA	no	NA	no	NA	Fentanyl	Cisatracurium
1791	64	155	26.64	II	36.6	yes	no	NA		no	NA		no	NA		no	no		no	NA	NA	NA	no	yes	GERD,Allergy	Gynecology	Elective	GA	75	45	0	NA	36	Nasopharynx	yes	yes	180	no	NA	no	NA	no	NA	no	NA	no	NA	Fentanyl	Cisatracurium
1792	68	160	26.56	II	36.7	none	NA	NA		NA	NA		NA	NA		NA	NA		NA	NA	NA	NA	NA	NA		Gynecology	Elective	GA	65	35	0	NA	36.5	Nasopharynx	yes	yes	190	no	NA	no	NA	no	NA	no	NA	no	NA	Fentanyl	Cisatracurium
1793	41.4	150	18.4	III	36.2	yes	HTN	other CVS	Cardiomegaly	no	NA		no	NA		Anemia	no		yes	yes	yes	no	yesw	no		others	Elective	GA	135	80	1	90	34.9	Nasopharynx	yes	yes	80	no	NA	no	NA	no	NA	yes	2	no	NA	Fentanyl	Cisatracurium
1794	48	150	21.33	II	36.5	yes	HTN	other CVS	AV Block	no	NA		no	NA		Anemia	no		no	NA	NA	NA	yesw	yes	CKD	GI	Elective	GA	500	420	1	195	35.2	Nasopharynx	yes	yes	120	no	NA	no	NA	no	NA	no	NA	no	NA	Fentanyl	Cisatracurium
1795	148.9	171	50.92	III	37.1	yes	HTN	NA		OSA	NA		no	NA		Anemia	no		yes	yes	no	no	yesw	no		GI	Elective	GA	180	100	0	NA	36.3	Nasopharynx	yes	yes	150	no	NA	no	NA	no	NA	no	NA	no	NA	Fentanyl	Cisatracurium
1796	59.4	152	25.71	II	37	yes	HTN	NA		no	NA		no	NA		no	no		no	NA	NA	NA	no	no		Gynecology	Elective	GA	175	135	0	NA	36.3	Nasopharynx	yes	no	NA	yes	250	no	NA	no	NA	no	NA	no	NA	Fentanyl	Rocuronium
1797	62.5	150	27.78	II	37.3	yes	HTN	NA		no	NA		no	NA		no	no		no	NA	NA	NA	yesw	no		GU	Elective	GA	125	75	0	NA	36	Nasopharynx	yes	yes	70	no	NA	no	NA	no	NA	no	NA	no	NA	Fentanyl	Cisatracurium
1798	52	150	23.11	II	36.6	yes	other CVS	NA	Bradycardia	no	NA		no	NA		no	no		no	NA	NA	NA	no	yes	GERD	GI	Elective	GA	120	100	1	90	35.8	Nasopharynx	yes	yes	140	no	NA	no	NA	no	NA	no	NA	no	NA	Fentanyl	Cisatracurium
1799	56.7	166	20.58	III	36.6	yes	HTN	other CVS	Abnormal EKG,Bradycardia	no	NA		no	NA		no	yes	CA Rectosigmoid	no	NA	NA	NA	yesw	no		GI	Elective	GA	250	190	1	30	35.9	Nasopharynx	yes	yes	80	no	NA	no	NA	no	NA	no	NA	no	NA	Fentanyl	Cisatracurium
1800	48.6	158	19.47	II	37.1	none	NA	NA		NA	NA		NA	NA		NA	NA		NA	NA	NA	NA	NA	NA		Gynecology	Elective	GA	110	95	0	NA	36.3	Nasopharynx	yes	yes	120	no	NA	no	NA	no	NA	no	NA	no	NA	Fentanyl	Cisatracurium
1801	81.7	163	30.75	III	36.9	yes	HTN	other CVS	AF	no	NA		CVA	NA		no	yes	CA Prostate	no	NA	NA	NA	yesw	no		GU	Elective	GA	275	240	0	NA	35.8	Nasopharynx	yes	yes	200	no	NA	no	NA	no	NA	no	NA	no	NA	Fentanyl	Cisatracurium
1802	47.7	157	19.35	I	36.9	none	NA	NA		NA	NA		NA	NA		NA	NA		NA	NA	NA	NA	NA	NA		Gynecology	Elective	GA	175	145	0	NA	36.6	Nasopharynx	yes	yes	120	no	NA	no	NA	no	NA	no	NA	no	NA	Fentanyl	Cisatracurium
1803	65.2	165	23.95	III	36.6	yes	other CVS	NA	Abnormal EKG,cardiomegaly	no	NA		no	NA		no	no		yes	yes	no	no	no	no		GI	Elective	GA	120	95	1	30	35.8	Nasopharynx	yes	yes	200	no	NA	no	NA	no	NA	no	NA	no	NA	Fentanyl	Cisatracurium
1804	68.9	160	26.91	II	36.8	yes	no	NA		no	NA		no	NA		no	yes	CA Prostate	no	NA	NA	NA	yesw	no		GU	Elective	GA	195	150	1	60	35.5	Tympanic mb.	yes	yes	130	no	NA	no	NA	no	NA	no	NA	no	NA	Fentanyl	Cisatracurium
1805	51.2	148	23.37	II	36.6	yes	HTN	other CVS	Bradycardia	no	NA		other	NA	Spinal stenosis	no	no		no	NA	NA	NA	yesw	no		Gynecology	Elective	GA	115	90	1	90	35.3	Nasopharynx	yes	no	NA	no	NA	no	NA	yes	14	no	NA	no	NA	Fentanyl	Cisatracurium
1806	60	151	26.31	II	36.9	none	NA	NA		NA	NA		NA	NA		NA	NA		NA	NA	NA	NA	NA	NA		Gynecology	Elective	GA	110	75	0	NA	36.2	Nasopharynx	yes	yes	120	no	NA	no	NA	no	NA	no	NA	no	NA	Fentanyl	Cisatracurium
1807	66	175	21.55	II	36.1	none	NA	NA		NA	NA		NA	NA		NA	NA		NA	NA	NA	NA	NA	NA		GI	Elective	GA	230	195	0	NA	36.1	Nasopharynx	yes	yes	180	no	NA	no	NA	no	NA	no	NA	no	NA	both	Succinylcholine
1808	60	150	26.67	III	36.8	yes	HTN	NA		no	NA		no	NA		Anemia	yes	CA Colon	yes	yes	no	no	yesw	no		GI	Elective	GA	390	325	0	NA	36.4	Nasopharynx	yes	yes	110	no	NA	no	NA	no	NA	no	NA	no	NA	Fentanyl	Cisatracurium
1809	54.9	150	24.4	II	36.8	yes	HTN	NA		Asthma	other	Allergic Rhinitis	no	NA		Anemia	yes	CA Corpus	yes	yes	no	no	no	no		Gynecology	Elective	GA	235	180	0	NA	36.1	Nasopharynx	yes	yes	100	no	NA	no	NA	no	NA	no	NA	no	NA	Fentanyl	Cisatracurium
1810	66	161	25.46	III	36.6	yes	HTN	NA		no	NA		no	NA		Anemia	yes	CA Rectum	yes	yes	no	no	yesw	yes	Thyroid nodule	GI	Elective	GA	635	555	0	NA	36.5	Nasopharynx	yes	yes	120	no	NA	no	NA	no	NA	no	NA	no	NA	Fentanyl	Cisatracurium
1811	63	160	24.61	II	36.3	yes	no	NA		no	NA		no	NA		Anemia	yes	CA Prostate	yes	yes	no	no	no	no		GU	Elective	GA	255	195	1	30	35.9	Nasopharynx	yes	yes	200	no	NA	no	NA	no	NA	yes	1	no	NA	Fentanyl	Cisatracurium
1812	55.1	160	21.52	II	37.1	yes	no	NA		no	NA		no	NA		no	no		no	NA	NA	NA	yesw	yes	Allergy	Gynecology	Elective	GA	110	75	0	NA	36.8	Esophageal	yes	yes	130	no	NA	no	NA	no	NA	yes	2	no	NA	Fentanyl	Cisatracurium
1813	56.5	155	23.52	II	36.3	yes	no	NA		no	NA		no	NA		no	no		yes	yes	no	no	no	no		GI	Elective	GA	235	180	0	NA	36.5	Nasopharynx	yes	yes	110	no	NA	no	NA	no	NA	yes	1	no	NA	Morphine	Rocuronium
1814	68	153	29.05	II	36.8	yes	no	NA		no	NA		no	NA		no	no		no	NA	NA	NA	no	yes	Allergy	Gynecology	Elective	GA	175	165	0	NA	36.2	Nasopharynx	yes	yes	140	no	NA	no	NA	no	NA	no	NA	no	NA	Fentanyl	Cisatracurium
1815	72	169	25.21	III	36.8	yes	HTN	other CVS	IHD	no	NA		no	NA		no	no		yes	yes	no	no	yesw	no		GI	Elective	GA	345	260	0	NA	36	Nasopharynx	yes	yes	200	no	NA	no	NA	no	NA	yes	2	no	NA	Fentanyl	Rocuronium
1816	60	160	23.44	III	37.4	yes	HTN	other CVS	Cardiomegaly	no	NA		no	NA		no	no		yes	yes	no	no	yesw	yes	Moderate Renal insufficiency	GI	Elective	GA	150	100	0	NA	37.1	Nasopharynx	yes	yes	120	no	NA	no	NA	no	NA	no	NA	no	NA	Fentanyl	Cisatracurium
1817	45.5	153	19.44	II	37.2	yes	no	NA		other	NA	Allergic rhinitis	no	NA		no	yes	CA Ampulla	no	NA	NA	NA	no	no		GI	Elective	GA	665	625	0	NA	36	Nasopharynx	yes	yes	130	no	NA	no	NA	no	NA	yes	2	no	NA	Fentanyl	Cisatracurium
1818	100	180	30.86	II	36.5	yes	no	NA		other	NA	Allergic rhinitis	no	NA		Anemia	no		yes	yes	no	no	yesw	no		GI	Elective	GA	250	190	1	30	35.9	Nasopharynx	yes	yes	170	no	NA	no	NA	no	NA	no	NA	no	NA	Fentanyl	Cisatracurium
1819	56	160	21.88	II	36.6	yes	other CVS	NA	Bradycardia	no	NA		no	NA		no	no		no	NA	NA	NA	no	yes	Anxiety disorder	Gynecology	Elective	GA	120	75	0	NA	36.3	Nasopharynx	yes	yes	200	no	NA	no	NA	no	NA	no	NA	no	NA	Fentanyl	Cisatracurium
1820	57	165	20.94	II	36.4	yes	no	NA		other	NA	Pleural effusion	no	NA		no	yes	CA Appendix	no	NA	NA	NA	no	no		GI	Elective	GA	90	60	0	NA	36	Nasopharynx	yes	yes	120	no	NA	no	NA	no	NA	no	NA	no	NA	both	Succinylcholine
1821	76	170	26.3	II	36.2	none	NA	NA		NA	NA		NA	NA		NA	NA		NA	NA	NA	NA	NA	NA		GI	Elective	GA	75	60	1	45	35.8	Nasopharynx	yes	yes	160	no	NA	no	NA	no	NA	no	NA	no	NA	Fentanyl	Cisatracurium
1822	70	163	26.35	III	36.6	yes	HTN	NA		OSA	other	Allergic rhinitis	no	NA		no	no		no	NA	NA	NA	no	yes	Allergy	GU	Elective	GA	190	160	0	NA	36.4	Nasopharynx	yes	yes	150	no	NA	no	NA	no	NA	no	NA	no	NA	Fentanyl	Cisatracurium
1823	61	157	24.75	I	37.3	none	NA	NA		NA	NA		NA	NA		NA	NA		NA	NA	NA	NA	NA	NA		Gynecology	Elective	GA	125	95	0	NA	36.7	Nasopharynx	yes	yes	170	no	NA	no	NA	no	NA	no	NA	no	NA	Fentanyl	Succinylcholine
1824	62	167	22.23	II	36.3	yes	HTN	NA		other	NA	Allergic Rhinitis	no	NA		no	no		yes	yes	no	no	yesw	yes	Primary Hyperaldosteronism	GI	Elective	GA	75	50	1	60	35.5	Nasopharynx	yes	yes	200	no	NA	no	NA	no	NA	no	NA	no	NA	Fentanyl	Cisatracurium
1825	54.7	154	23.06	III	36.6	yes	no	NA		Asthma	NA		no	NA		no	yes	CA Colon with lung metastasis	no	NA	NA	NA	no	no		others	Elective	GA	95	60	1	30	35.9	Nasopharynx	yes	yes	200	no	NA	no	NA	no	NA	no	NA	no	NA	Fentanyl	Cisatracurium
1826	89.3	164	33.2	II	37	yes	no	NA		no	NA		no	NA		no	no		yes	yes	no	no	yesw	no		Gynecology	Elective	GA	85	50	0	NA	36.4	Nasopharynx	yes	yes	200	no	NA	no	NA	no	NA	no	NA	no	NA	both	Cisatracurium
1827	69.9	158	28	II	36.9	yes	no	NA		no	NA		CVA	NA		Anemia	no		no	NA	NA	NA	no	no		Gynecology	Elective	GA	225	200	0	NA	36.7	Nasopharynx	yes	yes	120	no	NA	no	NA	no	NA	no	NA	no	NA	Fentanyl	Rocuronium
1828	73	155	30.39	II	36.5	yes	HTN	NA		no	NA		no	NA		no	no		no	NA	NA	NA	yesw	no		GI	Elective	GA	390	345	0	NA	36.1	Nasopharynx	yes	yes	180	no	NA	no	NA	no	NA	no	NA	no	NA	Fentanyl	Cisatracurium
1829	54	150	24	III	36.5	yes	HTN	other CVS	PSM	no	NA		no	NA		Anemia	no		no	NA	NA	NA	no	no		GI	Elective	GA	160	120	0	NA	36.1	Nasopharynx	yes	yes	100	no	NA	no	NA	no	NA	yes	1	no	NA	Fentanyl	Cisatracurium
1830	112	181	34.19	III	36.7	yes	no	NA		OSA	NA		Epilepsy	NA		no	no		no	NA	NA	NA	no	yes	GERD	GI	Elective	GA	155	100	0	NA	36.2	Esophageal	yes	yes	200	no	NA	no	NA	no	NA	no	NA	no	NA	Fentanyl	Succinylcholine
1831	99.3	162.5	37.6	III	36.9	yes	HTN	NA		OSA	NA		no	NA		no	no		no	NA	NA	NA	yesw	yes	SLE,CKD	GI	Elective	GA	400	315	0	NA	36.3	Nasopharynx	yes	yes	150	no	NA	no	NA	no	NA	no	NA	no	NA	Fentanyl	Succinylcholine
1832	66.3	150	29.47	II	36.8	none	NA	NA		NA	NA		NA	NA		NA	NA		NA	NA	NA	NA	NA	NA		Gynecology	Elective	GA	130	110	0	NA	36.7	Nasopharynx	yes	yes	150	no	NA	no	NA	no	NA	no	NA	no	NA	Morphine	Rocuronium
1833	74.4	175	24.29	II	36.9	yes	no	NA		no	NA		no	NA		Anemia	yes	CA Lower Rectum	no	NA	NA	NA	no	no		GI	Elective	GA	970	870	1	60	35.8	Nasopharynx	yes	yes	200	no	NA	no	NA	no	NA	no	NA	no	NA	Fentanyl	Cisatracurium
1834	44.3	153	18.92	II	36.8	yes	other CVS	NA	Bradycardia	no	NA		no	NA		no	no		no	NA	NA	NA	no	no		Gynecology	Elective	GA	205	190	0	NA	36	Nasopharynx	yes	yes	100	no	NA	no	NA	no	NA	yes	1	no	NA	Fentanyl	Cisatracurium
1835	65.8	164	24.46	II	36.2	yes	no	NA		other	NA	Allergic Rhinitis	no	NA		no	no		no	NA	NA	NA	yesw	no		GI	Elective	GA	95	65	1	90	35.8	Nasopharynx	yes	yes	170	no	NA	no	NA	no	NA	yes	2	no	NA	Fentanyl	Cisatracurium
1836	59.3	155	24.68	II	36.7	none	NA	NA		NA	NA		NA	NA		NA	NA		NA	NA	NA	NA	NA	NA		GI	Elective	GA	115	95	0	NA	36.1	Nasopharynx	yes	yes	200	no	NA	no	NA	no	NA	no	NA	no	NA	Fentanyl	Cisatracurium
1837	64.8	160	25.31	III	36.7	yes	HTN	other CVS	AF	no	NA		no	NA		no	no		yes	yes	no	no	yesw	no		GI	Elective	GA	80	60	0	NA	36.4	Nasopharynx	yes	yes	90	no	NA	no	NA	no	NA	no	NA	no	NA	Fentanyl	Cisatracurium
1838	61	165	22.41	II	36.6	yes	other CVS	NA	Bradycardia,Cardiomegaly	no	NA		no	NA		no	no		no	NA	NA	NA	yesw	yes	IFG	GI	Elective	GA	95	70	1	90	35.4	Nasopharynx	yes	yes	160	no	NA	no	NA	no	NA	yes	2	no	NA	Fentanyl	Cisatracurium
1839	84.2	160	32.89	II	36.6	none	NA	NA		NA	NA		NA	NA		NA	NA		NA	NA	NA	NA	NA	NA		Gynecology	Elective	GA	120	90	1	90	35.8	Nasopharynx	yes	yes	180	no	NA	no	NA	no	NA	no	NA	no	NA	Fentanyl	Cisatracurium
1840	99.7	165	36.62	III	36.8	yes	HTN	other CVS	AF	no	NA		no	NA		Anemia	no		yes	yes	no	no	no	no		GI	Elective	GA	100	90	0	NA	36.4	Nasopharynx	yes	yes	200	no	NA	no	NA	no	NA	no	NA	no	NA	Fentanyl	Cisatracurium
1841	66.6	155	27.72	II	36.8	yes	no	NA		no	NA		no	NA		Anemia	no		no	NA	NA	NA	yesw	no		Gynecology	Elective	GA	160	130	0	NA	36.2	Nasopharynx	yes	yes	200	no	NA	no	NA	no	NA	no	NA	no	NA	Fentanyl	Cisatracurium
1842	65	155	27.06	I	36.6	none	NA	NA		NA	NA		NA	NA		NA	NA		NA	NA	NA	NA	NA	NA		GI	Elective	GA	95	75	0	NA	36.7	Nasopharynx	yes	yes	200	no	NA	no	NA	no	NA	no	NA	no	NA	Fentanyl	Cisatracurium
1843	102	155	42.46	III	36.5	yes	no	NA		OSA	NA		no	NA		no	no		no	NA	NA	NA	no	yes	GERD	GI	Elective	GA	220	150	0	NA	36.7	Nasopharynx	yes	yes	150	no	NA	no	NA	no	NA	no	NA	no	NA	Fentanyl	Cisatracurium
1844	38.6	160	15.08	III	37.1	yes	no	NA		COPD	other	Old TB	no	NA		Anemia	yes	CA Middle Rectum	no	NA	NA	NA	yesw	no		GI	Elective	GA	610	530	0	NA	36.4	Nasopharynx	yes	yes	80	no	NA	no	NA	no	NA	no	NA	no	NA	Fentanyl	Cisatracurium
1845	52.8	145	25.11	II	37.1	yes	HTN	NA		no	NA		no	NA		Anemia	yes	Rt RCC	no	NA	NA	NA	yesw	no		GU	Elective	GA	215	160	1	150	35.5	Nasopharynx	yes	yes	50	no	NA	no	NA	no	NA	no	NA	no	NA	Fentanyl	Cisatracurium
1846	54.8	153	23.41	II	36.6	yes	HTN	NA		no	NA		no	NA		no	no		no	NA	NA	NA	yesw	no		Gynecology	Elective	GA	125	90	1	30	35.9	Nasopharynx	yes	yes	200	no	NA	no	NA	no	NA	no	NA	no	NA	both	Cisatracurium
1847	69	159	27.29	III	36.7	yes	no	NA		no	NA		no	NA		no	yes	CA Sigmoid colon	yes	yes	no	no	no	no		GI	Elective	GA combined with PNB	545	480	1	30	35.9	Nasopharynx	yes	yes	200	no	NA	no	NA	no	NA	yes	1	no	NA	Fentanyl	Cisatracurium
1848	86	175	28.08	III	37.5	yes	HTN	NA		other	NA	Pleural effusion,On O2 mask	no	NA		Anemia	no		yes	yes	no	no	no	yes	CKD	GI	Emergency	GA	525	450	1	240	35.6	Nasopharynx	yes	yes	140	no	NA	no	NA	no	NA	yes	3	no	NA	Fentanyl	Cisatracurium
1849	54.3	160	21.21	III	37	yes	HTN	NA		no	NA		no	NA		no	no		yes	yes	no	no	yesw	no		GI	Elective	GA	130	90	0	NA	36	Nasopharynx	yes	yes	140	no	NA	no	NA	no	NA	no	NA	no	NA	Fentanyl	Cisatracurium
1850	64.2	151.5	27.97	II	36.5	yes	HTN	NA		no	NA		no	NA		no	no		no	NA	NA	NA	yesw	no		GI	Elective	GA	185	140	1	75	35.6	Nasopharynx	yes	yes	140	no	NA	no	NA	no	NA	no	NA	no	NA	Fentanyl	Cisatracurium
1851	63.5	170	21.97	II	36.5	yes	no	NA		no	NA		other	NA	Spondylisthesis L4-5	no	no		no	NA	NA	NA	no	yes	spondylolistlesis	GI	Elective	GA	140	120	1	105	35.5	Nasopharynx	yes	yes	140	no	NA	no	NA	no	NA	yes	2	no	NA	Fentanyl	Cisatracurium
1852	135	157	54.77	III	37.1	yes	no	NA		OSA	NA		no	NA		no	no		no	NA	NA	NA	no	no		GI	Elective	GA	240	210	0	NA	36.5	Tympanic mb.	yes	yes	250	no	NA	no	NA	no	NA	no	NA	no	NA	Fentanyl	Succinylcholine
1853	63.8	162	24.31	II	37.1	none	NA	NA		NA	NA		NA	NA		NA	NA		NA	NA	NA	NA	NA	NA		GI	Elective	GA	125	100	0	NA	36.4	Nasopharynx	yes	yes	170	no	NA	no	NA	no	NA	no	NA	no	NA	Fentanyl	Cisatracurium
1854	48	150	21.33	II	36.8	yes	no	NA		no	NA		no	NA		Anemia	no		no	NA	NA	NA	no	no		Gynecology	Elective	GA	185	150	0	NA	36.1	Nasopharynx	yes	yes	150	no	NA	no	NA	no	NA	no	NA	no	NA	both	Rocuronium
1855	170	185	49.67	III	36.7	yes	no	NA		OSA	NA		no	NA		no	no		no	NA	NA	NA	no	yes	GERD	GI	Elective	GA	215	150	1	30	35.9	Tympanic mb.	yes	yes	400	no	NA	no	NA	no	NA	no	NA	yes	23	Fentanyl	Succinylcholine
1856	56.4	151	24.74	II	36.6	yes	HTN	NA		no	NA		no	NA		no	no		yes	yes	no	no	yesw	yes	Primary Hyperaldosteronism	GI	Elective	GA	100	60	0	NA	37	Nasopharynx	yes	yes	100	no	NA	no	NA	no	NA	no	NA	no	NA	both	Cisatracurium
1857	45	160	17.58	III	36.7	yes	other CVS	NA	cardiomegaly	other	NA	Old TB	no	NA		Anemia	no		no	NA	NA	NA	no	no		GI	Elective	GA	210	170	1	180	35.2	Nasopharynx	yes	yes	100	no	NA	no	NA	no	NA	no	NA	no	NA	Fentanyl	Cisatracurium
1858	53.6	162	20.42	I	36.8	none	NA	NA		NA	NA		NA	NA		NA	NA		NA	NA	NA	NA	NA	NA		Gynecology	Elective	GA	215	180	0	NA	36.3	Nasopharynx	yes	yes	170	no	NA	no	NA	no	NA	yes	1	no	NA	Fentanyl	Cisatracurium
1859	64.9	155	27.01	II	36.6	yes	no	NA		no	NA		no	NA		no	no		no	NA	NA	NA	no	yes	IFG	Gynecology	Elective	GA	60	45	0	NA	36.7	Nasopharynx	yes	yes	150	no	NA	no	NA	no	NA	no	NA	no	NA	Fentanyl	Cisatracurium
1860	49.5	175	16.16	II	36.6	yes	no	NA		no	NA		no	NA		no	no		no	NA	NA	NA	yesw	no		GI	Elective	GA	95	70	1	90	35.7	Nasopharynx	yes	yes	130	no	NA	no	NA	no	NA	no	NA	no	NA	Fentanyl	Rocuronium
1861	80	151	35.09	III	36.6	yes	other CVS	NA	Bradycardia	no	NA		no	NA		no	no		no	NA	NA	NA	no	yes	GERD	Gynecology	Elective	GA	125	105	0	NA	36.1	Nasopharynx	yes	yes	130	no	NA	no	NA	no	NA	no	NA	no	NA	Fentanyl	Succinylcholine
1862	75	160	29.3	II	36.9	yes	no	NA		no	NA		no	NA		no	no		no	NA	NA	NA	no	yes	abnormal LFT	GI	Elective	GA	105	70	0	NA	36	Nasopharynx	yes	yes	100	no	NA	no	NA	no	NA	no	NA	no	NA	Fentanyl	Cisatracurium
1863	75.3	153	32.17	III	36.7	yes	HTN	NA		no	NA		no	NA		no	yes	CA Corpus	yes	yes	no	no	yesw	no		Gynecology	Elective	GA	180	160	0	NA	36.3	Nasopharynx	yes	yes	150	no	NA	no	NA	no	NA	no	NA	no	NA	Fentanyl	Cisatracurium
1864	50.2	165	18.44	III	36.5	yes	no	NA		other	NA	Old TB	no	NA		Anemia	no		no	NA	NA	NA	no	no		GI	Elective	GA	425	360	1	90	35.4	Nasopharynx	yes	yes	370	no	NA	no	NA	no	NA	no	NA	no	NA	Fentanyl	Cisatracurium
1865	69	165	25.34	II	37	none	NA	NA		NA	NA		NA	NA		NA	NA		NA	NA	NA	NA	NA	NA		GI	Elective	GA	120	100	0	NA	36	Nasopharynx	yes	yes	120	no	NA	no	NA	no	NA	no	NA	no	NA	Fentanyl	Cisatracurium
1866	73.3	175	23.93	II	37.2	yes	no	NA		no	NA		no	NA		no	no		no	NA	NA	NA	no	yes	Allergy	GU	Elective	GA	135	110	1	90	35.7	Nasopharynx	yes	yes	250	no	NA	no	NA	no	NA	no	NA	no	NA	Fentanyl	Cisatracurium
1867	62	159	24.52	II	36.7	yes	no	NA		other	NA	Allergic Rhiitis	no	NA		Anemia	no		no	NA	NA	NA	no	no		GU	Elective	GA	245	210	0	NA	36.2	Nasopharynx	yes	yes	120	no	NA	no	NA	no	NA	no	NA	no	NA	Fentanyl	Cisatracurium
1868	66	150	29.33	III	36.5	yes	HTN	other CVS	Cardiomegaly,RBBB	no	NA		no	NA		no	no		yes	yes	no	no	no	no		GI	Elective	GA	155	110	1	30	35.9	Nasopharynx	yes	yes	60	no	NA	no	NA	no	NA	yes	1	no	NA	Fentanyl	Cisatracurium
1869	105	160	41.02	III	37.1	yes	HTN	NA		no	NA		no	NA		no	no		no	NA	NA	NA	no	no		GI	Elective	GA	165	120	0	NA	36.6	Nasopharynx	yes	yes	280	no	NA	no	NA	no	NA	no	NA	no	NA	Fentanyl	Cisatracurium
1870	49	152	21.21	II	37.1	yes	no	NA		Asthma	other	Allergic Rhinitis	no	NA		no	no		no	NA	NA	NA	no	no		Gynecology	Elective	GA	90	45	0	NA	36.4	Nasopharynx	yes	yes	190	no	NA	no	NA	no	NA	no	NA	no	NA	Fentanyl	Cisatracurium
1871	50.2	151	22.02	II	37.2	yes	other CVS	NA	Tachycardia	no	NA		no	NA		no	no		no	NA	NA	NA	yesw	no		GI	Elective	GA	125	105	0	NA	36.3	Nasopharynx	yes	yes	150	no	NA	no	NA	no	NA	no	NA	no	NA	Fentanyl	Cisatracurium
1872	51	150	22.67	II	37.5	none	NA	NA		NA	NA		NA	NA		NA	NA		NA	NA	NA	NA	NA	NA		GI	Elective	GA	145	85	0	NA	36.3	Nasopharynx	yes	yes	80	no	NA	no	NA	no	NA	no	NA	no	NA	Fentanyl	Rocuronium
1873	54	162	20.58	II	36.6	yes	other CVS	NA	Abnormal EKG	no	NA		no	NA		Anemia	yes	CA Thyroid	no	NA	NA	NA	no	no		Gynecology	Elective	GA	155	110	0	NA	36.2	Tympanic mb.	yes	yes	140	no	NA	no	NA	no	NA	no	NA	no	NA	both	Rocuronium
1874	80	169	28.01	II	36.5	yes	HTN	NA		no	NA		no	NA		Anemia	no		no	NA	NA	NA	yesw	no		GI	Elective	GA	160	140	1	150	35.6	Nasopharynx	yes	yes	300	no	NA	no	NA	no	NA	no	NA	no	NA	Fentanyl	Succinylcholine
1875	72.8	162	27.74	II	37	yes	HTN	other CVS	AF	no	NA		no	NA		no	yes	CA Prostate	no	NA	NA	NA	no	no		GU	Elective	GA	370	280	0	NA	36.3	Esophageal	yes	yes	90	no	NA	no	NA	no	NA	no	NA	no	NA	Fentanyl	Cisatracurium
1876	90.9	161	35.07	III	36.9	yes	HTN	other CVS	Abnormal EKG	no	NA		no	NA		no	yes	CA Sigmoid	no	NA	NA	NA	yesw	yes	Hepatitis B	GI	Elective	GA	315	270	0	NA	36.3	Tympanic mb.	yes	yes	230	no	NA	no	NA	no	NA	no	NA	no	NA	Fentanyl	Succinylcholine
1877	80.3	182	24.24	II	36.9	none	NA	NA		NA	NA		NA	NA		NA	NA		NA	NA	NA	NA	NA	NA		GI	Elective	GA	145	120	1	60	35.8	Nasopharynx	yes	yes	200	no	NA	no	NA	no	NA	no	NA	no	NA	Fentanyl	Cisatracurium
1878	82.6	115	62.46	III	36.8	yes	no	NA		no	NA		no	NA		Anemia	no		no	NA	NA	NA	yesw	no		GI	Elective	GA	170	120	0	NA	36.1	Tympanic mb.	yes	yes	200	no	NA	no	NA	no	NA	yes	1	no	NA	Fentanyl	Succinylcholine
1879	104	153	44.43	III	36	yes	no	NA		OSA	NA		no	NA		no	no		no	NA	NA	NA	yesw	no		GI	Elective	GA	145	85	0	NA	36.2	Tympanic mb.	yes	yes	200	no	NA	no	NA	no	NA	yes	1	no	NA	Fentanyl	Succinylcholine
1880	85	175	27.76	II	36.6	yes	no	NA		no	NA		no	NA		no	no		no	NA	NA	NA	no	yes	Allergy	GU	Elective	GA	285	225	0	NA	36.2	Nasopharynx	yes	yes	130	no	NA	no	NA	no	NA	no	NA	no	NA	Fentanyl	Cisatracurium
1881	88	164	32.72	III	36.8	yes	no	NA		no	NA		no	NA		no	no		no	NA	NA	NA	yesw	yes	GERD	GI	Elective	GA	280	225	1	30	35.9	Tympanic mb.	yes	yes	170	no	NA	no	NA	no	NA	no	NA	no	NA	Fentanyl	Succinylcholine
1882	65.1	173	21.75	II	36.7	yes	no	NA		no	NA		no	NA		no	yes	CA Colon,CA lung	no	NA	NA	NA	no	no		GI	Elective	GA	465	380	1	120	35.6	Nasopharynx	yes	yes	170	no	NA	no	NA	no	NA	yes	1	no	NA	Fentanyl	Cisatracurium
1883	47.3	162	18.02	II	36.7	yes	no	NA		no	NA		no	NA		no	yes	CA Prostate	no	NA	NA	NA	no	yes	Allergy	GU	Elective	GA	235	180	1	120	35.5	Nasopharynx	yes	yes	120	no	NA	no	NA	no	NA	no	NA	no	NA	both	Cisatracurium
1884	71	171.5	24.14	II	36.5	yes	no	NA		no	NA		no	NA		no	no		no	NA	NA	NA	no	yes	allergy	GI	Elective	GA	180	135	1	90	35.2	Nasopharynx	yes	yes	170	no	NA	no	NA	no	NA	no	NA	no	NA	both	Cisatracurium
1885	63.2	161	24.38	II	36.6	yes	no	NA		Asthma	other	Allergic Rhinitis	no	NA		no	no		no	NA	NA	NA	no	no		Gynecology	Elective	GA	75	30	0	NA	36.3	Nasopharynx	yes	yes	150	no	NA	no	NA	no	NA	no	NA	no	NA	Fentanyl	Cisatracurium
1886	78.6	169	27.52	II	36.4	yes	HTN	NA		COPD	NA		no	NA		Anemia	yes	CA Ampulla	no	NA	NA	NA	no	no		GI	Elective	GA	695	650	0	NA	36	Nasopharynx	yes	yes	160	no	NA	no	NA	no	NA	no	NA	no	NA	Fentanyl	Cisatracurium
1887	61.5	162	23.43	II	36.6	yes	no	NA		no	NA		no	NA		Anemia	yes	CA Rectum	no	NA	NA	NA	no	no		GI	Elective	GA	425	375	1	60	35.8	Nasopharynx	yes	yes	120	no	NA	no	NA	no	NA	no	NA	no	NA	both	Cisatracurium
1888	62	153	26.49	I	36.6	none	NA	NA		NA	NA		NA	NA		NA	NA		NA	NA	NA	NA	NA	NA		Gynecology	Elective	GA	135	80	0	NA	36.1	Nasopharynx	yes	yes	140	no	NA	no	NA	no	NA	no	NA	no	NA	both	Cisatracurium
1889	65	162	24.77	II	36.7	yes	HTN	NA		no	NA		no	NA		Anemia	no		no	NA	NA	NA	no	yes	Allergy	GI	Elective	GA	180	150	1	30	35.9	Nasopharynx	yes	yes	50	no	NA	no	NA	no	NA	no	NA	no	NA	Fentanyl	Cisatracurium
1890	39.4	150	17.51	II	36.8	yes	no	NA		no	NA		no	NA		Anemia	no		no	NA	NA	NA	no	no		Gynecology	Elective	GA	105	65	0	NA	36.7	Nasopharynx	yes	yes	100	no	NA	no	NA	no	NA	no	NA	no	NA	Fentanyl	Succinylcholine
1891	38.9	147	18	III	37.1	yes	HTN	other CVS	Cardiomegaly	no	NA		CVA	NA		Anemia	yes	CA Endometrium	no	NA	NA	NA	yesw	yes	Allergy	GI	Elective	GA combined with PNB	100	60	0	NA	37.1	Nasopharynx	yes	yes	100	no	NA	no	NA	no	NA	no	NA	no	NA	Fentanyl	Cisatracurium
1892	65	160	25.39	III	36.8	yes	HTN	other CVS	Tachycardia	no	NA		other	NA	Rt basal ganglia haemorrhage	no	no		yes	yes	no	no	no	no		GI	Elective	GA	130	90	1	30	35.9	Nasopharynx	yes	yes	120	no	NA	no	NA	no	NA	no	NA	no	NA	Fentanyl	Cisatracurium
1893	57.2	160	22.34	II	36.6	yes	HTN	NA		no	NA		no	NA		Anemia	no		no	NA	NA	NA	yesw	yes	Allergy	GI	Elective	GA	115	90	1	60	35.9	Nasopharynx	yes	yes	190	no	NA	no	NA	no	NA	no	NA	no	NA	Fentanyl	Cisatracurium
1894	34.1	165	12.53	II	36.4	yes	HTN	NA		COPD	other	Old TB	no	NA		Anemia	yes	CA Lower Rectum	no	NA	NA	NA	no	yes	moderate renal insufficiency	GI	Elective	GA	375	330	1	150	35.6	Nasopharynx	yes	yes	50	no	NA	no	NA	no	NA	no	NA	no	NA	Fentanyl	Cisatracurium
1895	46.2	151	20.26	II	36.9	yes	no	NA		no	NA		no	NA		no	no		no	NA	NA	NA	no	yes	allergy	GI	Elective	GA	80	50	1	30	35.9	Esophageal	yes	yes	100	no	NA	no	NA	no	NA	no	NA	no	NA	Fentanyl	Cisatracurium
1896	126	176	40.68	III	37	yes	HTN	NA		OSA	NA		no	NA		no	no		yes	yes	no	no	yesw	no		GI	Elective	GA	160	90	0	NA	36.3	Tympanic mb.	yes	yes	250	no	NA	no	NA	no	NA	no	NA	yes	57	Fentanyl	Succinylcholine
1897	100	159	39.56	II	36.8	yes	other CVS	NA	PVCs	OSA	NA		no	NA		no	no		no	NA	NA	NA	no	no		GI	Elective	GA	200	150	0	NA	36.8	Tympanic mb.	yes	yes	150	no	NA	no	NA	no	NA	no	NA	yes	90	Fentanyl	Succinylcholine
1898	53	168	18.78	II	36.9	yes	HTN	other CVS	AV block	no	NA		no	NA		Anemia	yes	CA Rectosigmoid	no	NA	NA	NA	no	no		GI	Elective	GA	825	760	1	30	35.9	Nasopharynx	yes	yes	100	no	NA	no	NA	no	NA	no	NA	no	NA	Fentanyl	Cisatracurium
1899	121	167	43.39	III	36.4	yes	no	NA		OSA	NA		no	NA		no	no		no	NA	NA	NA	yesw	no		GI	Elective	GA	345	300	0	NA	36.1	Tympanic mb.	yes	yes	200	no	NA	no	NA	no	NA	no	NA	yes	140	Fentanyl	Succinylcholine
1900	57.5	155	23.93	II	36.6	yes	no	NA		no	NA		no	NA		no	no		no	NA	NA	NA	no	yes	Fatty liver	Gynecology	Elective	GA	80	50	0	NA	36.4	Esophageal	yes	yes	140	no	NA	no	NA	no	NA	no	NA	no	NA	Fentanyl	Cisatracurium
1901	63.3	154	26.69	II	36.7	yes	no	NA		no	NA		no	NA		no	no		no	NA	NA	NA	no	yes	Rt SNHL	GU	Elective	GA	310	260	0	NA	36.4	Nasopharynx	yes	yes	120	no	NA	no	NA	no	NA	no	NA	no	NA	Fentanyl	Cisatracurium
1902	67	158	26.84	III	36.6	yes	HTN	other CVS	Cardiomegaly	no	NA		other	NA	Chronic SDH	no	yes	CA Prostate	no	NA	NA	NA	no	no		GU	Elective	GA	385	330	1	60	35.7	Nasopharynx	yes	yes	230	no	NA	no	NA	no	NA	no	NA	no	NA	Fentanyl	Cisatracurium
1903	52.1	155	21.69	II	36.5	yes	no	NA		no	NA		no	NA		Anemia	no		no	NA	NA	NA	no	no		GI	Elective	GA	85	70	0	NA	36.6	Nasopharynx	yes	yes	150	no	NA	no	NA	no	NA	no	NA	no	NA	Fentanyl	Cisatracurium
1904	48.8	156	20.05	II	36.7	yes	no	NA		other	NA	Allergic rhinitis	no	NA		Anemia	yes	CA Prostate	no	NA	NA	NA	no	no		GU	Elective	GA	290	210	0	NA	36	Nasopharynx	yes	yes	180	no	NA	no	NA	no	NA	no	NA	no	NA	Fentanyl	Cisatracurium
1905	70	175	22.86	II	36.9	yes	no	NA		no	NA		no	NA		no	yes	CA Rectum	no	NA	NA	NA	no	no		GI	Elective	GA	345	300	0	NA	36.5	Nasopharynx	yes	yes	200	no	NA	no	NA	no	NA	yes	2	no	NA	Fentanyl	Succinylcholine
1906	66.5	170	23.01	II	36.6	yes	no	NA		no	NA		no	NA		no	yes	CA Prostate	no	NA	NA	NA	yesw	yes	Allergy	GU	Elective	GA	215	170	1	30	35.8	Nasopharynx	yes	yes	200	no	NA	no	NA	no	NA	no	NA	no	NA	Fentanyl	Cisatracurium
1907	61.4	150	27.29	II	37.1	yes	other CVS	NA	QT Prolonged	no	NA		no	NA		no	no		no	NA	NA	NA	no	no		Gynecology	Elective	GA	140	110	0	NA	36.3	Nasopharynx	yes	yes	150	no	NA	no	NA	no	NA	yes	1	no	NA	Fentanyl	Cisatracurium
1908	54.6	155	22.73	III	37.4	yes	HTN	NA		no	NA		no	NA		no	yes	CA Sigmoid colon	no	NA	NA	NA	no	no		GI	Elective	GA	560	500	0	NA	36.8	Nasopharynx	yes	yes	80	no	NA	no	NA	no	NA	no	NA	no	NA	Fentanyl	Cisatracurium
1909	56.8	143	27.78	I	36.7	none	NA	NA		NA	NA		NA	NA		NA	NA		NA	NA	NA	NA	NA	NA		Gynecology	Elective	GA	270	240	0	NA	36.1	Nasopharynx	yes	yes	200	no	NA	no	NA	no	NA	no	NA	no	NA	Morphine	Cisatracurium
1910	68	155	28.3	III	36.3	yes	HTN	other CVS	AF,Severe MR,Cardiomegaly	other	NA	pleural effusion	no	NA		Anemia	no		no	NA	NA	NA	no	yes	Moderate renal insuffiency	GI	Elective	GA	160	100	1	90	35.7	Esophageal	yes	yes	90	no	NA	no	NA	no	NA	no	NA	no	NA	Fentanyl	Cisatracurium
1911	47.4	155	19.73	II	36.7	yes	no	NA		no	NA		no	NA		Anemia	yes	CA Lower Rectum	no	NA	NA	NA	no	no		GI	Elective	GA	165	100	1	120	35.7	Nasopharynx	yes	yes	100	no	NA	no	NA	no	NA	no	NA	no	NA	Fentanyl	Cisatracurium
1912	95.2	155	39.63	III	37.4	yes	HTN	NA		no	NA		no	NA		no	yes	Ovarian tumor	yes	yes	no	no	yesw	no		Gynecology	Elective	GA	165	110	0	NA	36.5	Nasopharynx	yes	yes	150	no	NA	no	NA	no	NA	no	NA	no	NA	both	Cisatracurium
1913	53.6	160	20.94	III	36.6	yes	other CVS	NA	Cardiomegaly,bradycardia	other	NA	TB	no	NA		Anemia	yes	CA Sigmoid colon	no	NA	NA	NA	no	no		GI	Elective	GA	285	250	0	NA	36.1	Esophageal	yes	yes	80	no	NA	no	NA	no	NA	no	NA	no	NA	Fentanyl	Cisatracurium
1914	63	153	26.91	III	36.7	yes	HTN	NA		no	NA		no	NA		Anemia	no		no	NA	NA	NA	yesw	no		GI	Elective	GA	280	225	1	240	35.2	Nasopharynx	yes	yes	100	no	NA	no	NA	no	NA	no	NA	no	NA	Fentanyl	Cisatracurium
1915	107	157	43.41	III	37.1	yes	HTN	NA		no	NA		no	NA		Anemia	yes	CA Corpus	yes	yes	no	no	no	no		Gynecology	Elective	GA	450	390	0	NA	36.7	Nasopharynx	yes	yes	140	no	NA	no	NA	no	NA	yes	2	no	NA	Fentanyl	Succinylcholine
1916	60.3	155	25.1	III	37.2	yes	HTN	NA		no	NA		CVA	NA		no	no		no	NA	NA	NA	no	no		GI	Elective	GA	120	95	1	30	35.9	Nasopharynx	yes	yes	130	no	NA	no	NA	no	NA	no	NA	no	NA	Fentanyl	Cisatracurium
1917	101	155	42.04	III	37	yes	HTN	NA		OSA	NA		no	NA		no	no		no	NA	NA	NA	yesw	no		GI	Elective	GA	215	165	1	60	35.6	Tympanic mb.	yes	yes	150	no	NA	no	NA	no	NA	no	NA	no	NA	Fentanyl	Succinylcholine
1918	54.7	155	22.77	II	36.5	yes	no	NA		no	NA		CVA	NA		no	no		no	NA	NA	NA	no	no		GI	Elective	GA	130	100	1	30	35.9	Nasopharynx	yes	yes	180	no	NA	no	NA	no	NA	no	NA	no	NA	Fentanyl	Cisatracurium
1919	88	172	29.75	II	36.6	yes	no	NA		no	NA		no	NA		no	no		no	NA	NA	NA	no	yes	hepatitis	GI	Elective	GA	175	150	2	60	35.9	Tympanic mb.	yes	yes	230	no	NA	no	NA	no	NA	no	NA	no	NA	both	Cisatracurium
1920	54.3	165	19.94	II	36.7	yes	other CVS	NA	Bradycardia	no	NA		no	NA		no	no		no	NA	NA	NA	no	no		Gynecology	Elective	GA	105	75	0	NA	36.3	Nasopharynx	yes	yes	150	no	NA	no	NA	no	NA	no	NA	no	NA	Fentanyl	Rocuronium
1921	72.6	165	26.67	III	36.2	yes	other CVS	NA	PVCs	no	NA		no	NA		no	no		yes	yes	no	no	yesw	no		GI	Elective	GA	340	300	0	NA	36.4	Esophageal	yes	yes	200	no	NA	no	NA	no	NA	no	NA	no	NA	Fentanyl	Succinylcholine
1922	72	156	29.59	II	36.6	yes	no	NA		no	NA		no	NA		Anemia	no		no	NA	NA	NA	no	no		Gynecology	Elective	GA	85	45	1	60	35.6	Nasopharynx	yes	yes	300	no	NA	no	NA	no	NA	no	NA	no	NA	Fentanyl	Cisatracurium
1923	48.7	156	20.01	I	36.7	none	NA	NA		NA	NA		NA	NA		NA	NA		NA	NA	NA	NA	NA	NA		Gynecology	Elective	GA	230	190	0	NA	36.6	Nasopharynx	yes	yes	350	no	NA	no	NA	no	NA	no	NA	no	NA	both	Cisatracurium
1924	68.6	160	26.8	II	37.1	yes	HTN	NA		no	NA		no	NA		Anemia	no		yes	yes	no	no	yesw	yes	Allergy	Gynecology	Elective	GA	75	45	0	NA	36.8	Nasopharynx	yes	yes	150	no	NA	no	NA	no	NA	no	NA	no	NA	Fentanyl	Cisatracurium
1925	51.9	164	19.3	I	36.8	none	NA	NA		NA	NA		NA	NA		NA	NA		NA	NA	NA	NA	NA	NA		Gynecology	Elective	GA	225	180	0	NA	36.5	Esophageal	yes	yes	200	no	NA	no	NA	no	NA	no	NA	no	NA	Fentanyl	Cisatracurium
1926	130	173	43.44	III	36.6	yes	HTN	NA		OSA	NA		no	NA		no	no		yes	yes	no	no	yesw	no		GI	Elective	GA	225	140	0	NA	36.6	Tympanic mb.	yes	yes	280	no	NA	no	NA	no	NA	no	NA	yes	100	Fentanyl	Succinylcholine
1927	98.9	160	38.63	III	36	yes	no	NA		no	NA		no	NA		no	yes	CA Breast	yes	no	yes	no	no	no		Gynecology	Elective	GA	115	70	0	NA	36.3	Nasopharynx	yes	yes	200	no	NA	no	NA	no	NA	no	NA	no	NA	Fentanyl	Succinylcholine
1928	53.8	160	21.02	I	36.8	none	NA	NA		NA	NA		NA	NA		NA	NA		NA	NA	NA	NA	NA	NA		GI	Elective	GA	255	210	0	NA	36.2	Tympanic mb.	yes	yes	180	no	NA	no	NA	no	NA	no	NA	no	NA	both	Rocuronium
1929	70.8	163	26.65	III	36.7	yes	HTN	other CVS	IHD,Bradycardia	other	NA	OLD TB	no	NA		Anemia	yes	CA Colon	no	NA	NA	NA	yesw	no		GI	Elective	GA	330	280	1	60	35.6	Nasopharynx	yes	yes	170	no	NA	no	NA	no	NA	yes	2	no	NA	Fentanyl	Cisatracurium
1930	75	164	27.89	II	36.7	yes	HTN	other CVS	Cardiomegaly	other	NA	Atelectasis	no	NA		no	no		no	NA	NA	NA	yesw	no		GI	Elective	GA	200	180	1	60	35.8	Nasopharynx	yes	yes	180	no	NA	no	NA	no	NA	no	NA	no	NA	Fentanyl	Cisatracurium
1931	96	158	38.46	III	36.9	yes	no	NA		no	NA		no	NA		no	no		no	NA	NA	NA	no	yes	Gout	GI	Elective	GA	210	120	1	60	35.9	Tympanic mb.	yes	yes	300	no	NA	no	NA	no	NA	no	NA	yes	110	Fentanyl	Succinylcholine
1932	87.5	164	32.53	II	36	yes	no	NA		no	NA		no	NA		no	no		no	NA	NA	NA	no	yes	GDM	Gynecology	Elective	GA	65	45	0	NA	36.4	Nasopharynx	yes	yes	150	no	NA	no	NA	no	NA	no	NA	no	NA	Fentanyl	Cisatracurium
1933	76	163	28.6	II	37.2	yes	no	NA		no	NA		no	NA		no	yes	CA Ovary	no	NA	NA	NA	yesw	no		Gynecology	Elective	GA	235	200	0	NA	36.6	Nasopharynx	yes	yes	130	no	NA	no	NA	no	NA	no	NA	no	NA	Fentanyl	Cisatracurium
1934	61	150	27.11	II	36.6	yes	HTN	NA		no	NA		no	NA		no	yes	CA sigmoid	no	NA	NA	NA	yesw	no		GI	Elective	GA	380	325	0	NA	36.4	Nasopharynx	yes	yes	140	no	NA	no	NA	no	NA	no	NA	no	NA	Fentanyl	Succinylcholine
1935	58.7	156	24.12	II	36.8	yes	other CVS	NA	Bradycardia	no	NA		no	NA		no	no		no	NA	NA	NA	no	no		GI	Elective	GA	135	100	1	90	35.6	Nasopharynx	yes	yes	100	no	NA	no	NA	no	NA	no	NA	no	NA	Fentanyl	Cisatracurium
1936	82.6	163	31.09	II	36.6	yes	no	NA		no	NA		no	NA		no	no		no	NA	NA	NA	no	yes	Hx.Thyroiditis	GI	Elective	GA	180	160	0	NA	36.4	Nasopharynx	yes	yes	170	no	NA	no	NA	no	NA	no	NA	no	NA	Fentanyl	Cisatracurium
1937	56.8	155	23.64	II	36.7	yes	other CVS	NA	AV Block	no	NA		no	NA		Anemia	no		no	NA	NA	NA	no	no		GI	Elective	GA	205	160	1	60	35.8	Nasopharynx	yes	no	NA	yes	250	no	NA	no	NA	no	NA	no	NA	Morphine	Rocuronium
1938	61.4	160	23.98	II	36.9	yes	HTN	NA		no	NA		no	NA		no	no		no	NA	NA	NA	no	no		Gynecology	Elective	GA	140	105	0	NA	36.4	Nasopharynx	yes	yes	120	no	NA	no	NA	no	NA	no	NA	no	NA	both	Cisatracurium
1939	50.3	161	19.41	II	36.6	yes	no	NA		no	NA		no	NA		no	yes	CA Breast,CA Colon	no	NA	NA	NA	no	no		GI	Elective	GA	210	170	0	NA	36.4	Nasopharynx	yes	yes	140	no	NA	no	NA	no	NA	no	NA	no	NA	Fentanyl	Cisatracurium
1940	72	171	24.62	II	36.8	yes	HTN	NA		no	NA		no	NA		no	no		no	NA	NA	NA	no	no		GI	Elective	GA	95	55	0	NA	36.2	Nasopharynx	yes	yes	160	no	NA	no	NA	no	NA	yes	1	no	NA	Fentanyl	Cisatracurium
[truncated: 108 more rows]
[truncated: 29 more columns]
